# Supplementary material for: Preparing for the crewed Mars journey: microbiota dynamics in the confined Mars500 habitat during simulated Mars flight and landing
Source: Microbiome. 2017 Oct 4;5:129. doi: 10.1186/s40168-017-0345-8 (PMC5627443; doi:10.1186/s40168-017-0345-8)
Supplement: Supplementary file 3 — Total CFUs retrieved from 10 cm2 surface and the corresponding percentage of the CFUs formed by heat-shock resistant (80 °C, 15 min) bacteria appearing on R2A plates after 72 h incubation at 32 °C. Different locations of the utility module EU-250, the habitable module EU-150 and the medical module EU-100 were sampled. (XLSX 15 kb) [file 40168_2017_345_MOESM3_ESM.xlsx]

## Sheet: Sheet1
Module	Utility module EU-250										Habitable module EU-150												Medical module EU-100
Sampling location	Wall above vanity basin		Wall in shower cabin		Wall inside greenhouse		Storage rack for clothes				External surface of toilet		Wall in community room		Desktop in the main panel		Dining table in the kitchen		Table in individual cabin				Table near insulator zone		Area around water plum
Surface character	Steel		Steel		Steel		Steel				Steel		Wood		Wood		Wood		Wood				Wood		Wood
Orientation	Vertical		Vertical		Vertical		Horizontal				Horizontal		Vertical		Horizontal		Horizontal		Horizontal				Horizontal		Horizontal
	2		3		9		11		Sum	STD	1		4		5		6		10		Sum	STD	7		8		Sum	STD
Sampling date	oHS	% HS	oHS	% HS	oHS	% HS	oHS	% HS	oHS	oHS	oHS	% HS	oHS	% HS	oHS	% HS	oHS	% HS	oHS	% HS	oHS		oHS	% HS	oHS	% HS	oHS	oHS
06/10 day 14	39	5	39	118	0	300	99	2	177	40.8687	1464	1	1	100	81	2	8	13	39	0	1593	641.076	195	1	26	4	0	119.501
07/10 day 44	1880	2	13	8	0	0	6	0	1899	936.848	1796	8	423	0	105	0	35	9	992	1	3351	733.999	302	1	12	67	0	205.061
08/10 day 77	172	0	415	0	1	2400	11	0	599	193.417	976	1	4	0	191	1	753	0	1632	1	3556	650.092	315	1	18	6	1	210.011
09/10 day 91	44	0	31	0	0	0	45	2	120	20.9921	1512	1	18	0	36	0	124	1	896	1	2586	664.92	83	1	0	0	0	58.6899
10/10 day 136	287	0	55	2	10	0	16	0	368	131.522	1464	1	0	0	82	0	58	0	1640	1	3244	827.387	66	6	1	100	10	45.9619
11/10 day 169	580	0	21	0	0	0	63	11	664	277.24	1152	1	33	0	639	0	80	0	21	0	1925	500.557	178	1	1	100	0	125.158
12/10 day 196	25	8	50	8	1	100	26	0	102	20.0083	1728	1	1	200	404	7	202	1	640	1	2975	676.291	9	0	0	0	1	6.36396
01/11 day 226	4	0	129	1	0	1900	5	1120	138	63.037	768	1	1	200	60	3	458	2	1104	1	2391	468.676	247	1	4	125	0	171.827
02/11 day 253	300	1	151	1	3	100	86	7	540	125.573	29760	1	13	30	1127	1	91	2	536	1	31527	13119	63	8	7	157	3	39.598
03/11 day 286	158	0	39	226	1	3000	13	439	211	71.9369	3928	2	13	646	185	437	783	3	1346	1	6255	1586.14	16	13	2	100	1	9.89949
04/11 day 316	84	19	499	21	1	300	14	14	598	235.834	1088	1	110	87	1732	1	546	14	10880	1	14356	4518	7	29	2	250	1	3.53553
05/11 day 345	660	81	663	1	0	100	1	1300	1324	381.631	656	2	2	0	500	1	340	1	705	20	2203	283.868	8	0	4	275	0	2.82843
06/11 day 376	9	144	60	20	2	100	29	21	100	25.9872	4560	0	2	7800	620	0	360	1	104	6	5646	1932.81	6	1683	27	19	2	14.8492
07/11 day 406	1752	0	392	0	20	5	33	6	2197	820.153	23600	0	7	44	546	1	570	0	1353	1	26076	10288.6	121	1	21	10	20	70.7107
08/11 day 436	58	0	25	0	2	0	41	2.4	126	23.8397	951	1	3	0	1362	1	1460	0	788	0	4564	580.082	218	0	2	0	2	152.735
09/11 day 467	228	1	39	0	17	6	12	17	296	103.334	1433	0	6	0	695	0	275	0	693	0	3102	540.357	1	0	103	0	17	72.1249
10/11 day 495	534	1	302	1	27	0	10	10	873	249.437	360	1	3	0	71	1	545	0	1453	1	2432	583.086	22	0	11	0	27	7.77817
04/12	30	20	0	0	3	0	23	0	177	14.7648	3292	2	0	0	0	100	0	0	40	20	1593	1467.86	0	0	2	0	3	1.41421
Mean value	380.222	15.6667	162.389	22.6111	4.88889	461.722	29.6111	163.967	583.833	207.579	4471.56	1.38889	35.5556	505.944	468.667	30.8889	371.556	2.61111	1381.22	3.16667	6631.94	2225.71	103.167	97	13.5	67.3889	4.88889	73.2248
