# Supplementary material for: Preparing for the crewed Mars journey: microbiota dynamics in the confined Mars500 habitat during simulated Mars flight and landing
Source: Microbiome. 2017 Oct 4;5:129. doi: 10.1186/s40168-017-0345-8 (PMC5627443; doi:10.1186/s40168-017-0345-8)
Supplement: Supplementary file 4 — Total microbial airborne CFU counts per 500 l sampled air on R2A after 72 h incubation at 32 °C. Different locations in the utility module EU-250, the habitable module EU-150, and the medical module EU-100 were sampled. (XLSX 13 kb) [file 40168_2017_345_MOESM4_ESM.xlsx]

## Sheet: Sheet1
Module	Utility module EU-250						Habitable module EU-150				Medical module EU-100
Sampling location	In front of toilet	Gym	In front of green-house	Between storage racks	Between fridges		Community room	Dining table	Individual cabin		Between desk and bunk
Sampling date	1	6	7	8	9	Mean value	3	4	5	Mean value	2
06/10 day 14	14	7	2	0	4	5	62	80	9	50	22
07/10 day 44	3	12	33	33	10	18	113	16	269	133	0
08/10 day 77	5	87	22	11	2	25	114	63	174	117	7
09/10 day 91	10	3	52	65	4	27	61	101	358	173	1
10/10 day 136	3	122	17	5	28	35	159	345	208	237	1
Changing of NANO-filters and cleaning of primary filters on 11.11.2010 (day 162)
11/10 day 169	7	4	11	26	0	10	175	27	77	93	14
12/10 day 196	5	136	10	1	1	31	60	209	32	100	11
01/11 day 226	4	18	9	7	9	9	52	73	54	60	0
Changing of NANO-filters and cleaning of primary filters on 02.02.2011 (day 243)
02/11 day 253	6	14	3	1	2	5	71	30	45	49	0
03/11 day 286	2	269	23	11	8	63	59	25	84	56	0
04/11 day 316	3	68	34	4	1	22	47	40	57	48	2
05/11 day 345	11	2	12	1	2	6	54	7	38	33	2
06/11 day 376	11	25	17	6	4	13	48	12	208	89	9
07/11 day 406	5	20	34	6	1	13	70	75	145	97	1
08/11 day 436	2	32	33	4	8	16	60	29	313	134	4
09/11 day 467	17	53	39	8	4	24	216	143	210	190	10
10/11 day 495	16	24	20	9	9	16	13	30	40	28	2
04/12	13	18	11	7	13	12	9	32	13	18	18
Mean value	8	51	21	11	6	-	80	74	130	-	6
SD	5	67.7	13.7	15.9	6.6	-	54.9	84.9	109.3	-	6.8
