# Supplementary material for: Preparing for the crewed Mars journey: microbiota dynamics in the confined Mars500 habitat during simulated Mars flight and landing
Source: Microbiome. 2017 Oct 4;5:129. doi: 10.1186/s40168-017-0345-8 (PMC5627443; doi:10.1186/s40168-017-0345-8)
Supplement: Supplementary file 5 — List of isolates obtained from surface and air samples obtained from different sampling locations within the three sampled modules: utility module EU-250, the habitable module EU-150, and the medical module EU-100. (XLSX 69 kb) [file 40168_2017_345_MOESM5_ESM.xlsx]

## Sheet: Tabelle1
sequence_number	sequence_identifier	Origin	source	sample treatment	sampling date	sampling site	strain identifier	GreenGenes taxonomic affiliation	SILVA taxonomic affiliation
1	M_A_06/10_1(2)	Mars500_facility	Air	no heatshock	'06/10	1	2	k__Bacteria;p__Firmicutes;c__Bacilli;o__Bacillales;f__Staphylococcaceae;g__Staphylococcus;s__haemolyticus;	Bacteria;Firmicutes;Bacilli;Bacillales;Staphylococcaceae;Staphylococcus;
2	M_A_06/10_2(2)	Mars500_facility	Air	no heatshock	'06/10	2	2	k__Bacteria;p__Firmicutes;c__Bacilli;o__Bacillales;f__Staphylococcaceae;g__Staphylococcus;	Bacteria;Firmicutes;Bacilli;Bacillales;Staphylococcaceae;Staphylococcus;
3	M_A_06/10_2(3)	Mars500_facility	Air	no heatshock	'06/10	2	3	k__Bacteria;p__Firmicutes;c__Bacilli;o__Bacillales;f__Staphylococcaceae;g__Staphylococcus;s__haemolyticus;	Bacteria;Firmicutes;Bacilli;Bacillales;Staphylococcaceae;Staphylococcus;
4	M_A_06/10_3(1)	Mars500_facility	Air	no heatshock	'06/10	3	1	k__Bacteria;p__Firmicutes;c__Bacilli;o__Bacillales;f__Staphylococcaceae;g__Staphylococcus;s__haemolyticus;	Bacteria;Firmicutes;Bacilli;Bacillales;Staphylococcaceae;Staphylococcus;
5	M_A_06/10_3(2)	Mars500_facility	Air	no heatshock	'06/10	3	2	k__Bacteria;p__Firmicutes;c__Bacilli;o__Bacillales;f__Staphylococcaceae;g__Staphylococcus;	Bacteria;Firmicutes;Bacilli;Bacillales;Staphylococcaceae;Staphylococcus;
6	M_A_06/10_3(3)	Mars500_facility	Air	no heatshock	'06/10	3	3	k__Bacteria;p__Firmicutes;c__Bacilli;	Bacteria;Firmicutes;Bacilli;Bacillales;Staphylococcaceae;Staphylococcus;
7	M_A_06/10_4(1)	Mars500_facility	Air	no heatshock	'06/10	4	1	k__Bacteria;p__Firmicutes;c__Bacilli;o__Bacillales;f__Staphylococcaceae;g__Staphylococcus;s__haemolyticus;	Bacteria;Firmicutes;Bacilli;Bacillales;Staphylococcaceae;Staphylococcus;
8	M_A_06/10_4(3)	Mars500_facility	Air	no heatshock	'06/10	4	3	k__Bacteria;p__Actinobacteria;c__Actinobacteria;o__Actinomycetales;f__Corynebacteriaceae;g__Corynebacterium;	Bacteria;Actinobacteria;Actinobacteria;Corynebacteriales;Corynebacteriaceae;Corynebacterium 1;
9	M_A_06/10_5(1)	Mars500_facility	Air	no heatshock	'06/10	5	1	k__Bacteria;p__Firmicutes;c__Bacilli;o__Bacillales;f__Staphylococcaceae;g__Staphylococcus;s__haemolyticus;	Bacteria;Firmicutes;Bacilli;Bacillales;Staphylococcaceae;Staphylococcus;
10	M_A_06/10_5(2)	Mars500_facility	Air	no heatshock	'06/10	5	2	k__Bacteria;p__Firmicutes;c__Bacilli;o__Bacillales;f__Staphylococcaceae;g__Staphylococcus;	Bacteria;Firmicutes;Bacilli;Bacillales;Staphylococcaceae;Staphylococcus;
11	M_A_06/10_5(3)	Mars500_facility	Air	no heatshock	'06/10	5	3	k__Bacteria;p__Firmicutes;c__Bacilli;o__Bacillales;f__Staphylococcaceae;g__Staphylococcus;	Bacteria;Firmicutes;Bacilli;Bacillales;Staphylococcaceae;Staphylococcus;
12	M_A_06/10_6(1)	Mars500_facility	Air	no heatshock	'06/10	6	1	k__Bacteria;p__Firmicutes;c__Bacilli;o__Bacillales;f__Staphylococcaceae;g__Staphylococcus;s__haemolyticus;	Bacteria;Firmicutes;Bacilli;Bacillales;Staphylococcaceae;Staphylococcus;
13	M_A_06/10_6(2)	Mars500_facility	Air	no heatshock	'06/10	6	2	k__Bacteria;p__Firmicutes;c__Bacilli;	Bacteria;Firmicutes;Bacilli;Bacillales;Staphylococcaceae;Staphylococcus;
14	M_A_06/10_6(3)	Mars500_facility	Air	no heatshock	'06/10	6	3	k__Bacteria;p__Firmicutes;c__Bacilli;o__Bacillales;f__Staphylococcaceae;g__Staphylococcus;	Bacteria;Firmicutes;Bacilli;Bacillales;Staphylococcaceae;Staphylococcus;
15	M_A_06/10_7(1)	Mars500_facility	Air	no heatshock	'06/10	7	1	k__Bacteria;p__Firmicutes;c__Bacilli;o__Bacillales;f__Staphylococcaceae;g__Staphylococcus;	Bacteria;Firmicutes;Bacilli;Bacillales;Staphylococcaceae;Staphylococcus;
16	M_A_06/10_9(1)	Mars500_facility	Air	no heatshock	'06/10	9	1	k__Bacteria;p__Firmicutes;c__Bacilli;o__Bacillales;f__Staphylococcaceae;g__Staphylococcus;s__epidermidis;	Bacteria;Firmicutes;Bacilli;Bacillales;Staphylococcaceae;Staphylococcus;
17	M_A_07/10_1(1)	Mars500_facility	Air	no heatshock	'07/10	1	1	k__Bacteria;p__Firmicutes;c__Bacilli;	Bacteria;Firmicutes;Bacilli;Bacillales;Staphylococcaceae;Staphylococcus;
18	M_A_07/10_2(1)	Mars500_facility	Air	no heatshock	'07/10	2	1	k__Bacteria;p__Firmicutes;c__Bacilli;o__Bacillales;f__Staphylococcaceae;g__Staphylococcus;s__epidermidis;	Bacteria;Firmicutes;Bacilli;Bacillales;Staphylococcaceae;Staphylococcus;
19	M_A_07/10_3(1)	Mars500_facility	Air	no heatshock	'07/10	3	1	k__Bacteria;p__Firmicutes;c__Bacilli;o__Bacillales;f__Staphylococcaceae;g__Staphylococcus;	Bacteria;Firmicutes;Bacilli;Bacillales;Staphylococcaceae;Staphylococcus;
20	M_A_07/10_3(2)	Mars500_facility	Air	no heatshock	'07/10	3	2	k__Bacteria;p__Firmicutes;c__Bacilli;o__Bacillales;f__Staphylococcaceae;g__Staphylococcus;s__haemolyticus;	Bacteria;Firmicutes;Bacilli;Bacillales;Staphylococcaceae;Staphylococcus;
21	M_A_07/10_3(3)	Mars500_facility	Air	no heatshock	'07/10	3	3	k__Bacteria;p__Firmicutes;c__Bacilli;o__Bacillales;f__Staphylococcaceae;g__Staphylococcus;	Bacteria;Firmicutes;Bacilli;Bacillales;Staphylococcaceae;Staphylococcus;
22	M_A_07/10_4(1)	Mars500_facility	Air	no heatshock	'07/10	4	1	k__Bacteria;p__Firmicutes;c__Bacilli;o__Bacillales;f__Staphylococcaceae;g__Staphylococcus;s__haemolyticus;	Bacteria;Firmicutes;Bacilli;Bacillales;Staphylococcaceae;Staphylococcus;
23	M_A_07/10_4(2)	Mars500_facility	Air	no heatshock	'07/10	4	2	k__Bacteria;p__Firmicutes;c__Bacilli;o__Bacillales;f__Staphylococcaceae;g__Staphylococcus;s__haemolyticus;	Bacteria;Firmicutes;Bacilli;Bacillales;Staphylococcaceae;Staphylococcus;
24	M_A_07/10_4(3)	Mars500_facility	Air	no heatshock	'07/10	4	3	k__Bacteria;p__Firmicutes;c__Bacilli;o__Bacillales;f__Staphylococcaceae;g__Staphylococcus;	Bacteria;Firmicutes;Bacilli;Bacillales;Staphylococcaceae;Staphylococcus;
25	M_A_07/10_5(1)	Mars500_facility	Air	no heatshock	'07/10	5	1	Unclassified;	Bacteria;Firmicutes;Bacilli;Bacillales;Staphylococcaceae;Staphylococcus;
26	M_A_07/10_5(2)	Mars500_facility	Air	no heatshock	'07/10	5	2	k__Bacteria;p__Firmicutes;c__Bacilli;o__Bacillales;f__Staphylococcaceae;g__Staphylococcus;	Bacteria;Firmicutes;Bacilli;Bacillales;Staphylococcaceae;Staphylococcus;
27	M_A_07/10_5(3)	Mars500_facility	Air	no heatshock	'07/10	5	3	k__Bacteria;p__Firmicutes;c__Bacilli;o__Bacillales;f__Staphylococcaceae;g__Staphylococcus;s__haemolyticus;	Bacteria;Firmicutes;Bacilli;Bacillales;Staphylococcaceae;Staphylococcus;
28	M_A_07/10_6(1)	Mars500_facility	Air	no heatshock	'07/10	6	1	k__Bacteria;p__Firmicutes;c__Bacilli;o__Bacillales;f__Staphylococcaceae;g__Staphylococcus;s__haemolyticus;	Bacteria;Firmicutes;Bacilli;Bacillales;Staphylococcaceae;Staphylococcus;
29	M_A_07/10_7(1)	Mars500_facility	Air	no heatshock	'07/10	7	1	k__Bacteria;p__Firmicutes;c__Bacilli;o__Bacillales;f__Staphylococcaceae;g__Staphylococcus;s__haemolyticus;	Bacteria;Firmicutes;Bacilli;Bacillales;Staphylococcaceae;Staphylococcus;
30	M_A_07/10_7(2)	Mars500_facility	Air	no heatshock	'07/10	7	2	k__Bacteria;p__Firmicutes;c__Bacilli;o__Bacillales;f__Staphylococcaceae;g__Staphylococcus;	Bacteria;Firmicutes;Bacilli;Bacillales;Staphylococcaceae;Staphylococcus;
31	M_A_07/10_8(1)	Mars500_facility	Air	no heatshock	'07/10	8	1	Unclassified;	Bacteria;Firmicutes;Bacilli;Bacillales;Staphylococcaceae;Staphylococcus;
32	M_A_07/10_9(1)	Mars500_facility	Air	no heatshock	'07/10	9	1	k__Bacteria;p__Firmicutes;c__Bacilli;o__Bacillales;f__Staphylococcaceae;g__Staphylococcus;	Bacteria;Firmicutes;Bacilli;Bacillales;Staphylococcaceae;Staphylococcus;
33	M_A_08/10_1(1)	Mars500_facility	Air	no heatshock	'08/10	1	1	Unclassified;	Bacteria;Firmicutes;Bacilli;Bacillales;Bacillaceae;Bacillus;
34	M_A_08/10_2(1)	Mars500_facility	Air	no heatshock	'08/10	2	1	k__Bacteria;p__Firmicutes;c__Bacilli;	Bacteria;Firmicutes;Bacilli;Bacillales;Staphylococcaceae;Staphylococcus;
35	M_A_08/10_2(2)	Mars500_facility	Air	no heatshock	'08/10	2	2	k__Bacteria;p__Firmicutes;c__Bacilli;o__Bacillales;f__Staphylococcaceae;g__Staphylococcus;s__epidermidis;	Bacteria;Firmicutes;Bacilli;Bacillales;Staphylococcaceae;Staphylococcus;
36	M_A_08/10_3(1)	Mars500_facility	Air	no heatshock	'08/10	3	1	k__Bacteria;p__Proteobacteria;c__Gammaproteobacteria;o__Xanthomonadales;f__Xanthomonadaceae;g__Stenotrophomonas;s__geniculata;	Bacteria;Proteobacteria;Gammaproteobacteria;Xanthomonadales;Xanthomonadaceae;Stenotrophomonas;
37	M_A_08/10_3(2)	Mars500_facility	Air	no heatshock	'08/10	3	2	k__Bacteria;p__Firmicutes;c__Bacilli;o__Bacillales;f__Staphylococcaceae;g__Staphylococcus;	Bacteria;Firmicutes;Bacilli;Bacillales;Staphylococcaceae;Staphylococcus;
38	M_A_08/10_3(3)	Mars500_facility	Air	no heatshock	'08/10	3	3	k__Bacteria;p__Firmicutes;c__Bacilli;o__Bacillales;f__Staphylococcaceae;g__Staphylococcus;	Bacteria;Firmicutes;Bacilli;Bacillales;Staphylococcaceae;Staphylococcus;
39	M_A_08/10_4(1)	Mars500_facility	Air	no heatshock	'08/10	4	1	k__Bacteria;p__Firmicutes;c__Bacilli;o__Bacillales;f__Staphylococcaceae;g__Staphylococcus;	Bacteria;Firmicutes;Bacilli;Bacillales;Staphylococcaceae;Staphylococcus;
40	M_A_08/10_4(2)	Mars500_facility	Air	no heatshock	'08/10	4	2	k__Bacteria;p__Firmicutes;c__Bacilli;o__Bacillales;f__Staphylococcaceae;g__Staphylococcus;	Bacteria;Firmicutes;Bacilli;Bacillales;Staphylococcaceae;Staphylococcus;
41	M_A_08/10_4(3)	Mars500_facility	Air	no heatshock	'08/10	4	3	k__Bacteria;p__Firmicutes;c__Bacilli;o__Bacillales;f__Staphylococcaceae;g__Staphylococcus;s__haemolyticus;	Bacteria;Firmicutes;Bacilli;Bacillales;Staphylococcaceae;Staphylococcus;
42	M_A_08/10_5(1)	Mars500_facility	Air	no heatshock	'08/10	5	1	k__Bacteria;p__Firmicutes;c__Bacilli;o__Bacillales;f__Staphylococcaceae;g__Staphylococcus;	Bacteria;Firmicutes;Bacilli;Bacillales;Staphylococcaceae;Staphylococcus;
43	M_A_08/10_5(2)	Mars500_facility	Air	no heatshock	'08/10	5	2	k__Bacteria;p__Firmicutes;c__Bacilli;o__Bacillales;f__Staphylococcaceae;g__Staphylococcus;	Bacteria;Firmicutes;Bacilli;Bacillales;Staphylococcaceae;Staphylococcus;
44	M_A_08/10_5(3)	Mars500_facility	Air	no heatshock	'08/10	5	3	k__Bacteria;p__Firmicutes;c__Bacilli;	Bacteria;Firmicutes;Bacilli;Bacillales;Staphylococcaceae;Staphylococcus;
45	M_A_08/10_6(1)	Mars500_facility	Air	no heatshock	'08/10	6	1	k__Bacteria;p__Proteobacteria;c__Gammaproteobacteria;o__Enterobacteriales;f__Enterobacteriaceae;	Bacteria;Proteobacteria;Gammaproteobacteria;Enterobacteriales;Enterobacteriaceae;Enterobacter;
46	M_A_08/10_6(2)	Mars500_facility	Air	no heatshock	'08/10	6	2	k__Bacteria;p__Firmicutes;c__Bacilli;	Bacteria;Firmicutes;Bacilli;Bacillales;Staphylococcaceae;Staphylococcus;
47	M_A_08/10_6(3)	Mars500_facility	Air	no heatshock	'08/10	6	3	k__Bacteria;p__Proteobacteria;c__Alphaproteobacteria;o__Rhizobiales;f__Methylobacteriaceae;	Bacteria;Proteobacteria;Alphaproteobacteria;Rhizobiales;Methylobacteriaceae;Methylobacterium;
48	M_A_08/10_7(1)	Mars500_facility	Air	no heatshock	'08/10	7	1	k__Bacteria;p__Proteobacteria;c__Gammaproteobacteria;o__Pseudomonadales;f__Pseudomonadaceae;g__Pseudomonas;	Bacteria;Proteobacteria;Gammaproteobacteria;Pseudomonadales;Pseudomonadaceae;Pseudomonas;
49	M_A_08/10_7(2)	Mars500_facility	Air	no heatshock	'08/10	7	2	k__Bacteria;p__Firmicutes;c__Bacilli;o__Bacillales;f__Staphylococcaceae;g__Staphylococcus;	Bacteria;Firmicutes;Bacilli;Bacillales;Staphylococcaceae;Staphylococcus;
50	M_A_08/10_8(1)	Mars500_facility	Air	no heatshock	'08/10	8	1	k__Bacteria;p__Firmicutes;c__Bacilli;o__Bacillales;f__Staphylococcaceae;g__Staphylococcus;s__haemolyticus;	Bacteria;Firmicutes;Bacilli;Bacillales;Staphylococcaceae;Staphylococcus;
51	M_A_08/10_8(2)	Mars500_facility	Air	no heatshock	'08/10	8	2	k__Bacteria;p__Firmicutes;c__Bacilli;o__Bacillales;f__Staphylococcaceae;g__Staphylococcus;s__epidermidis;	Bacteria;Firmicutes;Bacilli;Bacillales;Staphylococcaceae;Staphylococcus;
52	M_A_08/10_9(1)	Mars500_facility	Air	no heatshock	'08/10	9	1	k__Bacteria;p__Firmicutes;c__Bacilli;o__Bacillales;f__Staphylococcaceae;g__Staphylococcus;	Bacteria;Firmicutes;Bacilli;Bacillales;Staphylococcaceae;Staphylococcus;
53	M_A_08/10_9(2)	Mars500_facility	Air	no heatshock	'08/10	9	2	k__Bacteria;p__Firmicutes;c__Bacilli;o__Bacillales;f__Staphylococcaceae;g__Staphylococcus;	Bacteria;Firmicutes;Bacilli;Bacillales;Staphylococcaceae;Staphylococcus;
54	M_A_09/10_3(1)	Mars500_facility	Air	no heatshock	'09/10	3	1	Unclassified;	Bacteria;Firmicutes;Bacilli;Bacillales;Staphylococcaceae;Staphylococcus;
55	M_A_09/10_3(2)	Mars500_facility	Air	no heatshock	'09/10	3	2	k__Bacteria;p__Firmicutes;c__Bacilli;o__Bacillales;f__Staphylococcaceae;g__Staphylococcus;	Bacteria;Firmicutes;Bacilli;Bacillales;Staphylococcaceae;Staphylococcus;
56	M_A_09/10_4(1)	Mars500_facility	Air	no heatshock	'09/10	4	1	k__Bacteria;p__Firmicutes;c__Bacilli;o__Bacillales;f__Staphylococcaceae;g__Staphylococcus;	Bacteria;Firmicutes;Bacilli;Bacillales;Staphylococcaceae;Staphylococcus;
57	M_A_09/10_4(2)	Mars500_facility	Air	no heatshock	'09/10	4	2	k__Bacteria;p__Firmicutes;c__Bacilli;o__Bacillales;f__Staphylococcaceae;g__Staphylococcus;s__haemolyticus;	Bacteria;Firmicutes;Bacilli;Bacillales;Staphylococcaceae;Staphylococcus;
58	M_A_09/10_4(3)	Mars500_facility	Air	no heatshock	'09/10	4	3	k__Bacteria;p__Firmicutes;c__Bacilli;o__Bacillales;f__Staphylococcaceae;g__Staphylococcus;s__haemolyticus;	Bacteria;Firmicutes;Bacilli;Bacillales;Staphylococcaceae;Staphylococcus;
59	M_A_09/10_5(1)	Mars500_facility	Air	no heatshock	'09/10	5	1	k__Bacteria;p__Firmicutes;c__Bacilli;o__Bacillales;f__Staphylococcaceae;g__Staphylococcus;s__epidermidis;	Bacteria;Firmicutes;Bacilli;Bacillales;Staphylococcaceae;Staphylococcus;
60	M_A_09/10_5(2)	Mars500_facility	Air	no heatshock	'09/10	5	2	k__Bacteria;p__Firmicutes;c__Bacilli;o__Bacillales;f__Staphylococcaceae;g__Staphylococcus;	Bacteria;Firmicutes;Bacilli;Bacillales;Staphylococcaceae;Staphylococcus;
61	M_A_09/10_5(3)	Mars500_facility	Air	no heatshock	'09/10	5	3	k__Bacteria;p__Firmicutes;c__Bacilli;o__Bacillales;f__Staphylococcaceae;g__Staphylococcus;s__haemolyticus;	Bacteria;Firmicutes;Bacilli;Bacillales;Staphylococcaceae;Staphylococcus;
62	M_A_09/10_6(1)	Mars500_facility	Air	no heatshock	'09/10	6	1	k__Bacteria;p__Actinobacteria;c__Actinobacteria;o__Actinomycetales;f__Brevibacteriaceae;g__Brevibacterium;	Bacteria;Actinobacteria;Actinobacteria;Micrococcales;Brevibacteriaceae;Brevibacterium;
63	M_A_09/10_7(1)	Mars500_facility	Air	no heatshock	'09/10	7	1	k__Bacteria;p__Firmicutes;c__Bacilli;o__Bacillales;f__Staphylococcaceae;g__Staphylococcus;	Bacteria;Firmicutes;Bacilli;Bacillales;Staphylococcaceae;Staphylococcus;
64	M_A_09/10_8(1)	Mars500_facility	Air	no heatshock	'09/10	8	1	k__Bacteria;p__Actinobacteria;c__Actinobacteria;o__Actinomycetales;f__Brevibacteriaceae;g__Brevibacterium;	Bacteria;Actinobacteria;Actinobacteria;Micrococcales;Brevibacteriaceae;Brevibacterium;
65	M_A_09/10_9(1)	Mars500_facility	Air	no heatshock	'09/10	9	1	k__Bacteria;p__Firmicutes;c__Bacilli;o__Bacillales;f__Staphylococcaceae;g__Staphylococcus;	Bacteria;Firmicutes;Bacilli;Bacillales;Staphylococcaceae;Staphylococcus;
66	M_A_10/10_1(1)	Mars500_facility	Air	no heatshock	'10/10	1	1	k__Bacteria;p__Firmicutes;c__Bacilli;o__Bacillales;f__Staphylococcaceae;g__Staphylococcus;s__haemolyticus;	Bacteria;Firmicutes;Bacilli;Bacillales;Staphylococcaceae;Staphylococcus;
67	M_A_10/10_2(1)	Mars500_facility	Air	no heatshock	'10/10	2	1	k__Bacteria;p__Firmicutes;c__Bacilli;o__Bacillales;f__Staphylococcaceae;g__Staphylococcus;	Bacteria;Firmicutes;Bacilli;Bacillales;Staphylococcaceae;Staphylococcus;
68	M_A_10/10_3(2)	Mars500_facility	Air	no heatshock	'10/10	3	2	k__Bacteria;p__Firmicutes;c__Bacilli;o__Bacillales;f__Staphylococcaceae;g__Staphylococcus;s__epidermidis;	Bacteria;Firmicutes;Bacilli;Bacillales;Staphylococcaceae;Staphylococcus;
69	M_A_10/10_4(1)	Mars500_facility	Air	no heatshock	'10/10	4	1	k__Bacteria;p__Firmicutes;c__Bacilli;o__Bacillales;f__Staphylococcaceae;g__Staphylococcus;s__haemolyticus;	Bacteria;Firmicutes;Bacilli;Bacillales;Staphylococcaceae;Staphylococcus;
70	M_A_10/10_4(2)	Mars500_facility	Air	no heatshock	'10/10	4	2	k__Bacteria;p__Firmicutes;c__Bacilli;o__Bacillales;f__Staphylococcaceae;g__Staphylococcus;s__haemolyticus;	Bacteria;Firmicutes;Bacilli;Bacillales;Staphylococcaceae;Staphylococcus;
71	M_A_10/10_5(1)	Mars500_facility	Air	no heatshock	'10/10	5	1	k__Bacteria;p__Firmicutes;c__Bacilli;o__Bacillales;f__Staphylococcaceae;g__Staphylococcus;s__haemolyticus;	Bacteria;Firmicutes;Bacilli;Bacillales;Staphylococcaceae;Staphylococcus;
72	M_A_10/10_5(2)	Mars500_facility	Air	no heatshock	'10/10	5	2	k__Bacteria;p__Firmicutes;c__Bacilli;o__Bacillales;f__Staphylococcaceae;g__Staphylococcus;	Bacteria;Firmicutes;Bacilli;Bacillales;Staphylococcaceae;Staphylococcus;
73	M_A_10/10_6(2)	Mars500_facility	Air	no heatshock	'10/10	6	2	k__Bacteria;p__Firmicutes;c__Bacilli;o__Bacillales;f__Staphylococcaceae;g__Staphylococcus;s__haemolyticus;	Bacteria;Firmicutes;Bacilli;Bacillales;Staphylococcaceae;Staphylococcus;
74	M_A_10/10_7(1)	Mars500_facility	Air	no heatshock	'10/10	7	1	k__Bacteria;p__Firmicutes;c__Bacilli;o__Bacillales;f__Staphylococcaceae;g__Staphylococcus;s__haemolyticus;	Bacteria;Firmicutes;Bacilli;Bacillales;Staphylococcaceae;Staphylococcus;
75	M_A_10/10_9(1)	Mars500_facility	Air	no heatshock	'10/10	9	1	k__Bacteria;p__Firmicutes;c__Bacilli;o__Bacillales;f__Staphylococcaceae;g__Staphylococcus;s__epidermidis;	Bacteria;Firmicutes;Bacilli;Bacillales;Staphylococcaceae;Staphylococcus;
76	M_A_10/10_9(2)	Mars500_facility	Air	no heatshock	'10/10	9	2	Unclassified;	Bacteria;Firmicutes;Bacilli;Bacillales;Staphylococcaceae;Staphylococcus;
77	M_A_11/10_1(1)	Mars500_facility	Air	no heatshock	'11/10	1	1	k__Bacteria;p__Firmicutes;c__Bacilli;o__Bacillales;f__Staphylococcaceae;g__Staphylococcus;	Bacteria;Firmicutes;Bacilli;Bacillales;Staphylococcaceae;Staphylococcus;
78	M_A_11/10_2(1)	Mars500_facility	Air	no heatshock	'11/10	2	1	k__Bacteria;p__Firmicutes;c__Bacilli;o__Bacillales;f__Staphylococcaceae;g__Staphylococcus;	Bacteria;Firmicutes;Bacilli;Bacillales;Staphylococcaceae;Staphylococcus;
79	M_A_11/10_3(2)	Mars500_facility	Air	no heatshock	'11/10	3	2	k__Bacteria;p__Firmicutes;c__Bacilli;o__Bacillales;f__Staphylococcaceae;g__Staphylococcus;	Bacteria;Firmicutes;Bacilli;Bacillales;Staphylococcaceae;Staphylococcus;
80	M_A_11/10_4(1)	Mars500_facility	Air	no heatshock	'11/10	4	1	k__Bacteria;p__Firmicutes;c__Bacilli;o__Bacillales;f__Staphylococcaceae;g__Staphylococcus;s__epidermidis;	Bacteria;Firmicutes;Bacilli;Bacillales;Staphylococcaceae;Staphylococcus;
81	M_A_11/10_4(2)	Mars500_facility	Air	no heatshock	'11/10	4	2	k__Bacteria;p__Firmicutes;c__Bacilli;o__Bacillales;f__Staphylococcaceae;g__Staphylococcus;s__haemolyticus;	Bacteria;Firmicutes;Bacilli;Bacillales;Staphylococcaceae;Staphylococcus;
82	M_A_11/10_5(1)	Mars500_facility	Air	no heatshock	'11/10	5	1	k__Bacteria;p__Firmicutes;c__Bacilli;o__Bacillales;f__Staphylococcaceae;g__Staphylococcus;	Bacteria;Firmicutes;Bacilli;Bacillales;Staphylococcaceae;Staphylococcus;
83	M_A_11/10_5(2)	Mars500_facility	Air	no heatshock	'11/10	5	2	k__Bacteria;p__Firmicutes;c__Bacilli;o__Bacillales;f__Staphylococcaceae;g__Staphylococcus;s__haemolyticus;	Bacteria;Firmicutes;Bacilli;Bacillales;Staphylococcaceae;Staphylococcus;
84	M_A_11/10_6(1)	Mars500_facility	Air	no heatshock	'11/10	6	1	k__Bacteria;p__Firmicutes;c__Bacilli;o__Bacillales;f__Staphylococcaceae;g__Staphylococcus;	Bacteria;Firmicutes;Bacilli;Bacillales;Staphylococcaceae;Staphylococcus;
85	M_A_11/10_7(1)	Mars500_facility	Air	no heatshock	'11/10	7	1	k__Bacteria;p__Firmicutes;c__Bacilli;o__Bacillales;f__Staphylococcaceae;g__Staphylococcus;	Bacteria;Firmicutes;Bacilli;Bacillales;Staphylococcaceae;Staphylococcus;
86	1_M_A_11/10_8(1)	Mars500_facility	Air	no heatshock	'11/10	8	1	k__Bacteria;p__Firmicutes;c__Bacilli;o__Bacillales;f__Staphylococcaceae;g__Staphylococcus;s__epidermidis;	Bacteria;Firmicutes;Bacilli;Bacillales;Staphylococcaceae;Staphylococcus;
87	M_Sw_oHS_06/10_1_1(1)	Mars500_facility	Swab	no heatshock	'06/10	1	1(1)	k__Bacteria;p__Firmicutes;c__Bacilli;o__Bacillales;f__Staphylococcaceae;g__Staphylococcus;s__haemolyticus;	Bacteria;Firmicutes;Bacilli;Bacillales;Staphylococcaceae;Staphylococcus;
88	M_Sw_oHS_06/10_1_1(2)	Mars500_facility	Swab	no heatshock	'06/10	1	1(2)	k__Bacteria;p__Proteobacteria;c__Gammaproteobacteria;o__Enterobacteriales;f__Enterobacteriaceae;	Bacteria;Proteobacteria;Gammaproteobacteria;Enterobacteriales;Enterobacteriaceae;Enterobacter;
89	M_Sw_oHS_06/10_1_1(3)	Mars500_facility	Swab	no heatshock	'06/10	1	1(3)	k__Bacteria;p__Firmicutes;c__Bacilli;o__Bacillales;f__Staphylococcaceae;g__Staphylococcus;	Bacteria;Firmicutes;Bacilli;Bacillales;Staphylococcaceae;Staphylococcus;
90	M_Sw_oHS_06/10_1_2(2)	Mars500_facility	Swab	no heatshock	'06/10	1	2(2)	k__Bacteria;p__Firmicutes;c__Bacilli;o__Bacillales;f__Staphylococcaceae;g__Staphylococcus;	Bacteria;Firmicutes;Bacilli;Bacillales;Staphylococcaceae;Staphylococcus;
91	M_Sw_oHS_06/10_2_1(3)	Mars500_facility	Swab	no heatshock	'06/10	2	1(3)	k__Bacteria;p__Firmicutes;c__Bacilli;o__Bacillales;f__Staphylococcaceae;g__Staphylococcus;s__epidermidis;	Bacteria;Firmicutes;Bacilli;Bacillales;Staphylococcaceae;Staphylococcus;
92	M_Sw_oHS_06/10_2_2(1)	Mars500_facility	Swab	no heatshock	'06/10	2	2(1)	k__Bacteria;p__Firmicutes;c__Bacilli;o__Bacillales;f__Staphylococcaceae;g__Staphylococcus;s__epidermidis;	Bacteria;Firmicutes;Bacilli;Bacillales;Staphylococcaceae;Staphylococcus;
93	M_Sw_oHS_06/10_2_2(2)	Mars500_facility	Swab	no heatshock	'06/10	2	2(2)	k__Bacteria;p__Firmicutes;c__Bacilli;o__Bacillales;f__Staphylococcaceae;g__Staphylococcus;	Bacteria;Firmicutes;Bacilli;Bacillales;Staphylococcaceae;Staphylococcus;
94	M_Sw_oHS_06/10_3_1(1)	Mars500_facility	Swab	no heatshock	'06/10	3	1(1)	k__Bacteria;p__Firmicutes;c__Bacilli;o__Bacillales;f__Bacillaceae;g__Bacillus;	Bacteria;Firmicutes;Bacilli;Bacillales;Bacillaceae;Bacillus;
95	M_Sw_oHS_06/10_3_1(2)	Mars500_facility	Swab	no heatshock	'06/10	3	1(2)	Unclassified;	Bacteria;Firmicutes;Bacilli;Bacillales;Bacillaceae;Bacillus;
96	M_Sw_oHS_06/10_3_2(1)	Mars500_facility	Swab	no heatshock	'06/10	3	2(1)	k__Bacteria;p__Firmicutes;c__Bacilli;o__Bacillales;f__Bacillaceae;g__Bacillus;	Bacteria;Firmicutes;Bacilli;Bacillales;Bacillaceae;Bacillus;
97	M_Sw_oHS_06/10_3_2(2)	Mars500_facility	Swab	no heatshock	'06/10	3	2(2)	k__Bacteria;p__Firmicutes;c__Bacilli;o__Bacillales;f__Bacillaceae;g__Bacillus;	Bacteria;Firmicutes;Bacilli;Bacillales;Bacillaceae;Bacillus;
98	M_Sw_oHS_06/10_4_2(1)	Mars500_facility	Swab	no heatshock	'06/10	4	2(1)	k__Bacteria;p__Firmicutes;c__Bacilli;o__Bacillales;f__Bacillaceae;g__Bacillus;	Bacteria;Firmicutes;Bacilli;Bacillales;Bacillaceae;Bacillus;
99	M_Sw_oHS_06/10_5_1(1)	Mars500_facility	Swab	no heatshock	'06/10	5	1(1)	k__Bacteria;p__Firmicutes;c__Bacilli;o__Bacillales;f__Staphylococcaceae;g__Staphylococcus;	Bacteria;Firmicutes;Bacilli;Bacillales;Staphylococcaceae;Staphylococcus;
100	M_Sw_oHS_06/10_5_2(1)	Mars500_facility	Swab	no heatshock	'06/10	5	2(1)	k__Bacteria;p__Firmicutes;c__Bacilli;o__Bacillales;f__Staphylococcaceae;g__Staphylococcus;	Bacteria;Firmicutes;Bacilli;Bacillales;Staphylococcaceae;Staphylococcus;
101	M_Sw_oHS_06/10_5_2(2)	Mars500_facility	Swab	no heatshock	'06/10	5	2(2)	k__Bacteria;p__Proteobacteria;c__Gammaproteobacteria;o__Pseudomonadales;f__Moraxellaceae;g__Enhydrobacter;	Bacteria;Proteobacteria;Gammaproteobacteria;Pseudomonadales;Moraxellaceae;Enhydrobacter;
102	M_Sw_oHS_06/10_6_1(1)	Mars500_facility	Swab	no heatshock	'06/10	6	1(1)	k__Bacteria;p__Firmicutes;c__Bacilli;o__Bacillales;f__Staphylococcaceae;g__Staphylococcus;s__epidermidis;	Bacteria;Firmicutes;Bacilli;Bacillales;Staphylococcaceae;Staphylococcus;
103	M_Sw_oHS_06/10_6_2(1)	Mars500_facility	Swab	no heatshock	'06/10	6	2(1)	k__Bacteria;p__Firmicutes;c__Bacilli;o__Bacillales;f__Staphylococcaceae;g__Staphylococcus;s__epidermidis;	Bacteria;Firmicutes;Bacilli;Bacillales;Staphylococcaceae;Staphylococcus;
104	M_Sw_oHS_06/10_6_2(2)	Mars500_facility	Swab	no heatshock	'06/10	6	2(2)	k__Bacteria;p__Firmicutes;c__Bacilli;o__Bacillales;f__Staphylococcaceae;g__Staphylococcus;s__epidermidis;	Bacteria;Firmicutes;Bacilli;Bacillales;Staphylococcaceae;Staphylococcus;
105	M_Sw_oHS_06/10_7_1(1)	Mars500_facility	Swab	no heatshock	'06/10	7	1(1)	Unclassified;	Bacteria;Proteobacteria;Alphaproteobacteria;Rhodobacterales;Rhodobacteraceae;Paracoccus;
106	M_Sw_oHS_06/10_7_1(2)	Mars500_facility	Swab	no heatshock	'06/10	7	1(2)	k__Bacteria;p__Firmicutes;c__Bacilli;o__Bacillales;f__Staphylococcaceae;g__Staphylococcus;	Bacteria;Firmicutes;Bacilli;Bacillales;Staphylococcaceae;Staphylococcus;
107	M_Sw_oHS_06/10_7_2(1)	Mars500_facility	Swab	no heatshock	'06/10	7	2(1)	k__Bacteria;p__Firmicutes;c__Bacilli;o__Bacillales;f__Staphylococcaceae;g__Staphylococcus;	Bacteria;Firmicutes;Bacilli;Bacillales;Staphylococcaceae;Staphylococcus;
108	M_Sw_oHS_06/10_7_2(2)	Mars500_facility	Swab	no heatshock	'06/10	7	2(2)	k__Bacteria;p__Firmicutes;c__Bacilli;o__Bacillales;f__Staphylococcaceae;g__Staphylococcus;s__haemolyticus;	Bacteria;Firmicutes;Bacilli;Bacillales;Staphylococcaceae;Staphylococcus;
109	M_Sw_oHS_06/10_8_1(2)	Mars500_facility	Swab	no heatshock	'06/10	8	1(2)	k__Bacteria;p__Firmicutes;c__Bacilli;o__Bacillales;f__Staphylococcaceae;g__Staphylococcus;s__epidermidis;	Bacteria;Firmicutes;Bacilli;Bacillales;Staphylococcaceae;Staphylococcus;
110	M_Sw_oHS_06/10_8_2(2)	Mars500_facility	Swab	no heatshock	'06/10	8	2(2)	k__Bacteria;p__Firmicutes;c__Bacilli;o__Bacillales;f__Staphylococcaceae;g__Staphylococcus;s__epidermidis;	Bacteria;Firmicutes;Bacilli;Bacillales;Staphylococcaceae;Staphylococcus;
111	M_Sw_oHS_06/10_10_1(1)	Mars500_facility	Swab	no heatshock	'06/10	10	1(1)	k__Bacteria;p__Firmicutes;c__Bacilli;o__Bacillales;f__Staphylococcaceae;g__Staphylococcus;s__epidermidis;	Bacteria;Firmicutes;Bacilli;Bacillales;Staphylococcaceae;Staphylococcus;
112	M_Sw_oHS_06/10_10_1(2)	Mars500_facility	Swab	no heatshock	'06/10	10	1(2)	k__Bacteria;p__Firmicutes;c__Bacilli;o__Bacillales;f__Staphylococcaceae;g__Staphylococcus;s__epidermidis;	Bacteria;Firmicutes;Bacilli;Bacillales;Staphylococcaceae;Staphylococcus;
113	M_Sw_oHS_06/10_10_2(1)	Mars500_facility	Swab	no heatshock	'06/10	10	2(1)	k__Bacteria;p__Bacteroidetes;c__Flavobacteriia;o__Flavobacteriales;f__[Weeksellaceae];g__Chryseobacterium;	Bacteria;Bacteroidetes;Flavobacteriia;Flavobacteriales;Flavobacteriaceae;Chryseobacterium;
114	M_Sw_oHS_06/10_10_2(2)	Mars500_facility	Swab	no heatshock	'06/10	10	2(2)	k__Bacteria;p__Firmicutes;c__Bacilli;o__Bacillales;f__Staphylococcaceae;g__Staphylococcus;s__epidermidis;	Bacteria;Firmicutes;Bacilli;Bacillales;Staphylococcaceae;Staphylococcus;
115	M_Sw_oHS_06/10_11_1(1)	Mars500_facility	Swab	no heatshock	'06/10	11	1(1)	k__Bacteria;p__Actinobacteria;c__Actinobacteria;o__Actinomycetales;f__Corynebacteriaceae;g__Corynebacterium;	Bacteria;Actinobacteria;Actinobacteria;Corynebacteriales;Corynebacteriaceae;Corynebacterium 1;
116	M_Sw_oHS_07/10_1_1(1)	Mars500_facility	Swab	no heatshock	'07/10	1	1(1)	k__Bacteria;p__Firmicutes;c__Bacilli;o__Bacillales;f__Staphylococcaceae;g__Staphylococcus;s__haemolyticus;	Bacteria;Firmicutes;Bacilli;Bacillales;Staphylococcaceae;Staphylococcus;
117	M_Sw_oHS_07/10_1_2(1)	Mars500_facility	Swab	no heatshock	'07/10	1	2(1)	k__Bacteria;p__Proteobacteria;c__Gammaproteobacteria;o__Enterobacteriales;f__Enterobacteriaceae;	Bacteria;Proteobacteria;Gammaproteobacteria;Enterobacteriales;Enterobacteriaceae;Escherichia-Shigella;
118	M_Sw_oHS_07/10_1_2(2)	Mars500_facility	Swab	no heatshock	'07/10	1	2(2)	k__Bacteria;p__Firmicutes;c__Bacilli;o__Bacillales;f__Bacillaceae;	Bacteria;Firmicutes;Bacilli;Bacillales;Bacillaceae;Bacillus;
119	M_Sw_oHS_07/10_2_1(1)	Mars500_facility	Swab	no heatshock	'07/10	2	1(1)	k__Bacteria;p__Proteobacteria;c__Gammaproteobacteria;o__Xanthomonadales;f__Xanthomonadaceae;g__Stenotrophomonas;	Bacteria;Proteobacteria;Gammaproteobacteria;Xanthomonadales;Xanthomonadaceae;Stenotrophomonas;
120	M_Sw_oHS_07/10_2_1(2)	Mars500_facility	Swab	no heatshock	'07/10	2	1(2)	k__Bacteria;p__Proteobacteria;c__Gammaproteobacteria;o__Xanthomonadales;f__Xanthomonadaceae;g__Stenotrophomonas;	Bacteria;Proteobacteria;Gammaproteobacteria;Xanthomonadales;Xanthomonadaceae;Stenotrophomonas;
121	M_Sw_oHS_07/10_2_2(1)	Mars500_facility	Swab	no heatshock	'07/10	2	2(1)	k__Bacteria;p__Proteobacteria;c__Gammaproteobacteria;o__Enterobacteriales;f__Enterobacteriaceae;	Bacteria;Proteobacteria;Gammaproteobacteria;Enterobacteriales;Enterobacteriaceae;Enterobacter;
122	M_Sw_oHS_07/10_2_2(2)	Mars500_facility	Swab	no heatshock	'07/10	2	2(2)	k__Bacteria;p__Proteobacteria;c__Gammaproteobacteria;o__Xanthomonadales;f__Xanthomonadaceae;g__Stenotrophomonas;	Bacteria;Proteobacteria;Gammaproteobacteria;Xanthomonadales;Xanthomonadaceae;Stenotrophomonas;
123	M_Sw_oHS_07/10_3_1(1)	Mars500_facility	Swab	no heatshock	'07/10	3	1(1)	k__Bacteria;p__Proteobacteria;c__Alphaproteobacteria;o__Rhizobiales;f__Methylobacteriaceae;g__Methylobacterium;	Bacteria;Proteobacteria;Alphaproteobacteria;Rhizobiales;Methylobacteriaceae;Methylobacterium;
124	M_Sw_oHS_07/10_3_1(2)	Mars500_facility	Swab	no heatshock	'07/10	3	1(2)	k__Bacteria;p__Proteobacteria;c__Alphaproteobacteria;o__Sphingomonadales;f__Sphingomonadaceae;g__Sphingomonas;	Bacteria;Proteobacteria;Alphaproteobacteria;Sphingomonadales;Sphingomonadaceae;Sphingomonas;
125	M_Sw_oHS_07/10_3_2(1)	Mars500_facility	Swab	no heatshock	'07/10	3	2(1)	k__Bacteria;p__Firmicutes;c__Bacilli;o__Bacillales;f__Bacillaceae;g__Bacillus;	Bacteria;Firmicutes;Bacilli;Bacillales;Bacillaceae;Bacillus;
126	M_Sw_oHS_07/10_4_1(1)	Mars500_facility	Swab	no heatshock	'07/10	4	1(1)	k__Bacteria;p__Proteobacteria;c__Betaproteobacteria;o__Rhodocyclales;f__Rhodocyclaceae;g__Methyloversatilis;	Bacteria;Proteobacteria;Betaproteobacteria;Rhodocyclales;Rhodocyclaceae;Methyloversatilis;
127	M_Sw_oHS_07/10_4_1(2)	Mars500_facility	Swab	no heatshock	'07/10	4	1(2)	k__Bacteria;p__Proteobacteria;c__Alphaproteobacteria;o__Sphingomonadales;f__Sphingomonadaceae;g__Sphingopyxis;s__alaskensis;	Bacteria;Proteobacteria;Alphaproteobacteria;Sphingomonadales;Sphingomonadaceae;Sphingopyxis;
128	M_Sw_oHS_07/10_4_2(1)	Mars500_facility	Swab	no heatshock	'07/10	4	2(1)	k__Bacteria;p__Firmicutes;c__Bacilli;o__Bacillales;f__Staphylococcaceae;g__Staphylococcus;	Bacteria;Firmicutes;Bacilli;Bacillales;Staphylococcaceae;Staphylococcus;
129	M_Sw_oHS_07/10_6_1(1)	Mars500_facility	Swab	no heatshock	'07/10	6	1(1)	k__Bacteria;p__Firmicutes;c__Bacilli;o__Bacillales;f__Staphylococcaceae;g__Staphylococcus;s__haemolyticus;	Bacteria;Firmicutes;Bacilli;Bacillales;Staphylococcaceae;Staphylococcus;
130	M_Sw_oHS_07/10_6_1(2)	Mars500_facility	Swab	no heatshock	'07/10	6	1(2)	k__Bacteria;p__Firmicutes;c__Bacilli;o__Bacillales;f__Staphylococcaceae;g__Staphylococcus;s__haemolyticus;	Bacteria;Firmicutes;Bacilli;Bacillales;Staphylococcaceae;Staphylococcus;
131	M_Sw_oHS_07/10_6_2(1)	Mars500_facility	Swab	no heatshock	'07/10	6	2(1)	k__Bacteria;p__Bacteroidetes;c__Flavobacteriia;o__Flavobacteriales;f__[Weeksellaceae];g__Chryseobacterium;	Bacteria;Bacteroidetes;Flavobacteriia;Flavobacteriales;Flavobacteriaceae;Chryseobacterium;
132	M_Sw_oHS_07/10_7_1(1)	Mars500_facility	Swab	no heatshock	'07/10	7	1(1)	k__Bacteria;p__Firmicutes;c__Bacilli;o__Bacillales;f__Bacillaceae;g__Bacillus;	Bacteria;Firmicutes;Bacilli;Bacillales;Bacillaceae;Bacillus;
133	M_Sw_oHS_07/10_6_2(2)	Mars500_facility	Swab	no heatshock	'07/10	6	2(2)	k__Bacteria;p__Firmicutes;c__Bacilli;o__Bacillales;f__Staphylococcaceae;g__Staphylococcus;s__epidermidis;	Bacteria;Firmicutes;Bacilli;Bacillales;Staphylococcaceae;Staphylococcus;
134	M_Sw_oHS_07/10_7_1(2)	Mars500_facility	Swab	no heatshock	'07/10	7	1(2)	k__Bacteria;p__Firmicutes;c__Bacilli;o__Bacillales;f__Staphylococcaceae;g__Staphylococcus;	Bacteria;Firmicutes;Bacilli;Bacillales;Staphylococcaceae;Staphylococcus;
135	M_Sw_oHS_07/10_7_2(1)	Mars500_facility	Swab	no heatshock	'07/10	7	2(1)	k__Bacteria;p__Firmicutes;c__Bacilli;o__Bacillales;f__Staphylococcaceae;g__Staphylococcus;s__epidermidis;	Bacteria;Firmicutes;Bacilli;Bacillales;Staphylococcaceae;Staphylococcus;
136	M_Sw_oHS_07/10_7_2(2)	Mars500_facility	Swab	no heatshock	'07/10	7	2(2)	k__Bacteria;p__Firmicutes;c__Bacilli;o__Bacillales;f__Staphylococcaceae;g__Staphylococcus;s__aureus;	Bacteria;Firmicutes;Bacilli;Bacillales;Staphylococcaceae;Staphylococcus;
137	M_Sw_oHS_07/10_8_1(2)	Mars500_facility	Swab	no heatshock	'07/10	8	1(2)	k__Bacteria;p__Firmicutes;c__Bacilli;o__Bacillales;f__Staphylococcaceae;g__Staphylococcus;	Bacteria;Firmicutes;Bacilli;Bacillales;Staphylococcaceae;Staphylococcus;
138	M_Sw_oHS_07/10_8_2(1)	Mars500_facility	Swab	no heatshock	'07/10	8	2(1)	k__Bacteria;p__Firmicutes;c__Bacilli;o__Bacillales;f__Bacillaceae;g__Bacillus;	Bacteria;Firmicutes;Bacilli;Bacillales;Bacillaceae;Bacillus;
139	M_Sw_oHS_07/10_9_1(2)	Mars500_facility	Swab	no heatshock	'07/10	9	1(2)	k__Bacteria;p__Firmicutes;c__Bacilli;o__Bacillales;f__Staphylococcaceae;g__Staphylococcus;	Bacteria;Firmicutes;Bacilli;Bacillales;Staphylococcaceae;Staphylococcus;
140	M_Sw_oHS_07/10_9_2(1)	Mars500_facility	Swab	no heatshock	'07/10	9	2(1)	Unclassified;	Bacteria;Firmicutes;Bacilli;Bacillales;Staphylococcaceae;Staphylococcus;
141	M_Sw_oHS_07/10_9_2(2)	Mars500_facility	Swab	no heatshock	'07/10	9	2(2)	Unclassified;	Bacteria;Firmicutes;Bacilli;Bacillales;Bacillaceae;Bacillus;
142	M_Sw_oHS_07/10_10_1(1)	Mars500_facility	Swab	no heatshock	'07/10	10	1(1)	k__Bacteria;p__Firmicutes;c__Bacilli;o__Bacillales;f__Staphylococcaceae;g__Staphylococcus;s__haemolyticus;	Bacteria;Firmicutes;Bacilli;Bacillales;Staphylococcaceae;Staphylococcus;
143	M_Sw_oHS_07/10_10_1(2)	Mars500_facility	Swab	no heatshock	'07/10	10	1(2)	k__Bacteria;p__Firmicutes;c__Bacilli;o__Bacillales;f__Staphylococcaceae;g__Staphylococcus;s__epidermidis;	Bacteria;Firmicutes;Bacilli;Bacillales;Staphylococcaceae;Staphylococcus;
144	M_Sw_oHS_07/10_10_2(1)	Mars500_facility	Swab	no heatshock	'07/10	10	2(1)	k__Bacteria;p__Firmicutes;c__Bacilli;o__Bacillales;f__Staphylococcaceae;g__Staphylococcus;s__haemolyticus;	Bacteria;Firmicutes;Bacilli;Bacillales;Staphylococcaceae;Staphylococcus;
145	M_Sw_oHS_07/10_10_2(2)	Mars500_facility	Swab	no heatshock	'07/10	10	2(2)	k__Bacteria;p__Firmicutes;c__Bacilli;o__Bacillales;f__Staphylococcaceae;g__Staphylococcus;	Bacteria;Firmicutes;Bacilli;Bacillales;Staphylococcaceae;Staphylococcus;
146	M_Sw_oHS_07/10_11_1(1)	Mars500_facility	Swab	no heatshock	'07/10	11	1(1)	k__Bacteria;p__Proteobacteria;c__Alphaproteobacteria;o__Rhodobacterales;f__Rhodobacteraceae;g__Paracoccus;s__aminovorans;	Bacteria;Proteobacteria;Alphaproteobacteria;Rhodobacterales;Rhodobacteraceae;Paracoccus;
147	M_Sw_oHS_07/10_11_2(1)	Mars500_facility	Swab	no heatshock	'07/10	11	2(1)	Unclassified;	Bacteria;Firmicutes;Bacilli;Bacillales;Bacillaceae;Bacillus;
148	M_Sw_oHS_07/10_11_2(2)	Mars500_facility	Swab	no heatshock	'07/10	11	2(2)	k__Bacteria;p__Actinobacteria;c__Actinobacteria;o__Actinomycetales;f__Microbacteriaceae;g__Microbacterium;	Bacteria;Actinobacteria;Actinobacteria;Micrococcales;Microbacteriaceae;Microbacterium;
149	M_Sw_oHS_08/10_1_1(1)	Mars500_facility	Swab	no heatshock	'08/10	1	1(1)	k__Bacteria;p__Firmicutes;c__Bacilli;o__Bacillales;f__Staphylococcaceae;g__Staphylococcus;s__haemolyticus;	Bacteria;Firmicutes;Bacilli;Bacillales;Staphylococcaceae;Staphylococcus;
150	M_Sw_oHS_08/10_1_2(1)	Mars500_facility	Swab	no heatshock	'08/10	1	2(1)	k__Bacteria;p__Firmicutes;c__Bacilli;o__Bacillales;f__Staphylococcaceae;g__Staphylococcus;s__haemolyticus;	Bacteria;Firmicutes;Bacilli;Bacillales;Staphylococcaceae;Staphylococcus;
151	M_Sw_oHS_08/10_1_2(2)	Mars500_facility	Swab	no heatshock	'08/10	1	2(2)	k__Bacteria;p__Firmicutes;c__Bacilli;o__Bacillales;f__Staphylococcaceae;g__Staphylococcus;s__haemolyticus;	Bacteria;Firmicutes;Bacilli;Bacillales;Staphylococcaceae;Staphylococcus;
152	M_Sw_oHS_08/10_2_1(1)	Mars500_facility	Swab	no heatshock	'08/10	2	1(1)	k__Bacteria;p__Proteobacteria;c__Betaproteobacteria;o__Burkholderiales;f__Comamonadaceae;g__Delftia;	Bacteria;Proteobacteria;Betaproteobacteria;Burkholderiales;Comamonadaceae;Delftia;
153	M_Sw_oHS_08/10_2_1(2)	Mars500_facility	Swab	no heatshock	'08/10	2	1(2)	Unclassified;	Bacteria;Proteobacteria;Alphaproteobacteria;Rhizobiales;Methylobacteriaceae;
154	M_Sw_oHS_08/10_2_2(2)	Mars500_facility	Swab	no heatshock	'08/10	2	2(2)	k__Bacteria;p__Firmicutes;c__Bacilli;o__Bacillales;f__Bacillaceae;g__Bacillus;	Bacteria;Firmicutes;Bacilli;Bacillales;Bacillaceae;Bacillus;
155	M_Sw_oHS_08/10_3_1(1)	Mars500_facility	Swab	no heatshock	'08/10	3	1(1)	k__Bacteria;p__Proteobacteria;c__Alphaproteobacteria;o__Sphingomonadales;f__Sphingomonadaceae;g__Sphingomonas;s__yabuuchiae;	Bacteria;Proteobacteria;Alphaproteobacteria;Sphingomonadales;Sphingomonadaceae;Sphingomonas;
156	M_Sw_oHS_08/10_3_1(2)	Mars500_facility	Swab	no heatshock	'08/10	3	1(2)	Unclassified;	Bacteria;Proteobacteria;Gammaproteobacteria;Pseudomonadales;Pseudomonadaceae;Pseudomonas;
157	M_Sw_oHS_08/10_3_2(1)	Mars500_facility	Swab	no heatshock	'08/10	3	2(1)	k__Bacteria;p__Bacteroidetes;c__Sphingobacteriia;o__Sphingobacteriales;f__Sphingobacteriaceae;	Bacteria;Bacteroidetes;Sphingobacteriia;Sphingobacteriales;Sphingobacteriaceae;Sphingobacterium;
158	M_Sw_oHS_08/10_3_2(2)	Mars500_facility	Swab	no heatshock	'08/10	3	2(2)	Unclassified;	Bacteria;Proteobacteria;Gammaproteobacteria;Pseudomonadales;Pseudomonadaceae;Pseudomonas;
159	M_Sw_oHS_08/10_4_1(1)	Mars500_facility	Swab	no heatshock	'08/10	4	1(1)	k__Bacteria;p__Firmicutes;c__Bacilli;o__Bacillales;f__Staphylococcaceae;g__Staphylococcus;s__epidermidis;	Bacteria;Firmicutes;Bacilli;Bacillales;Staphylococcaceae;Staphylococcus;
160	M_Sw_oHS_08/10_4_1(2)	Mars500_facility	Swab	no heatshock	'08/10	4	1(2)	k__Bacteria;p__Firmicutes;c__Bacilli;o__Bacillales;f__Staphylococcaceae;g__Staphylococcus;	Bacteria;Firmicutes;Bacilli;Bacillales;Staphylococcaceae;Staphylococcus;
161	M_Sw_oHS_08/10_5_1(1)	Mars500_facility	Swab	no heatshock	'08/10	5	1(1)	k__Bacteria;p__Firmicutes;c__Bacilli;o__Bacillales;f__Staphylococcaceae;g__Staphylococcus;	Bacteria;Firmicutes;Bacilli;Bacillales;Staphylococcaceae;Staphylococcus;
162	M_Sw_oHS_08/10_5_1(2)	Mars500_facility	Swab	no heatshock	'08/10	5	1(2)	k__Bacteria;p__Firmicutes;c__Bacilli;o__Bacillales;f__Staphylococcaceae;g__Staphylococcus;s__epidermidis;	Bacteria;Firmicutes;Bacilli;Bacillales;Staphylococcaceae;Staphylococcus;
163	M_Sw_oHS_08/10_5_2(1)	Mars500_facility	Swab	no heatshock	'08/10	5	2(1)	k__Bacteria;p__Firmicutes;c__Bacilli;o__Bacillales;f__Staphylococcaceae;g__Staphylococcus;	Bacteria;Firmicutes;Bacilli;Bacillales;Staphylococcaceae;Staphylococcus;
164	M_Sw_oHS_08/10_5_2(2)	Mars500_facility	Swab	no heatshock	'08/10	5	2(2)	k__Bacteria;p__Firmicutes;c__Bacilli;o__Bacillales;f__Staphylococcaceae;g__Staphylococcus;	Bacteria;Firmicutes;Bacilli;Bacillales;Staphylococcaceae;Staphylococcus;
165	M_Sw_oHS_08/10_6_1(1)	Mars500_facility	Swab	no heatshock	'08/10	6	1(1)	k__Bacteria;p__Proteobacteria;c__Gammaproteobacteria;o__Xanthomonadales;f__Xanthomonadaceae;	Bacteria;Proteobacteria;Gammaproteobacteria;Xanthomonadales;Xanthomonadaceae;Stenotrophomonas;
166	M_Sw_oHS_08/10_6_1(2)	Mars500_facility	Swab	no heatshock	'08/10	6	1(2)	k__Bacteria;p__Proteobacteria;c__Alphaproteobacteria;o__Caulobacterales;f__Caulobacteraceae;	Bacteria;Proteobacteria;Alphaproteobacteria;Caulobacterales;Caulobacteraceae;Brevundimonas;
167	M_Sw_oHS_08/10_6_2(1)	Mars500_facility	Swab	no heatshock	'08/10	6	2(1)	k__Bacteria;p__Proteobacteria;c__Alphaproteobacteria;o__Caulobacterales;f__Caulobacteraceae;g__Brevundimonas;s__diminuta;	Bacteria;Proteobacteria;Alphaproteobacteria;Caulobacterales;Caulobacteraceae;Brevundimonas;
168	M_Sw_oHS_08/10_6_2(2)	Mars500_facility	Swab	no heatshock	'08/10	6	2(2)	k__Bacteria;p__Proteobacteria;c__Alphaproteobacteria;o__Caulobacterales;f__Caulobacteraceae;	Bacteria;Proteobacteria;Alphaproteobacteria;Caulobacterales;Caulobacteraceae;Brevundimonas;
169	M_Sw_oHS_08/10_7_1(1)	Mars500_facility	Swab	no heatshock	'08/10	7	1(1)	k__Bacteria;p__Firmicutes;c__Bacilli;o__Bacillales;f__Staphylococcaceae;g__Staphylococcus;s__haemolyticus;	Bacteria;Firmicutes;Bacilli;Bacillales;Staphylococcaceae;Staphylococcus;
170	M_Sw_oHS_08/10_7_1(2)	Mars500_facility	Swab	no heatshock	'08/10	7	1(2)	k__Bacteria;p__Firmicutes;c__Bacilli;o__Bacillales;f__Staphylococcaceae;g__Staphylococcus;s__epidermidis;	Bacteria;Firmicutes;Bacilli;Bacillales;Staphylococcaceae;Staphylococcus;
171	M_Sw_oHS_08/10_7_2(1)	Mars500_facility	Swab	no heatshock	'08/10	7	2(1)	k__Bacteria;p__Firmicutes;c__Bacilli;o__Bacillales;f__Staphylococcaceae;g__Staphylococcus;s__epidermidis;	Bacteria;Firmicutes;Bacilli;Bacillales;Staphylococcaceae;Staphylococcus;
172	M_Sw_oHS_08/10_7_2(2)	Mars500_facility	Swab	no heatshock	'08/10	7	2(2)	k__Bacteria;p__Firmicutes;c__Bacilli;o__Bacillales;f__Staphylococcaceae;g__Staphylococcus;	Bacteria;Firmicutes;Bacilli;Bacillales;Staphylococcaceae;Staphylococcus;
173	M_Sw_oHS_08/10_8_1(1)	Mars500_facility	Swab	no heatshock	'08/10	8	1(1)	k__Bacteria;p__Firmicutes;c__Bacilli;o__Bacillales;f__Bacillaceae;g__Bacillus;	Bacteria;Firmicutes;Bacilli;Bacillales;Bacillaceae;Bacillus;
174	M_Sw_oHS_08/10_8_1(2)	Mars500_facility	Swab	no heatshock	'08/10	8	1(2)	k__Bacteria;p__Firmicutes;c__Bacilli;o__Bacillales;f__Staphylococcaceae;g__Staphylococcus;s__epidermidis;	Bacteria;Firmicutes;Bacilli;Bacillales;Staphylococcaceae;Staphylococcus;
175	M_Sw_oHS_08/10_8_2(1)	Mars500_facility	Swab	no heatshock	'08/10	8	2(1)	k__Bacteria;p__Firmicutes;c__Bacilli;o__Bacillales;f__Staphylococcaceae;g__Staphylococcus;	Bacteria;Firmicutes;Bacilli;Bacillales;Staphylococcaceae;Staphylococcus;
176	M_Sw_oHS_08/10_8_2(2)	Mars500_facility	Swab	no heatshock	'08/10	8	2(2)	k__Bacteria;p__Firmicutes;c__Bacilli;o__Bacillales;f__Staphylococcaceae;g__Staphylococcus;s__epidermidis;	Bacteria;Firmicutes;Bacilli;Bacillales;Staphylococcaceae;Staphylococcus;
177	M_Sw_oHS_08/10_10_1(2)	Mars500_facility	Swab	no heatshock	'08/10	10	1(2)	k__Bacteria;p__Actinobacteria;c__Actinobacteria;o__Actinomycetales;f__Microbacteriaceae;g__Microbacterium;	Bacteria;Actinobacteria;Actinobacteria;Micrococcales;Microbacteriaceae;Microbacterium;
178	M_Sw_oHS_08/10_10_2(1)	Mars500_facility	Swab	no heatshock	'08/10	10	2(1)	Unclassified;	Bacteria;Firmicutes;Bacilli;Bacillales;Bacillaceae;Bacillus;
179	M_Sw_oHS_08/10_11_1(2)	Mars500_facility	Swab	no heatshock	'08/10	11	1(2)	k__Bacteria;p__Firmicutes;c__Bacilli;o__Bacillales;f__Staphylococcaceae;g__Staphylococcus;s__haemolyticus;	Bacteria;Firmicutes;Bacilli;Bacillales;Staphylococcaceae;Staphylococcus;
180	M_Sw_oHS_08/10_11_1(1)	Mars500_facility	Swab	no heatshock	'08/10	11	1(1)	k__Bacteria;p__Firmicutes;c__Bacilli;o__Bacillales;f__Staphylococcaceae;g__Staphylococcus;s__epidermidis;	Bacteria;Firmicutes;Bacilli;Bacillales;Staphylococcaceae;Staphylococcus;
181	M_Sw_oHS_08/10_11_2(1)	Mars500_facility	Swab	no heatshock	'08/10	11	2(1)	k__Bacteria;p__Firmicutes;c__Bacilli;o__Bacillales;f__Staphylococcaceae;g__Staphylococcus;s__haemolyticus;	Bacteria;Firmicutes;Bacilli;Bacillales;Staphylococcaceae;Staphylococcus;
182	M_Sw_oHS_08/10_11_2(2)	Mars500_facility	Swab	no heatshock	'08/10	11	2(2)	k__Bacteria;p__Firmicutes;c__Bacilli;o__Bacillales;f__Staphylococcaceae;g__Staphylococcus;	Bacteria;Firmicutes;Bacilli;Bacillales;Staphylococcaceae;Staphylococcus;
183	M_Sw_oHS_09/10_1_1(1)	Mars500_facility	Swab	no heatshock	'09/10	1	1(1)	k__Bacteria;p__Firmicutes;c__Bacilli;o__Bacillales;f__Staphylococcaceae;g__Staphylococcus;s__haemolyticus;	Bacteria;Firmicutes;Bacilli;Bacillales;Staphylococcaceae;Staphylococcus;
184	M_Sw_oHS_09/10_1_1(2)	Mars500_facility	Swab	no heatshock	'09/10	1	1(2)	k__Bacteria;p__Firmicutes;c__Bacilli;o__Bacillales;f__Bacillaceae;g__Bacillus;	Bacteria;Firmicutes;Bacilli;Bacillales;Bacillaceae;Bacillus;
185	M_Sw_oHS_09/10_1_2(2)	Mars500_facility	Swab	no heatshock	'09/10	1	2(2)	k__Bacteria;p__Firmicutes;c__Bacilli;o__Bacillales;f__Staphylococcaceae;g__Staphylococcus;s__haemolyticus;	Bacteria;Firmicutes;Bacilli;Bacillales;Staphylococcaceae;Staphylococcus;
186	M_Sw_oHS_09/10_2_1(1)	Mars500_facility	Swab	no heatshock	'09/10	2	1(1)	k__Bacteria;p__Proteobacteria;c__Alphaproteobacteria;o__Rhodobacterales;f__Rhodobacteraceae;g__Paracoccus;	Bacteria;Proteobacteria;Alphaproteobacteria;Rhodobacterales;Rhodobacteraceae;Paracoccus;
187	M_Sw_oHS_09/10_2_1(2)	Mars500_facility	Swab	no heatshock	'09/10	2	1(2)	k__Bacteria;p__Proteobacteria;c__Gammaproteobacteria;o__Pseudomonadales;f__Pseudomonadaceae;g__Pseudomonas;	Bacteria;Proteobacteria;Gammaproteobacteria;Pseudomonadales;Pseudomonadaceae;Pseudomonas;
188	M_Sw_oHS_09/10_2_2(1)	Mars500_facility	Swab	no heatshock	'09/10	2	2(1)	Unclassified;	Bacteria;Proteobacteria;Gammaproteobacteria;Pseudomonadales;Pseudomonadaceae;Pseudomonas;
189	M_Sw_oHS_09/10_2_2(2)	Mars500_facility	Swab	no heatshock	'09/10	2	2(2)	k__Bacteria;p__Firmicutes;c__Bacilli;o__Lactobacillales;f__Aerococcaceae;g__Aerococcus;	Bacteria;Firmicutes;Bacilli;Lactobacillales;Aerococcaceae;Aerococcus;
190	M_Sw_oHS_09/10_3_1(1)	Mars500_facility	Swab	no heatshock	'09/10	3	1(1)	k__Bacteria;p__Proteobacteria;c__Alphaproteobacteria;o__Caulobacterales;f__Caulobacteraceae;g__Brevundimonas;s__diminuta;	Bacteria;Proteobacteria;Alphaproteobacteria;Caulobacterales;Caulobacteraceae;Brevundimonas;
191	M_Sw_oHS_09/10_3_1(2)	Mars500_facility	Swab	no heatshock	'09/10	3	1(2)	k__Bacteria;p__Firmicutes;c__Bacilli;o__Bacillales;f__Staphylococcaceae;g__Staphylococcus;	Bacteria;Firmicutes;Bacilli;Bacillales;Staphylococcaceae;Staphylococcus;
192	M_Sw_oHS_09/10_3_2(1)	Mars500_facility	Swab	no heatshock	'09/10	3	2(1)	k__Bacteria;p__Firmicutes;c__Bacilli;o__Bacillales;f__Staphylococcaceae;g__Staphylococcus;s__epidermidis;	Bacteria;Firmicutes;Bacilli;Bacillales;Staphylococcaceae;Staphylococcus;
193	M_Sw_oHS_09/10_3_2(2)	Mars500_facility	Swab	no heatshock	'09/10	3	2(2)	k__Bacteria;p__Proteobacteria;c__Alphaproteobacteria;o__Sphingomonadales;f__Sphingomonadaceae;g__Sphingomonas;	Bacteria;Proteobacteria;Alphaproteobacteria;Sphingomonadales;Sphingomonadaceae;Sphingomonas;
194	M_Sw_oHS_09/10_4_1(1)	Mars500_facility	Swab	no heatshock	'09/10	4	1(1)	k__Bacteria;p__Firmicutes;c__Bacilli;o__Bacillales;f__Staphylococcaceae;g__Staphylococcus;s__haemolyticus;	Bacteria;Firmicutes;Bacilli;Bacillales;Staphylococcaceae;Staphylococcus;
195	M_Sw_oHS_09/10_4_2(1)	Mars500_facility	Swab	no heatshock	'09/10	4	2(1)	k__Bacteria;p__Firmicutes;c__Bacilli;o__Bacillales;f__Staphylococcaceae;g__Staphylococcus;s__haemolyticus;	Bacteria;Firmicutes;Bacilli;Bacillales;Staphylococcaceae;Staphylococcus;
196	M_Sw_oHS_09/10_4_2(2)	Mars500_facility	Swab	no heatshock	'09/10	4	2(2)	k__Bacteria;p__Firmicutes;c__Bacilli;o__Bacillales;f__Staphylococcaceae;g__Staphylococcus;	Bacteria;Firmicutes;Bacilli;Bacillales;Staphylococcaceae;Staphylococcus;
197	M_Sw_oHS_09/10_5_1(2)	Mars500_facility	Swab	no heatshock	'09/10	5	1(2)	k__Bacteria;p__Firmicutes;c__Bacilli;o__Bacillales;f__Staphylococcaceae;g__Staphylococcus;s__epidermidis;	Bacteria;Firmicutes;Bacilli;Bacillales;Staphylococcaceae;Staphylococcus;
198	M_Sw_oHS_09/10_5_2(1)	Mars500_facility	Swab	no heatshock	'09/10	5	2(1)	Unclassified;	Bacteria;Firmicutes;Bacilli;Bacillales;Bacillaceae;Bacillus;
199	M_Sw_oHS_09/10_6_1(1)	Mars500_facility	Swab	no heatshock	'09/10	6	1(1)	k__Bacteria;p__Firmicutes;c__Bacilli;o__Bacillales;f__Staphylococcaceae;g__Staphylococcus;s__haemolyticus;	Bacteria;Firmicutes;Bacilli;Bacillales;Staphylococcaceae;Staphylococcus;
200	M_Sw_oHS_09/10_6_1(2)	Mars500_facility	Swab	no heatshock	'09/10	6	1(2)	k__Bacteria;p__Firmicutes;c__Bacilli;o__Bacillales;f__Staphylococcaceae;g__Staphylococcus;s__epidermidis;	Bacteria;Firmicutes;Bacilli;Bacillales;Staphylococcaceae;Staphylococcus;
201	M_Sw_oHS_09/10_6_2(1)	Mars500_facility	Swab	no heatshock	'09/10	6	2(1)	k__Bacteria;p__Firmicutes;c__Bacilli;o__Bacillales;f__Staphylococcaceae;g__Staphylococcus;	Bacteria;Firmicutes;Bacilli;Bacillales;Staphylococcaceae;Staphylococcus;
202	M_Sw_oHS_09/10_6_2(2)	Mars500_facility	Swab	no heatshock	'09/10	6	2(2)	k__Bacteria;p__Firmicutes;c__Bacilli;o__Bacillales;f__Staphylococcaceae;g__Staphylococcus;s__haemolyticus;	Bacteria;Firmicutes;Bacilli;Bacillales;Staphylococcaceae;Staphylococcus;
203	M_Sw_oHS_09/10_7_1(1)	Mars500_facility	Swab	no heatshock	'09/10	7	1(1)	k__Bacteria;p__Firmicutes;c__Bacilli;	Bacteria;Firmicutes;Bacilli;Bacillales;Staphylococcaceae;Staphylococcus;
204	M_Sw_oHS_09/10_7_1(2)	Mars500_facility	Swab	no heatshock	'09/10	7	1(2)	k__Bacteria;p__Firmicutes;c__Bacilli;o__Bacillales;f__Staphylococcaceae;g__Staphylococcus;s__haemolyticus;	Bacteria;Firmicutes;Bacilli;Bacillales;Staphylococcaceae;Staphylococcus;
205	M_Sw_oHS_09/10_7_2(1)	Mars500_facility	Swab	no heatshock	'09/10	7	2(1)	k__Bacteria;p__Firmicutes;c__Bacilli;o__Bacillales;f__Staphylococcaceae;g__Staphylococcus;	Bacteria;Firmicutes;Bacilli;Bacillales;Staphylococcaceae;Staphylococcus;
206	M_Sw_oHS_09/10_7_2(2)	Mars500_facility	Swab	no heatshock	'09/10	7	2(2)	k__Bacteria;p__Firmicutes;c__Bacilli;o__Bacillales;f__Staphylococcaceae;g__Staphylococcus;	Bacteria;Firmicutes;Bacilli;Bacillales;Staphylococcaceae;Staphylococcus;
207	M_Sw_oHS_09/10_10_1(1)	Mars500_facility	Swab	no heatshock	'09/10	10	1(1)	Unclassified;	Bacteria;Firmicutes;Bacilli;Bacillales;Bacillaceae;Bacillus;
208	M_Sw_oHS_09/10_10_2(1)	Mars500_facility	Swab	no heatshock	'09/10	10	2(1)	k__Bacteria;p__Firmicutes;c__Bacilli;o__Bacillales;f__Bacillaceae;g__Bacillus;	Bacteria;Firmicutes;Bacilli;Bacillales;Bacillaceae;Bacillus;
209	M_Sw_oHS_09/10_10_2(2)	Mars500_facility	Swab	no heatshock	'09/10	10	2(2)	k__Bacteria;p__Firmicutes;c__Bacilli;o__Bacillales;f__Staphylococcaceae;g__Staphylococcus;	Bacteria;Firmicutes;Bacilli;Bacillales;Staphylococcaceae;Staphylococcus;
210	M_Sw_oHS_09/10_11_1(1)	Mars500_facility	Swab	no heatshock	'09/10	11	1(1)	k__Bacteria;p__Firmicutes;c__Bacilli;o__Bacillales;f__Staphylococcaceae;g__Staphylococcus;s__haemolyticus;	Bacteria;Firmicutes;Bacilli;Bacillales;Staphylococcaceae;Staphylococcus;
211	M_Sw_oHS_09/10_11_1(2)	Mars500_facility	Swab	no heatshock	'09/10	11	1(2)	k__Bacteria;p__Firmicutes;c__Bacilli;o__Bacillales;f__Staphylococcaceae;g__Staphylococcus;	Bacteria;Firmicutes;Bacilli;Bacillales;Staphylococcaceae;Staphylococcus;
212	M_Sw_oHS_09/10_11_2(2)	Mars500_facility	Swab	no heatshock	'09/10	11	2(2)	k__Bacteria;p__Firmicutes;c__Bacilli;o__Bacillales;f__Staphylococcaceae;g__Staphylococcus;s__haemolyticus;	Bacteria;Firmicutes;Bacilli;Bacillales;Staphylococcaceae;Staphylococcus;
213	M_Sw_oHS_10/10_1_1(2)	Mars500_facility	Swab	no heatshock	'10/10	1	1(2)	k__Bacteria;p__Proteobacteria;c__Gammaproteobacteria;o__Pseudomonadales;f__Pseudomonadaceae;g__Pseudomonas;	Bacteria;Proteobacteria;Gammaproteobacteria;Pseudomonadales;Pseudomonadaceae;Pseudomonas;
214	M_Sw_oHS_10/10_1_2(1)	Mars500_facility	Swab	no heatshock	'10/10	1	2(1)	k__Bacteria;p__Proteobacteria;c__Gammaproteobacteria;o__Xanthomonadales;f__Xanthomonadaceae;g__Stenotrophomonas;	Bacteria;Proteobacteria;Gammaproteobacteria;Xanthomonadales;Xanthomonadaceae;Stenotrophomonas;
215	M_Sw_oHS_10/10_1_2(2)	Mars500_facility	Swab	no heatshock	'10/10	1	2(2)	k__Bacteria;p__Proteobacteria;c__Gammaproteobacteria;o__Xanthomonadales;f__Xanthomonadaceae;g__Stenotrophomonas;	Bacteria;Proteobacteria;Gammaproteobacteria;Xanthomonadales;Xanthomonadaceae;Stenotrophomonas;
216	M_Sw_oHS_10/10_2_1(1)	Mars500_facility	Swab	no heatshock	'10/10	2	1(1)	k__Bacteria;p__Proteobacteria;c__Alphaproteobacteria;o__Rhodobacterales;f__Rhodobacteraceae;g__Paracoccus;s__aminovorans;	Bacteria;Proteobacteria;Alphaproteobacteria;Rhodobacterales;Rhodobacteraceae;Paracoccus;
217	M_Sw_oHS_10/10_2_1(2)	Mars500_facility	Swab	no heatshock	'10/10	2	1(2)	k__Bacteria;p__Proteobacteria;c__Alphaproteobacteria;o__Rhizobiales;f__Methylobacteriaceae;	Bacteria;Proteobacteria;Alphaproteobacteria;Rhizobiales;Methylobacteriaceae;Methylobacterium;
218	M_Sw_oHS_10/10_2_2(1)	Mars500_facility	Swab	no heatshock	'10/10	2	2(1)	k__Bacteria;p__Proteobacteria;c__Alphaproteobacteria;o__Rhizobiales;f__Methylobacteriaceae;	Bacteria;Proteobacteria;Alphaproteobacteria;Rhizobiales;Methylobacteriaceae;Methylobacterium;
219	M_Sw_oHS_10/10_2_2(2)	Mars500_facility	Swab	no heatshock	'10/10	2	2(2)	k__Bacteria;p__Proteobacteria;c__Alphaproteobacteria;o__Rhodobacterales;f__Rhodobacteraceae;g__Paracoccus;s__aminovorans;	Bacteria;Proteobacteria;Alphaproteobacteria;Rhodobacterales;Rhodobacteraceae;Paracoccus;
220	M_Sw_oHS_10/10_3_1(1)	Mars500_facility	Swab	no heatshock	'10/10	3	1(1)	k__Bacteria;p__Firmicutes;c__Bacilli;o__Bacillales;f__Staphylococcaceae;g__Staphylococcus;	Bacteria;Firmicutes;Bacilli;Bacillales;Staphylococcaceae;Staphylococcus;
221	M_Sw_oHS_10/10_3_1(2)	Mars500_facility	Swab	no heatshock	'10/10	3	1(2)	k__Bacteria;p__Actinobacteria;c__Actinobacteria;o__Actinomycetales;f__Corynebacteriaceae;g__Corynebacterium;	Bacteria;Actinobacteria;Actinobacteria;Corynebacteriales;Corynebacteriaceae;Corynebacterium 1;
222	M_Sw_oHS_10/10_3_2(1)	Mars500_facility	Swab	no heatshock	'10/10	3	2(1)	k__Bacteria;p__Actinobacteria;c__Actinobacteria;o__Actinomycetales;f__Corynebacteriaceae;g__Corynebacterium;	Bacteria;Actinobacteria;Actinobacteria;Corynebacteriales;Corynebacteriaceae;Corynebacterium 1;
223	M_Sw_oHS_10/10_3_2(2)	Mars500_facility	Swab	no heatshock	'10/10	3	2(2)	k__Bacteria;p__Proteobacteria;c__Gammaproteobacteria;o__Pseudomonadales;f__Pseudomonadaceae;g__Pseudomonas;	Bacteria;Proteobacteria;Gammaproteobacteria;Pseudomonadales;Pseudomonadaceae;Pseudomonas;
224	M_Sw_oHS_10/10_5_1(1)	Mars500_facility	Swab	no heatshock	'10/10	5	1(1)	k__Bacteria;p__Actinobacteria;c__Actinobacteria;o__Actinomycetales;f__Gordoniaceae;g__Gordonia;	Bacteria;Actinobacteria;Actinobacteria;Corynebacteriales;Nocardiaceae;Gordonia;
225	M_Sw_oHS_10/10_5_1(2)	Mars500_facility	Swab	no heatshock	'10/10	5	1(2)	k__Bacteria;p__Firmicutes;c__Bacilli;o__Bacillales;f__Bacillaceae;	Bacteria;Firmicutes;Bacilli;Bacillales;Bacillaceae;Bacillus;
226	M_Sw_oHS_10/10_5_2(1)	Mars500_facility	Swab	no heatshock	'10/10	5	2(1)	k__Bacteria;p__Actinobacteria;c__Actinobacteria;o__Actinomycetales;f__Micrococcaceae;g__Micrococcus;s__luteus;	Bacteria;Actinobacteria;Actinobacteria;Micrococcales;Micrococcaceae;Micrococcus;
227	M_Sw_oHS_10/10_5_2(2)	Mars500_facility	Swab	no heatshock	'10/10	5	2(2)	k__Bacteria;p__Firmicutes;c__Bacilli;o__Bacillales;f__Staphylococcaceae;g__Staphylococcus;s__haemolyticus;	Bacteria;Firmicutes;Bacilli;Bacillales;Staphylococcaceae;Staphylococcus;
228	M_Sw_oHS_10/10_6_1(1)	Mars500_facility	Swab	no heatshock	'10/10	6	1(1)	k__Bacteria;p__Proteobacteria;c__Gammaproteobacteria;o__Pseudomonadales;f__Pseudomonadaceae;g__Pseudomonas;	Bacteria;Proteobacteria;Gammaproteobacteria;Pseudomonadales;Pseudomonadaceae;Pseudomonas;
229	M_Sw_oHS_10/10_6_2(1)	Mars500_facility	Swab	no heatshock	'10/10	6	2(1)	k__Bacteria;p__Proteobacteria;c__Gammaproteobacteria;o__Pseudomonadales;f__Pseudomonadaceae;g__Pseudomonas;	Bacteria;Proteobacteria;Gammaproteobacteria;Pseudomonadales;Pseudomonadaceae;Pseudomonas;
230	M_Sw_oHS_10/10_7_1(1)	Mars500_facility	Swab	no heatshock	'10/10	7	1(1)	k__Bacteria;p__Firmicutes;c__Bacilli;o__Bacillales;f__Staphylococcaceae;g__Staphylococcus;	Bacteria;Firmicutes;Bacilli;Bacillales;Staphylococcaceae;Staphylococcus;
231	M_Sw_oHS_10/10_7_1(2)	Mars500_facility	Swab	no heatshock	'10/10	7	1(2)	k__Bacteria;p__Firmicutes;c__Bacilli;o__Bacillales;f__Staphylococcaceae;g__Staphylococcus;s__haemolyticus;	Bacteria;Firmicutes;Bacilli;Bacillales;Staphylococcaceae;Staphylococcus;
232	M_Sw_oHS_10/10_7_2(1)	Mars500_facility	Swab	no heatshock	'10/10	7	2(1)	k__Bacteria;p__Proteobacteria;c__Alphaproteobacteria;o__Rhizobiales;f__Methylobacteriaceae;	Bacteria;Proteobacteria;Alphaproteobacteria;Rhizobiales;Methylobacteriaceae;Methylobacterium;
233	M_Sw_oHS_10/10_7_2(2)	Mars500_facility	Swab	no heatshock	'10/10	7	2(2)	Unclassified;	Bacteria;Proteobacteria;Gammaproteobacteria;Pseudomonadales;Pseudomonadaceae;Pseudomonas;
234	M_Sw_oHS_10/10_8_1(1)	Mars500_facility	Swab	no heatshock	'10/10	8	1(1)	k__Bacteria;p__Proteobacteria;c__Gammaproteobacteria;o__Pseudomonadales;f__Pseudomonadaceae;g__Pseudomonas;	Bacteria;Proteobacteria;Gammaproteobacteria;Pseudomonadales;Pseudomonadaceae;Pseudomonas;
235	M_Sw_oHS_10/10_9_2(1)	Mars500_facility	Swab	no heatshock	'10/10	9	2(1)	k__Bacteria;p__Firmicutes;c__Bacilli;o__Bacillales;f__Bacillaceae;g__Bacillus;	Bacteria;Firmicutes;Bacilli;Bacillales;Bacillaceae;Bacillus;
236	M_Sw_oHS_10/10_9_2(2)	Mars500_facility	Swab	no heatshock	'10/10	9	2(2)	k__Bacteria;p__Proteobacteria;c__Gammaproteobacteria;o__Pseudomonadales;f__Pseudomonadaceae;g__Pseudomonas;	Bacteria;Proteobacteria;Gammaproteobacteria;Pseudomonadales;Pseudomonadaceae;Pseudomonas;
237	M_Sw_oHS_10/10_10_1(1)	Mars500_facility	Swab	no heatshock	'10/10	10	1(1)	k__Bacteria;p__Firmicutes;c__Bacilli;o__Bacillales;f__Staphylococcaceae;g__Staphylococcus;s__haemolyticus;	Bacteria;Firmicutes;Bacilli;Bacillales;Staphylococcaceae;Staphylococcus;
238	M_Sw_oHS_10/10_10_1(2)	Mars500_facility	Swab	no heatshock	'10/10	10	1(2)	Unclassified;	Bacteria;Firmicutes;Bacilli;Bacillales;Bacillaceae;Bacillus;
239	M_Sw_oHS_10/10_10_2(1)	Mars500_facility	Swab	no heatshock	'10/10	10	2(1)	k__Bacteria;p__Firmicutes;c__Bacilli;o__Bacillales;f__Bacillaceae;g__Bacillus;	Bacteria;Firmicutes;Bacilli;Bacillales;Bacillaceae;Bacillus;
240	M_Sw_oHS_10/10_10_2(2)	Mars500_facility	Swab	no heatshock	'10/10	10	2(2)	k__Bacteria;p__Firmicutes;c__Bacilli;o__Bacillales;f__Staphylococcaceae;g__Staphylococcus;	Bacteria;Firmicutes;Bacilli;Bacillales;Staphylococcaceae;Staphylococcus;
241	M_Sw_oHS_10/10_11_1(1)	Mars500_facility	Swab	no heatshock	'10/10	11	1(1)	k__Bacteria;p__[Thermi];c__Deinococci;o__Deinococcales;f__Deinococcaceae;g__Deinococcus;	Bacteria;Deinococcus-Thermus;Deinococci;Deinococcales;Deinococcaceae;Deinococcus;
242	M_Sw_oHS_10/10_11_1(2)	Mars500_facility	Swab	no heatshock	'10/10	11	1(2)	k__Bacteria;p__Firmicutes;c__Bacilli;o__Bacillales;f__Staphylococcaceae;g__Staphylococcus;s__epidermidis;	Bacteria;Firmicutes;Bacilli;Bacillales;Staphylococcaceae;Staphylococcus;
243	M_Sw_oHS_10/10_11_2(1)	Mars500_facility	Swab	no heatshock	'10/10	11	2(1)	Unclassified;	Bacteria;Firmicutes;Bacilli;Bacillales;Bacillaceae;Bacillus;
244	M_Sw_oHS_10/10_11_2(2)	Mars500_facility	Swab	no heatshock	'10/10	11	2(2)	k__Bacteria;p__Firmicutes;c__Bacilli;o__Lactobacillales;f__Aerococcaceae;g__Aerococcus;	Bacteria;Firmicutes;Bacilli;Lactobacillales;Aerococcaceae;Aerococcus;
245	M_Sw_oHS_11/10_1_1(2)	Mars500_facility	Swab	no heatshock	'11/10	1	1(2)	k__Bacteria;p__Firmicutes;c__Bacilli;o__Bacillales;f__Staphylococcaceae;g__Staphylococcus;s__haemolyticus;	Bacteria;Firmicutes;Bacilli;Bacillales;Staphylococcaceae;Staphylococcus;
246	M_Sw_oHS_11/10_1_2(1)	Mars500_facility	Swab	no heatshock	'11/10	1	2(1)	k__Bacteria;p__Proteobacteria;c__Gammaproteobacteria;o__Pseudomonadales;f__Pseudomonadaceae;g__Pseudomonas;	Bacteria;Proteobacteria;Gammaproteobacteria;Pseudomonadales;Pseudomonadaceae;Pseudomonas;
247	M_Sw_oHS_11/10_1_2(2)	Mars500_facility	Swab	no heatshock	'11/10	1	2(2)	Unclassified;	Bacteria;Proteobacteria;Gammaproteobacteria;Enterobacteriales;Enterobacteriaceae;Klebsiella;
248	M_Sw_oHS_11/10_2_1(1)	Mars500_facility	Swab	no heatshock	'11/10	2	1(1)	Unclassified;	Bacteria;Proteobacteria;Alphaproteobacteria;Rhodobacterales;Rhodobacteraceae;Paracoccus;
249	M_Sw_oHS_11/10_2_1(2)	Mars500_facility	Swab	no heatshock	'11/10	2	1(2)	k__Bacteria;p__Actinobacteria;c__Actinobacteria;o__Actinomycetales;f__Gordoniaceae;g__Gordonia;	Bacteria;Actinobacteria;Actinobacteria;Corynebacteriales;Nocardiaceae;Gordonia;
250	M_Sw_oHS_11/10_2_2(2)	Mars500_facility	Swab	no heatshock	'11/10	2	2(2)	k__Bacteria;p__Proteobacteria;c__Alphaproteobacteria;o__Rhodobacterales;f__Rhodobacteraceae;g__Paracoccus;s__aminovorans;	Bacteria;Proteobacteria;Alphaproteobacteria;Rhodobacterales;Rhodobacteraceae;Paracoccus;
251	M_Sw_oHS_11/10_3_1(1)	Mars500_facility	Swab	no heatshock	'11/10	3	1(1)	k__Bacteria;p__Proteobacteria;c__Gammaproteobacteria;o__Pseudomonadales;f__Pseudomonadaceae;g__Pseudomonas;	Bacteria;Proteobacteria;Gammaproteobacteria;Pseudomonadales;Pseudomonadaceae;Pseudomonas;
252	M_Sw_oHS_11/10_3_1(2)	Mars500_facility	Swab	no heatshock	'11/10	3	1(2)	k__Bacteria;p__Proteobacteria;c__Alphaproteobacteria;o__Rhizobiales;f__Methylobacteriaceae;	Bacteria;Proteobacteria;Alphaproteobacteria;Rhizobiales;Methylobacteriaceae;Methylobacterium;
253	M_Sw_oHS_11/10_3_2(1)	Mars500_facility	Swab	no heatshock	'11/10	3	2(1)	k__Bacteria;p__Proteobacteria;c__Gammaproteobacteria;o__Pseudomonadales;f__Pseudomonadaceae;g__Pseudomonas;	Bacteria;Proteobacteria;Gammaproteobacteria;Pseudomonadales;Pseudomonadaceae;Pseudomonas;
254	M_Sw_oHS_11/10_3_2(2)	Mars500_facility	Swab	no heatshock	'11/10	3	2(2)	k__Bacteria;p__Proteobacteria;c__Alphaproteobacteria;o__Caulobacterales;f__Caulobacteraceae;	Bacteria;Proteobacteria;Alphaproteobacteria;Caulobacterales;Caulobacteraceae;Brevundimonas;
255	M_Sw_oHS_11/10_4_1(1)	Mars500_facility	Swab	no heatshock	'11/10	4	1(1)	k__Bacteria;p__Proteobacteria;c__Gammaproteobacteria;o__Pseudomonadales;f__Pseudomonadaceae;g__Pseudomonas;	Bacteria;Proteobacteria;Gammaproteobacteria;Pseudomonadales;Pseudomonadaceae;Pseudomonas;
256	M_Sw_oHS_11/10_4_2(1)	Mars500_facility	Swab	no heatshock	'11/10	4	2(1)	k__Bacteria;p__Firmicutes;c__Bacilli;o__Bacillales;f__Staphylococcaceae;g__Staphylococcus;	Bacteria;Firmicutes;Bacilli;Bacillales;Staphylococcaceae;Staphylococcus;
257	M_Sw_oHS_11/10_4_2(2)	Mars500_facility	Swab	no heatshock	'11/10	4	2(2)	k__Bacteria;p__Firmicutes;c__Bacilli;o__Bacillales;f__Staphylococcaceae;g__Staphylococcus;s__haemolyticus;	Bacteria;Firmicutes;Bacilli;Bacillales;Staphylococcaceae;Staphylococcus;
258	M_Sw_oHS_11/10_5_1(1)	Mars500_facility	Swab	no heatshock	'11/10	5	1(1)	k__Bacteria;p__Proteobacteria;c__Gammaproteobacteria;o__Pseudomonadales;f__Moraxellaceae;g__Enhydrobacter;	Bacteria;Proteobacteria;Gammaproteobacteria;Pseudomonadales;Moraxellaceae;Enhydrobacter;
259	M_Sw_oHS_11/10_5_2(1)	Mars500_facility	Swab	no heatshock	'11/10	5	2(1)	k__Bacteria;p__Firmicutes;c__Bacilli;o__Bacillales;f__Bacillaceae;g__Bacillus;	Bacteria;Firmicutes;Bacilli;Bacillales;Bacillaceae;Bacillus;
260	M_Sw_oHS_11/10_5_2(2)	Mars500_facility	Swab	no heatshock	'11/10	5	2(2)	k__Bacteria;p__Proteobacteria;c__Alphaproteobacteria;o__Sphingomonadales;f__Sphingomonadaceae;g__Sphingomonas;	Bacteria;Proteobacteria;Alphaproteobacteria;Sphingomonadales;Sphingomonadaceae;Sphingomonas;
261	M_Sw_oHS_11/10_6_1(1)	Mars500_facility	Swab	no heatshock	'11/10	6	1(1)	k__Bacteria;p__Firmicutes;c__Bacilli;o__Bacillales;f__Staphylococcaceae;g__Staphylococcus;s__haemolyticus;	Bacteria;Firmicutes;Bacilli;Bacillales;Staphylococcaceae;Staphylococcus;
262	M_Sw_oHS_11/10_6_2(2)	Mars500_facility	Swab	no heatshock	'11/10	6	2(2)	k__Bacteria;p__Firmicutes;c__Bacilli;o__Bacillales;f__Staphylococcaceae;g__Staphylococcus;s__haemolyticus;	Bacteria;Firmicutes;Bacilli;Bacillales;Staphylococcaceae;Staphylococcus;
263	M_Sw_oHS_11/10_7_1(1)	Mars500_facility	Swab	no heatshock	'11/10	7	1(1)	k__Bacteria;p__Firmicutes;c__Bacilli;o__Bacillales;f__Staphylococcaceae;g__Staphylococcus;s__haemolyticus;	Bacteria;Firmicutes;Bacilli;Bacillales;Staphylococcaceae;Staphylococcus;
264	M_Sw_oHS_11/10_7_1(2)	Mars500_facility	Swab	no heatshock	'11/10	7	1(2)	k__Bacteria;p__Firmicutes;c__Bacilli;o__Bacillales;f__Staphylococcaceae;g__Staphylococcus;s__haemolyticus;	Bacteria;Firmicutes;Bacilli;Bacillales;Staphylococcaceae;Staphylococcus;
265	M_Sw_oHS_11/10_7_2(1)	Mars500_facility	Swab	no heatshock	'11/10	7	2(1)	k__Bacteria;p__Firmicutes;c__Bacilli;o__Bacillales;f__Staphylococcaceae;g__Staphylococcus;s__haemolyticus;	Bacteria;Firmicutes;Bacilli;Bacillales;Staphylococcaceae;Staphylococcus;
266	M_Sw_oHS_11/10_8_1(1)	Mars500_facility	Swab	no heatshock	'11/10	8	1(1)	k__Bacteria;p__Firmicutes;c__Bacilli;o__Bacillales;f__Bacillaceae;g__Bacillus;	Bacteria;Firmicutes;Bacilli;Bacillales;Bacillaceae;Bacillus;
267	M_Sw_oHS_11/10_10_1(1)	Mars500_facility	Swab	no heatshock	'11/10	10	1(1)	k__Bacteria;p__Firmicutes;c__Bacilli;	Bacteria;Firmicutes;Bacilli;Bacillales;Staphylococcaceae;Staphylococcus;
268	M_Sw_oHS_11/10_10_2(1)	Mars500_facility	Swab	no heatshock	'11/10	10	2(1)	k__Bacteria;p__Firmicutes;c__Bacilli;o__Bacillales;f__Staphylococcaceae;g__Staphylococcus;s__epidermidis;	Bacteria;Firmicutes;Bacilli;Bacillales;Staphylococcaceae;Staphylococcus;
269	M_Sw_oHS_11/10_10_2(2)	Mars500_facility	Swab	no heatshock	'11/10	10	2(2)	k__Bacteria;p__Firmicutes;c__Bacilli;o__Bacillales;f__Staphylococcaceae;g__Staphylococcus;s__epidermidis;	Bacteria;Firmicutes;Bacilli;Bacillales;Staphylococcaceae;Staphylococcus;
270	M_Sw_oHS_11/10_11_1(1)	Mars500_facility	Swab	no heatshock	'11/10	11	1(1)	k__Bacteria;p__Firmicutes;c__Bacilli;o__Bacillales;f__Staphylococcaceae;g__Staphylococcus;	Bacteria;Firmicutes;Bacilli;Bacillales;Staphylococcaceae;Staphylococcus;
271	M_Sw_oHS_11/10_11_1(2)	Mars500_facility	Swab	no heatshock	'11/10	11	1(2)	k__Bacteria;p__Firmicutes;c__Bacilli;o__Bacillales;f__Staphylococcaceae;g__Staphylococcus;s__epidermidis;	Bacteria;Firmicutes;Bacilli;Bacillales;Staphylococcaceae;Staphylococcus;
272	M_Sw_oHS_11/10_11_2(2)	Mars500_facility	Swab	no heatshock	'11/10	11	2(2)	k__Bacteria;p__Firmicutes;c__Bacilli;o__Bacillales;f__Bacillaceae;g__Bacillus;	Bacteria;Firmicutes;Bacilli;Bacillales;Bacillaceae;Bacillus;
273	M_Sw_HS_06/10_1_1(1)	Mars500_facility	Swab	heatshock	'06/10	1	1(1)	k__Bacteria;p__Firmicutes;c__Bacilli;o__Bacillales;f__Bacillaceae;g__Bacillus;	Bacteria;Firmicutes;Bacilli;Bacillales;Bacillaceae;Bacillus;
274	M_Sw_HS_06/10_3_1(1)	Mars500_facility	Swab	heatshock	'06/10	3	1(1)	k__Bacteria;p__Firmicutes;c__Bacilli;o__Bacillales;f__Bacillaceae;g__Bacillus;s__flexus;	Bacteria;Firmicutes;Bacilli;Bacillales;Bacillaceae;Bacillus;
275	M_Sw_HS_06/10_3_1(2)	Mars500_facility	Swab	heatshock	'06/10	3	1(2)	Unclassified;	Bacteria;Firmicutes;Bacilli;Bacillales;Bacillaceae;Bacillus;
276	M_Sw_HS_06/10_3_2(1)	Mars500_facility	Swab	heatshock	'06/10	3	2(1)	k__Bacteria;p__Firmicutes;c__Bacilli;o__Bacillales;f__Bacillaceae;g__Bacillus;	Bacteria;Firmicutes;Bacilli;Bacillales;Bacillaceae;Bacillus;
277	M_Sw_HS_06/10_3_2(2)	Mars500_facility	Swab	heatshock	'06/10	3	2(2)	k__Bacteria;p__Firmicutes;c__Bacilli;o__Bacillales;f__Bacillaceae;g__Bacillus;s__flexus;	Bacteria;Firmicutes;Bacilli;Bacillales;Bacillaceae;Bacillus;
278	M_Sw_HS_06/10_4_2(1)	Mars500_facility	Swab	heatshock	'06/10	4	2(1)	k__Bacteria;p__Firmicutes;c__Bacilli;o__Bacillales;f__Bacillaceae;g__Bacillus;	Bacteria;Firmicutes;Bacilli;Bacillales;Bacillaceae;Bacillus;
279	M_Sw_HS_06/10_5_1(1)	Mars500_facility	Swab	heatshock	'06/10	5	1(1)	k__Bacteria;p__Firmicutes;c__Bacilli;	Bacteria;Firmicutes;Bacilli;Bacillales;Staphylococcaceae;Staphylococcus;
280	M_Sw_HS_06/10_7_1(1)	Mars500_facility	Swab	heatshock	'06/10	7	1(1)	k__Bacteria;p__Firmicutes;c__Bacilli;o__Bacillales;f__Bacillaceae;g__Bacillus;	Bacteria;Firmicutes;Bacilli;Bacillales;Bacillaceae;Bacillus;
281	M_Sw_HS_06/10_8_1(1)	Mars500_facility	Swab	heatshock	'06/10	8	1(1)	Unclassified;	Bacteria;Firmicutes;Bacilli;Bacillales;Bacillaceae;Bacillus;
282	M_Sw_HS_06/10_9_1(1)	Mars500_facility	Swab	heatshock	'06/10	9	1(1)	k__Bacteria;p__Firmicutes;c__Bacilli;o__Bacillales;f__Bacillaceae;g__Bacillus;	Bacteria;Firmicutes;Bacilli;Bacillales;Bacillaceae;Bacillus;
283	M_Sw_HS_06/10_9_2(1)	Mars500_facility	Swab	heatshock	'06/10	9	2(1)	k__Bacteria;p__Firmicutes;c__Bacilli;o__Bacillales;f__Bacillaceae;g__Bacillus;	Bacteria;Firmicutes;Bacilli;Bacillales;Bacillaceae;Bacillus;
284	M_Sw_HS_07/10_1_1(1)	Mars500_facility	Swab	heatshock	'07/10	1	1(1)	k__Bacteria;p__Firmicutes;c__Bacilli;o__Bacillales;f__Bacillaceae;g__Bacillus;	Bacteria;Firmicutes;Bacilli;Bacillales;Bacillaceae;Bacillus;
285	M_Sw_HS_07/10_1_2(1)	Mars500_facility	Swab	heatshock	'07/10	1	2(1)	k__Bacteria;p__Firmicutes;c__Bacilli;o__Bacillales;f__Bacillaceae;g__Bacillus;	Bacteria;Firmicutes;Bacilli;Bacillales;Bacillaceae;Bacillus;
286	M_Sw_HS_07/10_1_2(2)	Mars500_facility	Swab	heatshock	'07/10	1	2(2)	k__Bacteria;p__Firmicutes;c__Bacilli;o__Bacillales;f__Bacillaceae;g__Bacillus;	Bacteria;Firmicutes;Bacilli;Bacillales;Bacillaceae;Bacillus;
287	M_Sw_HS_07/10_2_1(1)	Mars500_facility	Swab	heatshock	'07/10	2	1(1)	k__Bacteria;p__Firmicutes;c__Bacilli;o__Bacillales;f__Bacillaceae;g__Bacillus;	Bacteria;Firmicutes;Bacilli;Bacillales;Bacillaceae;Bacillus;
288	M_Sw_HS_07/10_2_1(2)	Mars500_facility	Swab	heatshock	'07/10	2	1(2)	Unclassified;	Bacteria;Firmicutes;Bacilli;Bacillales;Bacillaceae;Bacillus;
289	M_Sw_HS_07/10_2_2(1)	Mars500_facility	Swab	heatshock	'07/10	2	2(1)	k__Bacteria;p__Firmicutes;c__Bacilli;o__Bacillales;f__Bacillaceae;	Bacteria;Firmicutes;Bacilli;Bacillales;Bacillaceae;Bacillus;
290	M_Sw_HS_07/10_6_1(1)	Mars500_facility	Swab	heatshock	'07/10	6	1(1)	k__Bacteria;p__Actinobacteria;c__Actinobacteria;o__Actinomycetales;f__Micrococcaceae;	Bacteria;Actinobacteria;Actinobacteria;Micrococcales;Micrococcaceae;Arthrobacter;
291	M_Sw_HS_07/10_7_1(1)	Mars500_facility	Swab	heatshock	'07/10	7	1(1)	k__Bacteria;p__Firmicutes;c__Bacilli;o__Bacillales;f__Bacillaceae;g__Bacillus;	Bacteria;Firmicutes;Bacilli;Bacillales;Bacillaceae;Bacillus;
292	M_Sw_HS_07/10_7_2(1)	Mars500_facility	Swab	heatshock	'07/10	7	2(1)	k__Bacteria;p__Firmicutes;c__Bacilli;o__Bacillales;f__Bacillaceae;g__Bacillus;	Bacteria;Firmicutes;Bacilli;Bacillales;Bacillaceae;Bacillus;
293	M_Sw_HS_07/10_8_2(1)	Mars500_facility	Swab	heatshock	'07/10	8	2(1)	k__Bacteria;p__Firmicutes;c__Bacilli;o__Bacillales;f__Bacillaceae;g__Bacillus;	Bacteria;Firmicutes;Bacilli;Bacillales;Bacillaceae;Bacillus;
294	M_Sw_HS_07/10_10_1(1)	Mars500_facility	Swab	heatshock	'07/10	10	1(1)	k__Bacteria;p__Firmicutes;c__Bacilli;o__Bacillales;f__Bacillaceae;g__Bacillus;	Bacteria;Firmicutes;Bacilli;Bacillales;Bacillaceae;Bacillus;
295	M_Sw_HS_07/10_10_2(1)	Mars500_facility	Swab	heatshock	'07/10	10	2(1)	k__Bacteria;p__Firmicutes;c__Bacilli;o__Bacillales;f__Bacillaceae;g__Bacillus;	Bacteria;Firmicutes;Bacilli;Bacillales;Bacillaceae;Bacillus;
296	M_Sw_HS_08/10_1_1(1)	Mars500_facility	Swab	heatshock	'08/10	1	1(1)	k__Bacteria;p__Firmicutes;c__Bacilli;o__Bacillales;f__Bacillaceae;g__Bacillus;	Bacteria;Firmicutes;Bacilli;Bacillales;Bacillaceae;Bacillus;
297	M_Sw_HS_08/10_1_1(2)	Mars500_facility	Swab	heatshock	'08/10	1	1(2)	k__Bacteria;p__Firmicutes;c__Bacilli;o__Bacillales;f__Paenibacillaceae;g__Brevibacillus;s__invocatus;	Bacteria;Firmicutes;Bacilli;Bacillales;Paenibacillaceae;Brevibacillus;
298	M_Sw_HS_08/10_1_2(2)	Mars500_facility	Swab	heatshock	'08/10	1	2(2)	k__Bacteria;p__Firmicutes;c__Bacilli;o__Bacillales;f__Bacillaceae;g__Bacillus;	Bacteria;Firmicutes;Bacilli;Bacillales;Bacillaceae;Bacillus;
299	M_Sw_HS_08/10_5_2(1)	Mars500_facility	Swab	heatshock	'08/10	5	2(1)	k__Bacteria;p__Proteobacteria;c__Gammaproteobacteria;o__Pseudomonadales;f__Moraxellaceae;g__Enhydrobacter;	Bacteria;Proteobacteria;Gammaproteobacteria;Pseudomonadales;Moraxellaceae;Enhydrobacter;
300	M_Sw_HS_08/10_7_1(1)	Mars500_facility	Swab	heatshock	'08/10	7	1(1)	k__Bacteria;p__Proteobacteria;c__Gammaproteobacteria;o__Pseudomonadales;f__Moraxellaceae;g__Enhydrobacter;	Bacteria;Proteobacteria;Gammaproteobacteria;Pseudomonadales;Moraxellaceae;Enhydrobacter;
301	M_Sw_HS_08/10_7_2(1)	Mars500_facility	Swab	heatshock	'08/10	7	2(1)	k__Bacteria;p__Firmicutes;c__Bacilli;o__Bacillales;f__Bacillaceae;g__Bacillus;	Bacteria;Firmicutes;Bacilli;Bacillales;Bacillaceae;Bacillus;
302	M_Sw_HS_08/10_8_2(1)	Mars500_facility	Swab	heatshock	'08/10	8	2(1)	k__Bacteria;p__Firmicutes;c__Bacilli;o__Bacillales;f__Bacillaceae;g__Bacillus;	Bacteria;Firmicutes;Bacilli;Bacillales;Bacillaceae;Bacillus;
303	M_Sw_HS_08/10_9_1(1)	Mars500_facility	Swab	heatshock	'08/10	9	1(1)	k__Bacteria;p__Firmicutes;c__Bacilli;o__Bacillales;f__Bacillaceae;g__Bacillus;	Bacteria;Firmicutes;Bacilli;Bacillales;Bacillaceae;Bacillus;
304	M_Sw_HS_08/10_10_1(1)	Mars500_facility	Swab	heatshock	'08/10	10	1(1)	Unclassified;	Bacteria;Firmicutes;Bacilli;Bacillales;Bacillaceae;Bacillus;
305	M_Sw_HS_08/10_10_2(1)	Mars500_facility	Swab	heatshock	'08/10	10	2(1)	k__Bacteria;p__Firmicutes;c__Bacilli;o__Bacillales;f__Bacillaceae;g__Bacillus;	Bacteria;Firmicutes;Bacilli;Bacillales;Bacillaceae;Bacillus;
306	M_Sw_HS_08/10_10_2(2)	Mars500_facility	Swab	heatshock	'08/10	10	2(2)	k__Bacteria;p__Firmicutes;c__Bacilli;o__Bacillales;f__Planococcaceae;g__Lysinibacillus;s__boronitolerans;	Bacteria;Firmicutes;Bacilli;Bacillales;Planococcaceae;Lysinibacillus;
307	M_Sw_HS_08/10_10_2(3)	Mars500_facility	Swab	heatshock	'08/10	10	2(3)	k__Bacteria;p__Firmicutes;c__Bacilli;o__Bacillales;f__Bacillaceae;g__Bacillus;	Bacteria;Firmicutes;Bacilli;Bacillales;Bacillaceae;Bacillus;
308	M_Sw_HS_09/10_1_1(1)	Mars500_facility	Swab	heatshock	'09/10	1	1(1)	k__Bacteria;p__Firmicutes;c__Bacilli;o__Bacillales;f__Paenibacillaceae;g__Paenibacillus;	Bacteria;Firmicutes;Bacilli;Bacillales;Paenibacillaceae;Paenibacillus;
309	M_Sw_HS_09/10_1_2(1)	Mars500_facility	Swab	heatshock	'09/10	1	2(1)	k__Bacteria;p__Firmicutes;c__Bacilli;o__Bacillales;f__Bacillaceae;g__Bacillus;	Bacteria;Firmicutes;Bacilli;Bacillales;Bacillaceae;Bacillus;
310	M_Sw_HS_09/10_6_1(1)	Mars500_facility	Swab	heatshock	'09/10	6	1(1)	Unclassified;	Bacteria;Firmicutes;Bacilli;Bacillales;Bacillaceae;Bacillus;
311	M_Sw_HS_09/10_7_1(1)	Mars500_facility	Swab	heatshock	'09/10	7	1(1)	k__Bacteria;p__Firmicutes;c__Bacilli;o__Bacillales;f__Bacillaceae;g__Bacillus;	Bacteria;Firmicutes;Bacilli;Bacillales;Bacillaceae;Bacillus;
312	M_Sw_HS_09/10_10_1(1)	Mars500_facility	Swab	heatshock	'09/10	10	1(1)	k__Bacteria;p__Firmicutes;c__Bacilli;o__Bacillales;f__Bacillaceae;g__Bacillus;	Bacteria;Firmicutes;Bacilli;Bacillales;Bacillaceae;Bacillus;
313	M_Sw_HS_09/10_11_1(1)	Mars500_facility	Swab	heatshock	'09/10	11	1(1)	k__Bacteria;p__Firmicutes;c__Bacilli;o__Bacillales;f__Planococcaceae;g__Sporosarcina;	Bacteria;Firmicutes;Bacilli;Bacillales;Planococcaceae;Sporosarcina;
314	M_Sw_HS_10/10_1_1(1)	Mars500_facility	Swab	heatshock	'10/10	1	1(1)	k__Bacteria;p__Firmicutes;c__Bacilli;o__Bacillales;f__Bacillaceae;	Bacteria;Firmicutes;Bacilli;Bacillales;Bacillaceae;Bacillus;
315	M_Sw_HS_10/10_2_1(1)	Mars500_facility	Swab	heatshock	'10/10	2	1(1)	k__Bacteria;p__Firmicutes;c__Bacilli;o__Bacillales;f__Bacillaceae;g__Bacillus;	Bacteria;Firmicutes;Bacilli;Bacillales;Bacillaceae;Bacillus;
316	M_Sw_HS_10/10_3_2(1)	Mars500_facility	Swab	heatshock	'10/10	3	2(1)	k__Bacteria;p__Firmicutes;c__Bacilli;o__Bacillales;f__Bacillaceae;g__Bacillus;	Bacteria;Firmicutes;Bacilli;Bacillales;Bacillaceae;Bacillus;
317	M_Sw_HS_10/10_7_1(1)	Mars500_facility	Swab	heatshock	'10/10	7	1(1)	k__Bacteria;p__Proteobacteria;c__Alphaproteobacteria;o__Rhodobacterales;f__Rhodobacteraceae;g__Paracoccus;s__aminovorans;	Bacteria;Proteobacteria;Alphaproteobacteria;Rhodobacterales;Rhodobacteraceae;Paracoccus;
318	M_Sw_HS_10/10_7_2(1)	Mars500_facility	Swab	heatshock	'10/10	7	2(1)	k__Bacteria;p__Actinobacteria;c__Actinobacteria;o__Actinomycetales;f__Micrococcaceae;g__Micrococcus;s__luteus;	Bacteria;Actinobacteria;Actinobacteria;Micrococcales;Micrococcaceae;Micrococcus;
319	M_Sw_HS_10/10_8_2(1)	Mars500_facility	Swab	heatshock	'10/10	8	2(1)	k__Bacteria;p__Firmicutes;c__Bacilli;o__Bacillales;f__Bacillaceae;g__Bacillus;	Bacteria;Firmicutes;Bacilli;Bacillales;Bacillaceae;Bacillus;
320	M_Sw_HS_10/10_10_1(1)	Mars500_facility	Swab	heatshock	'10/10	10	1(1)	k__Bacteria;p__Firmicutes;c__Bacilli;o__Bacillales;f__Bacillaceae;g__Bacillus;	Bacteria;Firmicutes;Bacilli;Bacillales;Bacillaceae;Bacillus;
321	M_Sw_HS_10/10_10_2(1)	Mars500_facility	Swab	heatshock	'10/10	10	2(1)	k__Bacteria;p__Firmicutes;c__Bacilli;o__Bacillales;f__Bacillaceae;g__Bacillus;	Bacteria;Firmicutes;Bacilli;Bacillales;Bacillaceae;Bacillus;
322	M_Sw_HS_11/10_1_2(1)	Mars500_facility	Swab	heatshock	'11/10	1	2(1)	k__Bacteria;p__Firmicutes;c__Bacilli;o__Bacillales;f__Bacillaceae;	Bacteria;Firmicutes;Bacilli;Bacillales;Bacillaceae;Bacillus;
323	M_Sw_HS_11/10_7_2(1)	Mars500_facility	Swab	heatshock	'11/10	7	2(1)	k__Bacteria;p__Firmicutes;c__Bacilli;o__Bacillales;f__Bacillaceae;g__Bacillus;	Bacteria;Firmicutes;Bacilli;Bacillales;Bacillaceae;Bacillus;
324	M_Sw_HS_11/10_8_1(1)	Mars500_facility	Swab	heatshock	'11/10	8	1(1)	k__Bacteria;p__Firmicutes;c__Bacilli;o__Bacillales;f__Bacillaceae;g__Bacillus;	Bacteria;Firmicutes;Bacilli;Bacillales;Bacillaceae;Bacillus;
325	M_Sw_HS_11/10_11_1(1)	Mars500_facility	Swab	heatshock	'11/10	11	1(1)	k__Bacteria;p__Firmicutes;c__Bacilli;o__Bacillales;f__Bacillaceae;g__Bacillus;	Bacteria;Firmicutes;Bacilli;Bacillales;Bacillaceae;Bacillus;
326	M_Sw_HS_11/10_11_1(2)	Mars500_facility	Swab	heatshock	'11/10	11	1(2)	Unclassified;	Bacteria;Firmicutes;Bacilli;Bacillales;Bacillaceae;Bacillus;
327	M_A_12/10_1_1	Mars500_facility	Air	no heatshock	'12/10	1	1	k__Bacteria;p__Firmicutes;c__Bacilli;o__Bacillales;f__Staphylococcaceae;g__Staphylococcus;s__epidermidis;	Bacteria;Firmicutes;Bacilli;Bacillales;Staphylococcaceae;Staphylococcus;
328	M_A_12/10_1_2	Mars500_facility	Air	no heatshock	'12/10	1	2	k__Bacteria;p__Firmicutes;c__Bacilli;o__Bacillales;f__Staphylococcaceae;g__Staphylococcus;s__epidermidis;	Bacteria;Firmicutes;Bacilli;Bacillales;Staphylococcaceae;Staphylococcus;
329	M_A_12/10_2_1	Mars500_facility	Air	no heatshock	'12/10	2	1	k__Bacteria;p__Firmicutes;c__Bacilli;o__Bacillales;f__Staphylococcaceae;g__Staphylococcus;s__aureus;	Bacteria;Firmicutes;Bacilli;Bacillales;Staphylococcaceae;Staphylococcus;
330	M_A_12/10_2_2	Mars500_facility	Air	no heatshock	'12/10	2	2	k__Bacteria;p__Firmicutes;c__Bacilli;o__Bacillales;f__Staphylococcaceae;g__Staphylococcus;s__epidermidis;	Bacteria;Firmicutes;Bacilli;Bacillales;Staphylococcaceae;Staphylococcus;
331	M_A_12/10_3_1	Mars500_facility	Air	no heatshock	'12/10	3	1	k__Bacteria;p__Firmicutes;c__Bacilli;o__Bacillales;f__Staphylococcaceae;g__Staphylococcus;s__aureus;	Bacteria;Firmicutes;Bacilli;Bacillales;Staphylococcaceae;Staphylococcus;
332	M_A_12/10_3_2	Mars500_facility	Air	no heatshock	'12/10	3	2	k__Bacteria;p__Firmicutes;c__Bacilli;o__Bacillales;f__Staphylococcaceae;g__Staphylococcus;s__epidermidis;	Bacteria;Firmicutes;Bacilli;Bacillales;Staphylococcaceae;Staphylococcus;
333	M_A_12/10_4_1	Mars500_facility	Air	no heatshock	'12/10	4	1	k__Bacteria;p__Firmicutes;c__Bacilli;o__Bacillales;f__Staphylococcaceae;g__Staphylococcus;	Bacteria;Firmicutes;Bacilli;Bacillales;Staphylococcaceae;Staphylococcus;
334	M_A_12/10_4_2	Mars500_facility	Air	no heatshock	'12/10	4	2	k__Bacteria;p__Firmicutes;c__Bacilli;o__Bacillales;f__Staphylococcaceae;g__Staphylococcus;	Bacteria;Firmicutes;Bacilli;Bacillales;Staphylococcaceae;Staphylococcus;
335	M_A_12/10_5_1	Mars500_facility	Air	no heatshock	'12/10	5	1	k__Bacteria;p__Firmicutes;c__Bacilli;o__Bacillales;f__Staphylococcaceae;g__Staphylococcus;	Bacteria;Firmicutes;Bacilli;Bacillales;Staphylococcaceae;Staphylococcus;
336	M_A_12/10_5_2	Mars500_facility	Air	no heatshock	'12/10	5	2	k__Bacteria;p__Firmicutes;c__Bacilli;o__Bacillales;f__Staphylococcaceae;g__Staphylococcus;	Bacteria;Firmicutes;Bacilli;Bacillales;Staphylococcaceae;Staphylococcus;
337	M_A_12/10_6_1	Mars500_facility	Air	no heatshock	'12/10	6	1	k__Bacteria;p__Proteobacteria;c__Alphaproteobacteria;o__Sphingomonadales;f__Sphingomonadaceae;g__Sphingomonas;	Bacteria;Proteobacteria;Alphaproteobacteria;Sphingomonadales;Sphingomonadaceae;Sphingomonas;
338	M_A_12/10_6_2	Mars500_facility	Air	no heatshock	'12/10	6	2	k__Bacteria;p__Firmicutes;c__Bacilli;o__Bacillales;f__Staphylococcaceae;g__Staphylococcus;s__aureus;	Bacteria;Firmicutes;Bacilli;Bacillales;Staphylococcaceae;Staphylococcus;
339	M_A_12/10_7_1	Mars500_facility	Air	no heatshock	'12/10	7	1	k__Bacteria;p__Firmicutes;c__Bacilli;	Bacteria;Firmicutes;Bacilli;Bacillales;Staphylococcaceae;Staphylococcus;
340	M_A_12/10_7_2	Mars500_facility	Air	no heatshock	'12/10	7	2	k__Bacteria;p__Firmicutes;c__Bacilli;o__Bacillales;f__Staphylococcaceae;g__Staphylococcus;s__epidermidis;	Bacteria;Firmicutes;Bacilli;Bacillales;Staphylococcaceae;Staphylococcus;
341	M_A_12/10_8_1	Mars500_facility	Air	no heatshock	'12/10	8	1	k__Bacteria;p__Firmicutes;c__Bacilli;o__Bacillales;f__Staphylococcaceae;g__Staphylococcus;s__epidermidis;	Bacteria;Firmicutes;Bacilli;Bacillales;Staphylococcaceae;Staphylococcus;
342	M_A_12/10_9_1	Mars500_facility	Air	no heatshock	'12/10	9	1	k__Bacteria;p__Firmicutes;c__Bacilli;o__Bacillales;f__Staphylococcaceae;g__Staphylococcus;s__epidermidis;	Bacteria;Firmicutes;Bacilli;Bacillales;Staphylococcaceae;Staphylococcus;
343	M_A_01/11_1_1	Mars500_facility	Air	no heatshock	'01/11	1	1	k__Bacteria;p__Firmicutes;c__Bacilli;o__Bacillales;f__Staphylococcaceae;g__Staphylococcus;	Bacteria;Firmicutes;Bacilli;Bacillales;Staphylococcaceae;Staphylococcus;
344	M_A_01/11_1_2	Mars500_facility	Air	no heatshock	'01/11	1	2	k__Bacteria;p__Firmicutes;c__Bacilli;o__Bacillales;f__Staphylococcaceae;g__Staphylococcus;s__epidermidis;	Bacteria;Firmicutes;Bacilli;Bacillales;Staphylococcaceae;Staphylococcus;
345	M_A_01/11_3_1	Mars500_facility	Air	no heatshock	'01/11	3	1	k__Bacteria;p__Firmicutes;c__Bacilli;o__Bacillales;f__Staphylococcaceae;g__Staphylococcus;	Bacteria;Firmicutes;Bacilli;Bacillales;Staphylococcaceae;Staphylococcus;
346	M_A_01/11_3_2	Mars500_facility	Air	no heatshock	'01/11	3	2	k__Bacteria;p__Firmicutes;c__Bacilli;o__Bacillales;f__Staphylococcaceae;g__Staphylococcus;s__haemolyticus;	Bacteria;Firmicutes;Bacilli;Bacillales;Staphylococcaceae;Staphylococcus;
347	M_A_01/11_4_1	Mars500_facility	Air	no heatshock	'01/11	4	1	k__Bacteria;p__Firmicutes;c__Bacilli;o__Bacillales;f__Staphylococcaceae;g__Staphylococcus;	Bacteria;Firmicutes;Bacilli;Bacillales;Staphylococcaceae;Staphylococcus;
348	M_A_01/11_4_2	Mars500_facility	Air	no heatshock	'01/11	4	2	k__Bacteria;p__Proteobacteria;c__Alphaproteobacteria;o__Sphingomonadales;f__Sphingomonadaceae;g__Sphingomonas;s__yabuuchiae;	Bacteria;Proteobacteria;Alphaproteobacteria;Sphingomonadales;Sphingomonadaceae;Sphingomonas;
349	M_A_01/11_5_1	Mars500_facility	Air	no heatshock	'01/11	5	1	k__Bacteria;p__Firmicutes;c__Bacilli;o__Bacillales;f__Staphylococcaceae;g__Staphylococcus;s__haemolyticus;	Bacteria;Firmicutes;Bacilli;Bacillales;Staphylococcaceae;Staphylococcus;
350	M_A_01/11_5_2	Mars500_facility	Air	no heatshock	'01/11	5	2	k__Bacteria;p__Firmicutes;c__Bacilli;o__Bacillales;f__Staphylococcaceae;g__Staphylococcus;	Bacteria;Firmicutes;Bacilli;Bacillales;Staphylococcaceae;Staphylococcus;
351	M_A_01/11_6_1	Mars500_facility	Air	no heatshock	'01/11	6	1	k__Bacteria;p__Proteobacteria;c__Gammaproteobacteria;o__Pseudomonadales;f__Pseudomonadaceae;g__Pseudomonas;	Bacteria;Proteobacteria;Gammaproteobacteria;Pseudomonadales;Pseudomonadaceae;Pseudomonas;
352	M_A_01/11_6_2	Mars500_facility	Air	no heatshock	'01/11	6	2	k__Bacteria;p__Firmicutes;c__Bacilli;	Bacteria;Firmicutes;Bacilli;Bacillales;Staphylococcaceae;Staphylococcus;
353	M_A_01/11_7_1	Mars500_facility	Air	no heatshock	'01/11	7	1	k__Bacteria;p__Firmicutes;c__Bacilli;o__Bacillales;f__Staphylococcaceae;g__Staphylococcus;	Bacteria;Firmicutes;Bacilli;Bacillales;Staphylococcaceae;Staphylococcus;
354	M_A_01/11_7_2	Mars500_facility	Air	no heatshock	'01/11	7	2	k__Bacteria;p__Firmicutes;c__Bacilli;o__Bacillales;f__Staphylococcaceae;g__Staphylococcus;s__epidermidis;	Bacteria;Firmicutes;Bacilli;Bacillales;Staphylococcaceae;Staphylococcus;
355	M_A_01/11_8_1	Mars500_facility	Air	no heatshock	'01/11	8	1	k__Bacteria;p__Firmicutes;c__Bacilli;o__Bacillales;f__Staphylococcaceae;g__Staphylococcus;s__epidermidis;	Bacteria;Firmicutes;Bacilli;Bacillales;Staphylococcaceae;Staphylococcus;
356	M_A_01/11_9_1	Mars500_facility	Air	no heatshock	'01/11	9	1	k__Bacteria;p__Firmicutes;c__Bacilli;o__Bacillales;f__Staphylococcaceae;g__Staphylococcus;	Bacteria;Firmicutes;Bacilli;Bacillales;Staphylococcaceae;Staphylococcus;
357	M_A_01/11_9_2	Mars500_facility	Air	no heatshock	'01/11	9	2	k__Bacteria;p__Firmicutes;c__Bacilli;	Bacteria;Firmicutes;Bacilli;Bacillales;Staphylococcaceae;Staphylococcus;
358	M_A_02/11_1_1	Mars500_facility	Air	no heatshock	'02/11	1	1	k__Bacteria;p__Firmicutes;c__Bacilli;o__Bacillales;f__Staphylococcaceae;g__Staphylococcus;s__epidermidis;	Bacteria;Firmicutes;Bacilli;Bacillales;Staphylococcaceae;Staphylococcus;
359	M_A_02/11_1_2	Mars500_facility	Air	no heatshock	'02/11	1	2	k__Bacteria;p__Firmicutes;c__Bacilli;o__Bacillales;f__Staphylococcaceae;g__Staphylococcus;s__haemolyticus;	Bacteria;Firmicutes;Bacilli;Bacillales;Staphylococcaceae;Staphylococcus;
360	M_A_02/11_2_1	Mars500_facility	Air	no heatshock	'02/11	2	1	k__Bacteria;p__Firmicutes;c__Bacilli;o__Bacillales;f__Staphylococcaceae;g__Staphylococcus;s__aureus;	Bacteria;Firmicutes;Bacilli;Bacillales;Staphylococcaceae;Staphylococcus;
361	M_A_02/11_2_2	Mars500_facility	Air	no heatshock	'02/11	2	2	k__Bacteria;p__Actinobacteria;c__Actinobacteria;o__Actinomycetales;f__Nocardiaceae;g__Rhodococcus;	Bacteria;Actinobacteria;Actinobacteria;Corynebacteriales;Nocardiaceae;Rhodococcus;
362	M_A_02/11_3_1	Mars500_facility	Air	no heatshock	'02/11	3	1	k__Bacteria;p__Firmicutes;c__Bacilli;o__Lactobacillales;f__Enterococcaceae;g__Enterococcus;	Bacteria;Firmicutes;Bacilli;Lactobacillales;Enterococcaceae;Enterococcus;
363	M_A_02/11_3_2	Mars500_facility	Air	no heatshock	'02/11	3	2	k__Bacteria;p__Firmicutes;c__Bacilli;o__Bacillales;f__Staphylococcaceae;g__Staphylococcus;s__epidermidis;	Bacteria;Firmicutes;Bacilli;Bacillales;Staphylococcaceae;Staphylococcus;
364	M_A_02/11_5_1	Mars500_facility	Air	no heatshock	'02/11	5	1	k__Bacteria;p__Firmicutes;c__Bacilli;o__Bacillales;f__Staphylococcaceae;g__Staphylococcus;s__haemolyticus;	Bacteria;Firmicutes;Bacilli;Bacillales;Staphylococcaceae;Staphylococcus;
365	M_A_02/11_5_2	Mars500_facility	Air	no heatshock	'02/11	5	2	k__Bacteria;p__Firmicutes;c__Bacilli;o__Bacillales;f__Staphylococcaceae;g__Staphylococcus;s__haemolyticus;	Bacteria;Firmicutes;Bacilli;Bacillales;Staphylococcaceae;Staphylococcus;
366	M_A_02/11_6_1	Mars500_facility	Air	no heatshock	'02/11	6	1	k__Bacteria;p__Firmicutes;c__Bacilli;o__Bacillales;f__Staphylococcaceae;g__Staphylococcus;	Bacteria;Firmicutes;Bacilli;Bacillales;Staphylococcaceae;Staphylococcus;
367	M_A_02/11_6_2	Mars500_facility	Air	no heatshock	'02/11	6	2	k__Bacteria;p__Firmicutes;c__Bacilli;	Bacteria;Firmicutes;Bacilli;Bacillales;Staphylococcaceae;Staphylococcus;
368	M_A_02/11_7_1	Mars500_facility	Air	no heatshock	'02/11	7	1	k__Bacteria;p__Firmicutes;c__Bacilli;o__Bacillales;f__Staphylococcaceae;g__Staphylococcus;s__epidermidis;	Bacteria;Firmicutes;Bacilli;Bacillales;Staphylococcaceae;Staphylococcus;
369	M_A_02/11_9_1	Mars500_facility	Air	no heatshock	'02/11	9	1	k__Bacteria;p__Firmicutes;c__Bacilli;o__Bacillales;f__Staphylococcaceae;g__Staphylococcus;s__epidermidis;	Bacteria;Firmicutes;Bacilli;Bacillales;Staphylococcaceae;Staphylococcus;
370	M_A_02/11_10_1	Mars500_facility	Air	no heatshock	'02/11	10	1	k__Bacteria;p__Bacteroidetes;c__Sphingobacteriia;o__Sphingobacteriales;f__Sphingobacteriaceae;g__Sphingobacterium;s__multivorum;	Bacteria;Bacteroidetes;Sphingobacteriia;Sphingobacteriales;Sphingobacteriaceae;Sphingobacterium;
371	M_A_02/11_10_2	Mars500_facility	Air	no heatshock	'02/11	10	2	k__Bacteria;p__Firmicutes;c__Bacilli;o__Bacillales;f__Staphylococcaceae;g__Staphylococcus;s__haemolyticus;	Bacteria;Firmicutes;Bacilli;Bacillales;Staphylococcaceae;Staphylococcus;
372	M_A_03/11_1_1	Mars500_facility	Air	no heatshock	'03/11	1	1	k__Bacteria;p__Firmicutes;c__Bacilli;o__Bacillales;f__Staphylococcaceae;g__Staphylococcus;s__haemolyticus;	Bacteria;Firmicutes;Bacilli;Bacillales;Staphylococcaceae;Staphylococcus;
373	M_A_03/11_1_2	Mars500_facility	Air	no heatshock	'03/11	1	2	k__Bacteria;p__Firmicutes;c__Bacilli;o__Bacillales;f__Staphylococcaceae;g__Staphylococcus;s__epidermidis;	Bacteria;Firmicutes;Bacilli;Bacillales;Staphylococcaceae;Staphylococcus;
374	M_A_03/11_3_1	Mars500_facility	Air	no heatshock	'03/11	3	1	k__Bacteria;p__Firmicutes;c__Bacilli;o__Bacillales;f__Staphylococcaceae;g__Staphylococcus;s__epidermidis;	Bacteria;Firmicutes;Bacilli;Bacillales;Staphylococcaceae;Staphylococcus;
375	M_A_03/11_3_2	Mars500_facility	Air	no heatshock	'03/11	3	2	k__Bacteria;p__Firmicutes;c__Bacilli;o__Bacillales;f__Staphylococcaceae;g__Staphylococcus;s__haemolyticus;	Bacteria;Firmicutes;Bacilli;Bacillales;Staphylococcaceae;Staphylococcus;
376	M_A_03/11_4_1	Mars500_facility	Air	no heatshock	'03/11	4	1	k__Bacteria;p__Firmicutes;c__Bacilli;o__Bacillales;f__Staphylococcaceae;g__Staphylococcus;	Bacteria;Firmicutes;Bacilli;Bacillales;Staphylococcaceae;Staphylococcus;
377	M_A_03/11_4_2	Mars500_facility	Air	no heatshock	'03/11	4	2	k__Bacteria;p__Firmicutes;c__Bacilli;o__Bacillales;f__Staphylococcaceae;g__Staphylococcus;s__epidermidis;	Bacteria;Firmicutes;Bacilli;Bacillales;Staphylococcaceae;Staphylococcus;
378	M_A_03/11_5_1	Mars500_facility	Air	no heatshock	'03/11	5	1	k__Bacteria;p__Firmicutes;c__Bacilli;	Bacteria;Firmicutes;Bacilli;Bacillales;Staphylococcaceae;Staphylococcus;
379	M_A_03/11_5_2	Mars500_facility	Air	no heatshock	'03/11	5	2	k__Bacteria;p__Firmicutes;c__Bacilli;o__Bacillales;f__Staphylococcaceae;g__Staphylococcus;	Bacteria;Firmicutes;Bacilli;Bacillales;Staphylococcaceae;Staphylococcus;
380	M_A_03/11_6_1	Mars500_facility	Air	no heatshock	'03/11	6	1	k__Bacteria;p__Firmicutes;c__Bacilli;o__Bacillales;f__Staphylococcaceae;g__Staphylococcus;s__epidermidis;	Bacteria;Firmicutes;Bacilli;Bacillales;Staphylococcaceae;Staphylococcus;
381	M_A_03/11_6_2	Mars500_facility	Air	no heatshock	'03/11	6	2	k__Bacteria;p__Firmicutes;c__Bacilli;o__Bacillales;f__Staphylococcaceae;g__Staphylococcus;	Bacteria;Firmicutes;Bacilli;Bacillales;Staphylococcaceae;Staphylococcus;
382	M_A_03/11_7_1	Mars500_facility	Air	no heatshock	'03/11	7	1	k__Bacteria;p__Firmicutes;c__Bacilli;o__Bacillales;f__Staphylococcaceae;g__Staphylococcus;s__epidermidis;	Bacteria;Firmicutes;Bacilli;Bacillales;Staphylococcaceae;Staphylococcus;
383	M_A_03/11_7_2	Mars500_facility	Air	no heatshock	'03/11	7	2	k__Bacteria;p__Firmicutes;c__Bacilli;o__Bacillales;f__Staphylococcaceae;g__Staphylococcus;s__epidermidis;	Bacteria;Firmicutes;Bacilli;Bacillales;Staphylococcaceae;Staphylococcus;
384	M_A_03/11_8_1	Mars500_facility	Air	no heatshock	'03/11	8	1	k__Bacteria;p__Firmicutes;c__Bacilli;o__Bacillales;f__Staphylococcaceae;g__Staphylococcus;	Bacteria;Firmicutes;Bacilli;Bacillales;Staphylococcaceae;Staphylococcus;
385	M_A_03/11_8_2	Mars500_facility	Air	no heatshock	'03/11	8	2	k__Bacteria;p__Firmicutes;c__Bacilli;o__Bacillales;f__Staphylococcaceae;g__Staphylococcus;s__haemolyticus;	Bacteria;Firmicutes;Bacilli;Bacillales;Staphylococcaceae;Staphylococcus;
386	M_A_03/11_9_1	Mars500_facility	Air	no heatshock	'03/11	9	1	k__Bacteria;p__Firmicutes;c__Bacilli;o__Bacillales;f__Staphylococcaceae;g__Staphylococcus;s__epidermidis;	Bacteria;Firmicutes;Bacilli;Bacillales;Staphylococcaceae;Staphylococcus;
387	M_A_03/11_9_2	Mars500_facility	Air	no heatshock	'03/11	9	2	k__Bacteria;p__Firmicutes;c__Bacilli;o__Bacillales;f__Staphylococcaceae;g__Staphylococcus;s__epidermidis;	Bacteria;Firmicutes;Bacilli;Bacillales;Staphylococcaceae;Staphylococcus;
388	M_A_04/11_1_2	Mars500_facility	Air	no heatshock	'04/11	1	2	k__Bacteria;p__Firmicutes;c__Bacilli;o__Bacillales;f__Staphylococcaceae;g__Staphylococcus;s__haemolyticus;	Bacteria;Firmicutes;Bacilli;Bacillales;Staphylococcaceae;Staphylococcus;
389	M_A_04/11_2_1	Mars500_facility	Air	no heatshock	'04/11	2	1	Unclassified;	Bacteria;Firmicutes;Bacilli;Bacillales;Staphylococcaceae;Staphylococcus;
390	M_A_04/11_2_2	Mars500_facility	Air	no heatshock	'04/11	2	2	k__Bacteria;p__Firmicutes;c__Bacilli;o__Bacillales;f__Staphylococcaceae;g__Staphylococcus;s__epidermidis;	Bacteria;Firmicutes;Bacilli;Bacillales;Staphylococcaceae;Staphylococcus;
391	M_A_04/11_3_1	Mars500_facility	Air	no heatshock	'04/11	3	1	k__Bacteria;p__Firmicutes;c__Bacilli;o__Bacillales;f__Staphylococcaceae;g__Staphylococcus;s__epidermidis;	Bacteria;Firmicutes;Bacilli;Bacillales;Staphylococcaceae;Staphylococcus;
392	M_A_04/11_3_2	Mars500_facility	Air	no heatshock	'04/11	3	2	k__Bacteria;p__Firmicutes;c__Bacilli;o__Bacillales;f__Staphylococcaceae;g__Staphylococcus;s__haemolyticus;	Bacteria;Firmicutes;Bacilli;Bacillales;Staphylococcaceae;Staphylococcus;
393	M_A_04/11_4_1	Mars500_facility	Air	no heatshock	'04/11	4	1	k__Bacteria;p__Firmicutes;c__Bacilli;o__Bacillales;f__Staphylococcaceae;g__Staphylococcus;s__epidermidis;	Bacteria;Firmicutes;Bacilli;Bacillales;Staphylococcaceae;Staphylococcus;
394	M_A_04/11_5_1	Mars500_facility	Air	no heatshock	'04/11	5	1	k__Bacteria;p__Proteobacteria;c__Gammaproteobacteria;o__Pseudomonadales;f__Pseudomonadaceae;g__Pseudomonas;	Bacteria;Proteobacteria;Gammaproteobacteria;Pseudomonadales;Pseudomonadaceae;Pseudomonas;
395	M_A_04/11_5_2	Mars500_facility	Air	no heatshock	'04/11	5	2	k__Bacteria;p__Firmicutes;c__Bacilli;o__Bacillales;f__Staphylococcaceae;g__Staphylococcus;s__haemolyticus;	Bacteria;Firmicutes;Bacilli;Bacillales;Staphylococcaceae;Staphylococcus;
396	M_A_04/11_6_1	Mars500_facility	Air	no heatshock	'04/11	6	1	k__Bacteria;p__Firmicutes;c__Bacilli;o__Bacillales;f__Staphylococcaceae;g__Staphylococcus;s__haemolyticus;	Bacteria;Firmicutes;Bacilli;Bacillales;Staphylococcaceae;Staphylococcus;
397	M_A_04/11_7_1	Mars500_facility	Air	no heatshock	'04/11	7	1	k__Bacteria;p__Firmicutes;c__Bacilli;o__Bacillales;f__Staphylococcaceae;g__Staphylococcus;	Bacteria;Firmicutes;Bacilli;Bacillales;Staphylococcaceae;Staphylococcus;
398	M_A_04/11_7_2	Mars500_facility	Air	no heatshock	'04/11	7	2	k__Bacteria;p__Firmicutes;c__Bacilli;o__Bacillales;f__Staphylococcaceae;g__Staphylococcus;s__haemolyticus;	Bacteria;Firmicutes;Bacilli;Bacillales;Staphylococcaceae;Staphylococcus;
399	M_A_04/11_8_1	Mars500_facility	Air	no heatshock	'04/11	8	1	k__Bacteria;p__Firmicutes;c__Bacilli;o__Bacillales;f__Staphylococcaceae;g__Staphylococcus;	Bacteria;Firmicutes;Bacilli;Bacillales;Staphylococcaceae;Staphylococcus;
400	M_A_04/11_8_2	Mars500_facility	Air	no heatshock	'04/11	8	2	k__Bacteria;p__Firmicutes;c__Bacilli;o__Bacillales;f__Staphylococcaceae;g__Staphylococcus;s__haemolyticus;	Bacteria;Firmicutes;Bacilli;Bacillales;Staphylococcaceae;Staphylococcus;
401	M_A_04/11_9_1	Mars500_facility	Air	no heatshock	'04/11	9	1	k__Bacteria;p__Firmicutes;c__Bacilli;o__Bacillales;f__Staphylococcaceae;g__Staphylococcus;	Bacteria;Firmicutes;Bacilli;Bacillales;Staphylococcaceae;Staphylococcus;
402	M_A_05/11_1_1	Mars500_facility	Air	no heatshock	'05/11	1	1	k__Bacteria;p__Firmicutes;c__Bacilli;o__Bacillales;f__Staphylococcaceae;g__Staphylococcus;	Bacteria;Firmicutes;Bacilli;Bacillales;Staphylococcaceae;Staphylococcus;
403	M_A_05/11_1_2	Mars500_facility	Air	no heatshock	'05/11	1	2	k__Bacteria;p__Firmicutes;c__Bacilli;o__Bacillales;f__Staphylococcaceae;g__Staphylococcus;s__epidermidis;	Bacteria;Firmicutes;Bacilli;Bacillales;Staphylococcaceae;Staphylococcus;
404	M_A_05/11_2_1	Mars500_facility	Air	no heatshock	'05/11	2	1	k__Bacteria;p__Firmicutes;c__Bacilli;o__Bacillales;f__Staphylococcaceae;g__Staphylococcus;s__epidermidis;	Bacteria;Firmicutes;Bacilli;Bacillales;Staphylococcaceae;Staphylococcus;
405	M_A_05/11_2_2	Mars500_facility	Air	no heatshock	'05/11	2	2	k__Bacteria;p__Firmicutes;c__Bacilli;o__Bacillales;f__Staphylococcaceae;g__Staphylococcus;s__epidermidis;	Bacteria;Firmicutes;Bacilli;Bacillales;Staphylococcaceae;Staphylococcus;
406	M_A_05/11_3_1	Mars500_facility	Air	no heatshock	'05/11	3	1	k__Bacteria;p__Firmicutes;c__Bacilli;o__Bacillales;f__Staphylococcaceae;g__Staphylococcus;s__epidermidis;	Bacteria;Firmicutes;Bacilli;Bacillales;Staphylococcaceae;Staphylococcus;
407	M_A_05/11_3_2	Mars500_facility	Air	no heatshock	'05/11	3	2	k__Bacteria;p__Firmicutes;c__Bacilli;o__Bacillales;f__Staphylococcaceae;g__Staphylococcus;s__epidermidis;	Bacteria;Firmicutes;Bacilli;Bacillales;Staphylococcaceae;Staphylococcus;
408	M_A_05/11_4_1	Mars500_facility	Air	no heatshock	'05/11	4	1	k__Bacteria;p__Firmicutes;c__Bacilli;o__Bacillales;f__Staphylococcaceae;g__Staphylococcus;	Bacteria;Firmicutes;Bacilli;Bacillales;Staphylococcaceae;Staphylococcus;
409	M_A_05/11_4_2	Mars500_facility	Air	no heatshock	'05/11	4	2	k__Bacteria;p__Firmicutes;c__Bacilli;o__Bacillales;f__Staphylococcaceae;g__Staphylococcus;	Bacteria;Firmicutes;Bacilli;Bacillales;Staphylococcaceae;Staphylococcus;
410	M_A_05/11_5_1	Mars500_facility	Air	no heatshock	'05/11	5	1	k__Bacteria;p__Firmicutes;c__Bacilli;o__Bacillales;f__Staphylococcaceae;g__Staphylococcus;s__haemolyticus;	Bacteria;Firmicutes;Bacilli;Bacillales;Staphylococcaceae;Staphylococcus;
411	M_A_05/11_5_2	Mars500_facility	Air	no heatshock	'05/11	5	2	k__Bacteria;p__Firmicutes;c__Bacilli;o__Bacillales;f__Staphylococcaceae;g__Staphylococcus;s__epidermidis;	Bacteria;Firmicutes;Bacilli;Bacillales;Staphylococcaceae;Staphylococcus;
412	M_A_05/11_6_1	Mars500_facility	Air	no heatshock	'05/11	6	1	k__Bacteria;p__Firmicutes;c__Bacilli;o__Bacillales;f__Staphylococcaceae;g__Staphylococcus;s__epidermidis;	Bacteria;Firmicutes;Bacilli;Bacillales;Staphylococcaceae;Staphylococcus;
413	M_A_05/11_7_2	Mars500_facility	Air	no heatshock	'05/11	7	2	k__Bacteria;p__Firmicutes;c__Bacilli;o__Bacillales;f__Staphylococcaceae;g__Staphylococcus;s__epidermidis;	Bacteria;Firmicutes;Bacilli;Bacillales;Staphylococcaceae;Staphylococcus;
414	M_A_05/11_8_1	Mars500_facility	Air	no heatshock	'05/11	8	1	k__Bacteria;p__Firmicutes;c__Bacilli;o__Bacillales;f__Staphylococcaceae;g__Staphylococcus;s__epidermidis;	Bacteria;Firmicutes;Bacilli;Bacillales;Staphylococcaceae;Staphylococcus;
415	M_A_05/11_9_1	Mars500_facility	Air	no heatshock	'05/11	9	1	k__Bacteria;p__Firmicutes;c__Bacilli;o__Bacillales;f__Staphylococcaceae;g__Staphylococcus;s__epidermidis;	Bacteria;Firmicutes;Bacilli;Bacillales;Staphylococcaceae;Staphylococcus;
416	M_A_05/11_9_2	Mars500_facility	Air	no heatshock	'05/11	9	2	k__Bacteria;p__Firmicutes;c__Bacilli;o__Bacillales;f__Bacillaceae;	Bacteria;Firmicutes;Bacilli;Bacillales;Bacillaceae;Bacillus;
417	M_A_06/11_1_1	Mars500_facility	Air	no heatshock	'06/11	1	1	k__Bacteria;p__Firmicutes;c__Bacilli;o__Bacillales;f__Staphylococcaceae;g__Staphylococcus;s__epidermidis;	Bacteria;Firmicutes;Bacilli;Bacillales;Staphylococcaceae;Staphylococcus;
418	M_A_06/11_1_2	Mars500_facility	Air	no heatshock	'06/11	1	2	k__Bacteria;p__Firmicutes;c__Bacilli;o__Bacillales;f__Staphylococcaceae;g__Staphylococcus;s__haemolyticus;	Bacteria;Firmicutes;Bacilli;Bacillales;Staphylococcaceae;Staphylococcus;
419	M_A_06/11_2_1	Mars500_facility	Air	no heatshock	'06/11	2	1	k__Bacteria;p__Firmicutes;c__Bacilli;o__Bacillales;f__Staphylococcaceae;g__Staphylococcus;s__epidermidis;	Bacteria;Firmicutes;Bacilli;Bacillales;Staphylococcaceae;Staphylococcus;
420	M_A_06/11_2_2	Mars500_facility	Air	no heatshock	'06/11	2	2	k__Bacteria;p__Firmicutes;c__Bacilli;o__Bacillales;f__Staphylococcaceae;g__Staphylococcus;	Bacteria;Firmicutes;Bacilli;Bacillales;Staphylococcaceae;Staphylococcus;
421	M_A_06/11_3_1	Mars500_facility	Air	no heatshock	'06/11	3	1	k__Bacteria;p__Proteobacteria;c__Alphaproteobacteria;o__Rhizobiales;f__Methylobacteriaceae;	Bacteria;Proteobacteria;Alphaproteobacteria;Rhizobiales;Methylobacteriaceae;Methylobacterium;
422	M_A_06/11_3_2	Mars500_facility	Air	no heatshock	'06/11	3	2	k__Bacteria;p__Firmicutes;c__Bacilli;o__Bacillales;f__Staphylococcaceae;g__Staphylococcus;s__epidermidis;	Bacteria;Firmicutes;Bacilli;Bacillales;Staphylococcaceae;Staphylococcus;
423	M_A_06/11_4_1	Mars500_facility	Air	no heatshock	'06/11	4	1	k__Bacteria;p__Firmicutes;c__Bacilli;o__Bacillales;f__Staphylococcaceae;g__Staphylococcus;s__epidermidis;	Bacteria;Firmicutes;Bacilli;Bacillales;Staphylococcaceae;Staphylococcus;
424	M_A_06/11_4_2	Mars500_facility	Air	no heatshock	'06/11	4	2	k__Bacteria;p__Firmicutes;c__Bacilli;o__Bacillales;f__Staphylococcaceae;g__Staphylococcus;s__epidermidis;	Bacteria;Firmicutes;Bacilli;Bacillales;Staphylococcaceae;Staphylococcus;
425	M_A_06/11_5_1	Mars500_facility	Air	no heatshock	'06/11	5	1	Unclassified;	Bacteria;Firmicutes;Bacilli;Bacillales;Staphylococcaceae;Staphylococcus;
426	M_A_06/11_5_2	Mars500_facility	Air	no heatshock	'06/11	5	2	k__Bacteria;p__Firmicutes;c__Bacilli;o__Bacillales;f__Staphylococcaceae;g__Staphylococcus;s__epidermidis;	Bacteria;Firmicutes;Bacilli;Bacillales;Staphylococcaceae;Staphylococcus;
427	M_A_06/11_6_1	Mars500_facility	Air	no heatshock	'06/11	6	1	k__Bacteria;p__Actinobacteria;c__Actinobacteria;o__Actinomycetales;f__Micrococcaceae;g__Kocuria;	Bacteria;Actinobacteria;Actinobacteria;Micrococcales;Micrococcaceae;Kocuria;
428	M_A_06/11_6_2	Mars500_facility	Air	no heatshock	'06/11	6	2	k__Bacteria;p__Firmicutes;c__Bacilli;o__Bacillales;f__Staphylococcaceae;g__Staphylococcus;s__epidermidis;	Bacteria;Firmicutes;Bacilli;Bacillales;Staphylococcaceae;Staphylococcus;
429	M_A_06/11_7_1	Mars500_facility	Air	no heatshock	'06/11	7	1	k__Bacteria;p__Firmicutes;c__Bacilli;o__Bacillales;f__Staphylococcaceae;g__Staphylococcus;s__epidermidis;	Bacteria;Firmicutes;Bacilli;Bacillales;Staphylococcaceae;Staphylococcus;
430	M_A_06/11_7_2	Mars500_facility	Air	no heatshock	'06/11	7	2	k__Bacteria;p__Firmicutes;c__Bacilli;o__Bacillales;f__Staphylococcaceae;g__Staphylococcus;s__haemolyticus;	Bacteria;Firmicutes;Bacilli;Bacillales;Staphylococcaceae;Staphylococcus;
431	M_A_06/11_8_1	Mars500_facility	Air	no heatshock	'06/11	8	1	k__Bacteria;p__Firmicutes;c__Bacilli;o__Bacillales;f__Staphylococcaceae;g__Staphylococcus;s__haemolyticus;	Bacteria;Firmicutes;Bacilli;Bacillales;Staphylococcaceae;Staphylococcus;
432	M_A_06/11_9_1	Mars500_facility	Air	no heatshock	'06/11	9	1	k__Bacteria;p__Firmicutes;c__Bacilli;o__Bacillales;f__Staphylococcaceae;g__Staphylococcus;s__epidermidis;	Bacteria;Firmicutes;Bacilli;Bacillales;Staphylococcaceae;Staphylococcus;
433	M_A_06/11_9_2	Mars500_facility	Air	no heatshock	'06/11	9	2	k__Bacteria;p__Firmicutes;c__Bacilli;	Bacteria;Firmicutes;Bacilli;Bacillales;Staphylococcaceae;Staphylococcus;
434	M_Sw_oHS_12/10_1_3(2)	Mars500_facility	Swab	no heatshock	'12/10	1	3(2)	k__Bacteria;p__Firmicutes;c__Bacilli;o__Bacillales;f__Staphylococcaceae;g__Staphylococcus;s__haemolyticus;	Bacteria;Firmicutes;Bacilli;Bacillales;Staphylococcaceae;Staphylococcus;
435	M_Sw_oHS_12/10_3_2(1)	Mars500_facility	Swab	no heatshock	'12/10	3	2(1)	Unclassified;	Bacteria;Proteobacteria;Alphaproteobacteria;Rhizobiales;Methylobacteriaceae;Methylobacterium;
436	M_Sw_oHS_12/10_4_1(1)	Mars500_facility	Swab	no heatshock	'12/10	4	1(1)	Unclassified;	Bacteria;Firmicutes;Bacilli;Bacillales;Bacillaceae;Bacillus;
437	M_Sw_oHS_12/10_4_1(2)	Mars500_facility	Swab	no heatshock	'12/10	4	1(2)	k__Bacteria;p__Firmicutes;c__Bacilli;o__Bacillales;f__Bacillaceae;g__Bacillus;	Bacteria;Firmicutes;Bacilli;Bacillales;Bacillaceae;Bacillus;
438	M_Sw_oHS_12/10_5_1(2)	Mars500_facility	Swab	no heatshock	'12/10	5	1(2)	k__Bacteria;p__Firmicutes;c__Bacilli;o__Bacillales;f__Staphylococcaceae;g__Staphylococcus;	Bacteria;Firmicutes;Bacilli;Bacillales;Staphylococcaceae;Staphylococcus;
439	M_Sw_oHS_12/10_6_1(1)	Mars500_facility	Swab	no heatshock	'12/10	6	1(1)	k__Bacteria;p__Firmicutes;c__Bacilli;o__Bacillales;f__Staphylococcaceae;g__Staphylococcus;	Bacteria;Firmicutes;Bacilli;Bacillales;Staphylococcaceae;Staphylococcus;
440	M_Sw_oHS_12/10_6_1(2)	Mars500_facility	Swab	no heatshock	'12/10	6	1(2)	k__Bacteria;p__Firmicutes;c__Bacilli;o__Bacillales;f__Staphylococcaceae;g__Staphylococcus;s__aureus;	Bacteria;Firmicutes;Bacilli;Bacillales;Staphylococcaceae;Staphylococcus;
441	M_Sw_oHS_12/10_7_1(1)	Mars500_facility	Swab	no heatshock	'12/10	7	1(1)	k__Bacteria;p__Firmicutes;c__Bacilli;o__Bacillales;f__Staphylococcaceae;g__Staphylococcus;s__epidermidis;	Bacteria;Firmicutes;Bacilli;Bacillales;Staphylococcaceae;Staphylococcus;
442	M_Sw_oHS_12/10_7_1(2)	Mars500_facility	Swab	no heatshock	'12/10	7	1(2)	k__Bacteria;p__Firmicutes;c__Bacilli;o__Bacillales;f__Staphylococcaceae;g__Staphylococcus;	Bacteria;Firmicutes;Bacilli;Bacillales;Staphylococcaceae;Staphylococcus;
443	M_Sw_oHS_12/10_9_2(1)	Mars500_facility	Swab	no heatshock	'12/10	9	2(1)	k__Bacteria;p__Firmicutes;c__Bacilli;o__Bacillales;f__Bacillaceae;g__Bacillus;	Bacteria;Firmicutes;Bacilli;Bacillales;Bacillaceae;Bacillus;
444	M_Sw_oHS_12/10_9_3(1)	Mars500_facility	Swab	no heatshock	'12/10	9	3(1)	k__Bacteria;p__Firmicutes;c__Bacilli;o__Bacillales;f__Staphylococcaceae;g__Staphylococcus;	Bacteria;Firmicutes;Bacilli;Bacillales;Staphylococcaceae;Staphylococcus;
445	M_Sw_oHS_12/10_9_3(2)	Mars500_facility	Swab	no heatshock	'12/10	9	3(2)	k__Bacteria;p__Firmicutes;c__Bacilli;o__Bacillales;f__Staphylococcaceae;g__Staphylococcus;s__epidermidis;	Bacteria;Firmicutes;Bacilli;Bacillales;Staphylococcaceae;Staphylococcus;
446	M_Sw_oHS_12/10_11_1(1)	Mars500_facility	Swab	no heatshock	'12/10	11	1(1)	k__Bacteria;p__Firmicutes;c__Bacilli;o__Bacillales;f__Staphylococcaceae;g__Staphylococcus;s__aureus;	Bacteria;Firmicutes;Bacilli;Bacillales;Staphylococcaceae;Staphylococcus;
447	M_Sw_oHS_12/10_11_2(1)	Mars500_facility	Swab	no heatshock	'12/10	11	2(1)	k__Bacteria;p__Proteobacteria;c__Alphaproteobacteria;o__Rhodobacterales;f__Rhodobacteraceae;g__Paracoccus;	Bacteria;Proteobacteria;Alphaproteobacteria;Rhodobacterales;Rhodobacteraceae;Paracoccus;
448	M_Sw_oHS_01/11_1_3(2)	Mars500_facility	Swab	no heatshock	'01/11	1	3(2)	k__Bacteria;p__Proteobacteria;c__Gammaproteobacteria;o__Enterobacteriales;f__Enterobacteriaceae;	Bacteria;Proteobacteria;Gammaproteobacteria;Enterobacteriales;Enterobacteriaceae;Citrobacter;
449	M_Sw_oHS_01/11_2_2(1)	Mars500_facility	Swab	no heatshock	'01/11	2	2(1)	k__Bacteria;p__Proteobacteria;c__Alphaproteobacteria;o__Caulobacterales;f__Caulobacteraceae;g__Brevundimonas;s__diminuta;	Bacteria;Proteobacteria;Alphaproteobacteria;Caulobacterales;Caulobacteraceae;Brevundimonas;
450	M_Sw_oHS_01/11_2_3(1)	Mars500_facility	Swab	no heatshock	'01/11	2	3(1)	k__Bacteria;p__Proteobacteria;c__Alphaproteobacteria;o__Rhodobacterales;f__Rhodobacteraceae;g__Paracoccus;s__aminovorans;	Bacteria;Proteobacteria;Alphaproteobacteria;Rhodobacterales;Rhodobacteraceae;Paracoccus;
451	M_Sw_oHS_01/11_3_3(2)	Mars500_facility	Swab	no heatshock	'01/11	3	3(2)	k__Bacteria;p__Actinobacteria;c__Actinobacteria;o__Actinomycetales;f__Micrococcaceae;	Bacteria;Actinobacteria;Actinobacteria;Micrococcales;Micrococcaceae;
452	M_Sw_oHS_01/11_4_2(1)	Mars500_facility	Swab	no heatshock	'01/11	4	2(1)	k__Bacteria;p__Firmicutes;c__Bacilli;o__Bacillales;f__Staphylococcaceae;g__Staphylococcus;s__epidermidis;	Bacteria;Firmicutes;Bacilli;Bacillales;Staphylococcaceae;Staphylococcus;
453	M_Sw_oHS_01/11_5_2(1)	Mars500_facility	Swab	no heatshock	'01/11	5	2(1)	k__Bacteria;p__Firmicutes;c__Bacilli;o__Bacillales;f__Staphylococcaceae;g__Staphylococcus;s__epidermidis;	Bacteria;Firmicutes;Bacilli;Bacillales;Staphylococcaceae;Staphylococcus;
454	M_Sw_oHS_01/11_5_2(2)	Mars500_facility	Swab	no heatshock	'01/11	5	2(2)	k__Bacteria;p__Proteobacteria;c__Alphaproteobacteria;o__Rhizobiales;f__Methylobacteriaceae;	Bacteria;Proteobacteria;Alphaproteobacteria;Rhizobiales;Methylobacteriaceae;Methylobacterium;
455	M_Sw_oHS_01/11_6_2(1)	Mars500_facility	Swab	no heatshock	'01/11	6	2(1)	k__Bacteria;p__Proteobacteria;c__Gammaproteobacteria;o__Pseudomonadales;f__Pseudomonadaceae;g__Pseudomonas;	Bacteria;Proteobacteria;Gammaproteobacteria;Pseudomonadales;Pseudomonadaceae;Pseudomonas;
456	M_Sw_oHS_01/11_6_2(2)	Mars500_facility	Swab	no heatshock	'01/11	6	2(2)	k__Bacteria;p__Actinobacteria;c__Actinobacteria;o__Actinomycetales;f__Intrasporangiaceae;	Bacteria;Actinobacteria;Actinobacteria;Micrococcales;Intrasporangiaceae;
457	M_Sw_oHS_01/11_7_3(1)	Mars500_facility	Swab	no heatshock	'01/11	7	3(1)	k__Bacteria;p__Firmicutes;c__Bacilli;o__Bacillales;f__Staphylococcaceae;g__Staphylococcus;	Bacteria;Firmicutes;Bacilli;Bacillales;Staphylococcaceae;Staphylococcus;
458	M_Sw_oHS_01/11_7_3(2)	Mars500_facility	Swab	no heatshock	'01/11	7	3(2)	k__Bacteria;p__Actinobacteria;c__Actinobacteria;o__Actinomycetales;f__Micrococcaceae;g__Micrococcus;s__luteus;	Bacteria;Actinobacteria;Actinobacteria;Micrococcales;Micrococcaceae;Micrococcus;
459	M_Sw_oHS_01/11_8_1(1)	Mars500_facility	Swab	no heatshock	'01/11	8	1(1)	k__Bacteria;p__Firmicutes;c__Bacilli;o__Bacillales;f__Bacillaceae;g__Bacillus;	Bacteria;Firmicutes;Bacilli;Bacillales;Bacillaceae;Bacillus;
460	M_Sw_oHS_01/11_8_1(2)	Mars500_facility	Swab	no heatshock	'01/11	8	1(2)	k__Bacteria;p__Firmicutes;c__Bacilli;o__Bacillales;f__Staphylococcaceae;g__Staphylococcus;	Bacteria;Firmicutes;Bacilli;Bacillales;Staphylococcaceae;Staphylococcus;
461	M_Sw_oHS_01/11_10_3(1)	Mars500_facility	Swab	no heatshock	'01/11	10	3(1)	k__Bacteria;p__Firmicutes;c__Bacilli;o__Bacillales;f__Staphylococcaceae;g__Staphylococcus;	Bacteria;Firmicutes;Bacilli;Bacillales;Staphylococcaceae;Staphylococcus;
462	M_Sw_oHS_01/11_10_3(2)	Mars500_facility	Swab	no heatshock	'01/11	10	3(2)	k__Bacteria;p__Firmicutes;c__Bacilli;o__Bacillales;f__Staphylococcaceae;g__Staphylococcus;s__epidermidis;	Bacteria;Firmicutes;Bacilli;Bacillales;Staphylococcaceae;Staphylococcus;
463	M_Sw_oHS_01/11_11_2(1)	Mars500_facility	Swab	no heatshock	'01/11	11	2(1)	k__Bacteria;p__Firmicutes;c__Bacilli;o__Bacillales;f__Planococcaceae;g__Solibacillus;	Bacteria;Firmicutes;Bacilli;Bacillales;Planococcaceae;Solibacillus;
464	M_Sw_oHS_02/11_5_1(1)	Mars500_facility	Swab	no heatshock	'02/11	5	1(1)	k__Bacteria;p__Proteobacteria;c__Gammaproteobacteria;o__Pseudomonadales;f__Pseudomonadaceae;g__Pseudomonas;	Bacteria;Proteobacteria;Gammaproteobacteria;Pseudomonadales;Pseudomonadaceae;Pseudomonas;
465	M_Sw_oHS_02/11_5_1(2)	Mars500_facility	Swab	no heatshock	'02/11	5	1(2)	k__Bacteria;p__Proteobacteria;c__Gammaproteobacteria;o__Pseudomonadales;f__Moraxellaceae;g__Enhydrobacter;	Bacteria;Proteobacteria;Gammaproteobacteria;Pseudomonadales;Moraxellaceae;Enhydrobacter;
466	M_Sw_oHS_02/11_6_1(1)	Mars500_facility	Swab	no heatshock	'02/11	6	1(1)	k__Bacteria;p__Proteobacteria;c__Gammaproteobacteria;o__Pseudomonadales;f__Moraxellaceae;g__Enhydrobacter;	Bacteria;Proteobacteria;Gammaproteobacteria;Pseudomonadales;Moraxellaceae;Enhydrobacter;
467	M_Sw_oHS_02/11_6_1(2)	Mars500_facility	Swab	no heatshock	'02/11	6	1(2)	k__Bacteria;p__Firmicutes;c__Bacilli;o__Bacillales;f__Bacillaceae;g__Bacillus;	Bacteria;Firmicutes;Bacilli;Bacillales;Bacillaceae;Bacillus;
468	M_Sw_oHS_02/11_7_1(1)	Mars500_facility	Swab	no heatshock	'02/11	7	1(1)	k__Bacteria;p__Firmicutes;c__Bacilli;o__Bacillales;f__Staphylococcaceae;g__Staphylococcus;	Bacteria;Firmicutes;Bacilli;Bacillales;Staphylococcaceae;Staphylococcus;
469	M_Sw_oHS_02/11_7_1(2)	Mars500_facility	Swab	no heatshock	'02/11	7	1(2)	k__Bacteria;p__Firmicutes;c__Bacilli;o__Bacillales;f__Bacillaceae;g__Bacillus;	Bacteria;Firmicutes;Bacilli;Bacillales;Bacillaceae;Bacillus;
470	M_Sw_oHS_02/11_8_2(2)	Mars500_facility	Swab	no heatshock	'02/11	8	2(2)	k__Bacteria;p__Firmicutes;c__Bacilli;o__Bacillales;f__Bacillaceae;g__Bacillus;	Bacteria;Firmicutes;Bacilli;Bacillales;Bacillaceae;Bacillus;
471	M_Sw_oHS_02/11_10_2(1)	Mars500_facility	Swab	no heatshock	'02/11	10	2(1)	k__Bacteria;p__Firmicutes;c__Bacilli;	Bacteria;Firmicutes;Bacilli;Bacillales;Staphylococcaceae;Staphylococcus;
472	M_Sw_oHS_02/11_10_2(2)	Mars500_facility	Swab	no heatshock	'02/11	10	2(2)	k__Bacteria;p__Firmicutes;c__Bacilli;o__Bacillales;f__Staphylococcaceae;g__Staphylococcus;	Bacteria;Firmicutes;Bacilli;Bacillales;Staphylococcaceae;Staphylococcus;
473	M_Sw_oHS_02/11_11_1(1)	Mars500_facility	Swab	no heatshock	'02/11	11	1(1)	k__Bacteria;p__Firmicutes;c__Bacilli;o__Bacillales;f__Staphylococcaceae;g__Staphylococcus;	Bacteria;Firmicutes;Bacilli;Bacillales;Staphylococcaceae;Staphylococcus;
474	M_Sw_oHS_02/11_11_1(2)	Mars500_facility	Swab	no heatshock	'02/11	11	1(2)	k__Bacteria;p__Firmicutes;c__Bacilli;o__Bacillales;f__Staphylococcaceae;g__Staphylococcus;	Bacteria;Firmicutes;Bacilli;Bacillales;Staphylococcaceae;Staphylococcus;
475	M_Sw_oHS_02/11_12_3(1)	Mars500_facility	Swab	no heatshock	'02/11	12	3(1)	Unclassified;	Bacteria;Firmicutes;Bacilli;Bacillales;Bacillaceae;Bacillus;
476	M_Sw_oHS_02/11_12_3(2)	Mars500_facility	Swab	no heatshock	'02/11	12	3(2)	k__Bacteria;p__Firmicutes;c__Bacilli;o__Bacillales;f__Staphylococcaceae;g__Staphylococcus;s__haemolyticus;	Bacteria;Firmicutes;Bacilli;Bacillales;Staphylococcaceae;Staphylococcus;
477	M_Sw_oHS_03/11_5_1(1)	Mars500_facility	Swab	no heatshock	'03/11	5	1(1)	k__Bacteria;p__Firmicutes;c__Bacilli;o__Bacillales;f__Planococcaceae;	Bacteria;Firmicutes;Bacilli;Bacillales;Planococcaceae;Lysinibacillus;
478	M_Sw_oHS_03/11_5_1(2)	Mars500_facility	Swab	no heatshock	'03/11	5	1(2)	Unclassified;	Bacteria;Firmicutes;Bacilli;Bacillales;Staphylococcaceae;Staphylococcus;
479	M_Sw_oHS_03/11_6_1(1)	Mars500_facility	Swab	no heatshock	'03/11	6	1(1)	k__Bacteria;p__Proteobacteria;c__Alphaproteobacteria;o__Rhizobiales;f__Rhizobiaceae;g__Agrobacterium;	Bacteria;Proteobacteria;Alphaproteobacteria;Rhizobiales;Rhizobiaceae;Rhizobium;
480	M_Sw_oHS_03/11_6_1(2)	Mars500_facility	Swab	no heatshock	'03/11	6	1(2)	k__Bacteria;p__Proteobacteria;c__Alphaproteobacteria;o__Rhodobacterales;f__Rhodobacteraceae;g__Paracoccus;s__aminovorans;	Bacteria;Proteobacteria;Alphaproteobacteria;Rhodobacterales;Rhodobacteraceae;Paracoccus;
481	M_Sw_oHS_03/11_7_2(1)	Mars500_facility	Swab	no heatshock	'03/11	7	2(1)	k__Bacteria;p__Firmicutes;c__Bacilli;o__Bacillales;f__Bacillaceae;g__Bacillus;s__flexus;	Bacteria;Firmicutes;Bacilli;Bacillales;Bacillaceae;Bacillus;
482	M_Sw_oHS_03/11_7_2(2)	Mars500_facility	Swab	no heatshock	'03/11	7	2(2)	k__Bacteria;p__Firmicutes;c__Bacilli;o__Bacillales;f__Staphylococcaceae;g__Staphylococcus;s__haemolyticus;	Bacteria;Firmicutes;Bacilli;Bacillales;Staphylococcaceae;Staphylococcus;
483	M_Sw_oHS_03/11_8_3(1)	Mars500_facility	Swab	no heatshock	'03/11	8	3(1)	k__Bacteria;p__Firmicutes;c__Bacilli;o__Bacillales;f__Bacillaceae;g__Bacillus;	Bacteria;Firmicutes;Bacilli;Bacillales;Bacillaceae;Bacillus;
484	M_Sw_oHS_03/11_8_3(2)	Mars500_facility	Swab	no heatshock	'03/11	8	3(2)	k__Bacteria;p__Firmicutes;c__Bacilli;o__Bacillales;f__Bacillaceae;g__Bacillus;	Bacteria;Firmicutes;Bacilli;Bacillales;Bacillaceae;Bacillus;
485	M_Sw_oHS_03/11_10_3(1)	Mars500_facility	Swab	no heatshock	'03/11	10	3(1)	k__Bacteria;p__Firmicutes;c__Bacilli;o__Bacillales;f__Staphylococcaceae;g__Staphylococcus;s__haemolyticus;	Bacteria;Firmicutes;Bacilli;Bacillales;Staphylococcaceae;Staphylococcus;
486	M_Sw_oHS_03/11_10_3(2)	Mars500_facility	Swab	no heatshock	'03/11	10	3(2)	k__Bacteria;p__Firmicutes;c__Bacilli;o__Bacillales;f__Staphylococcaceae;g__Staphylococcus;	Bacteria;Firmicutes;Bacilli;Bacillales;Staphylococcaceae;Staphylococcus;
487	M_Sw_oHS_03/11_11_2(1)	Mars500_facility	Swab	no heatshock	'03/11	11	2(1)	k__Bacteria;p__Proteobacteria;c__Alphaproteobacteria;o__Rhizobiales;f__Methylobacteriaceae;	Bacteria;Proteobacteria;Alphaproteobacteria;Rhizobiales;Methylobacteriaceae;Methylobacterium;
488	M_Sw_oHS_03/11_11_2(2)	Mars500_facility	Swab	no heatshock	'03/11	11	2(2)	k__Bacteria;p__Firmicutes;c__Bacilli;o__Bacillales;f__Planococcaceae;	Bacteria;Firmicutes;Bacilli;Bacillales;Planococcaceae;Lysinibacillus;
489	M_Sw_oHS_04/11_1_3(1)	Mars500_facility	Swab	no heatshock	'04/11	1	3(1)	k__Bacteria;p__Proteobacteria;c__Gammaproteobacteria;o__Pseudomonadales;f__Moraxellaceae;g__Acinetobacter;s__johnsonii;	Bacteria;Proteobacteria;Gammaproteobacteria;Pseudomonadales;Moraxellaceae;Acinetobacter;
490	M_Sw_oHS_04/11_2_1(1)	Mars500_facility	Swab	no heatshock	'04/11	2	1(1)	k__Bacteria;p__Firmicutes;c__Bacilli;o__Bacillales;f__Staphylococcaceae;g__Staphylococcus;s__epidermidis;	Bacteria;Firmicutes;Bacilli;Bacillales;Staphylococcaceae;Staphylococcus;
491	M_Sw_oHS_04/11_3_1(1)	Mars500_facility	Swab	no heatshock	'04/11	3	1(1)	k__Bacteria;p__Proteobacteria;c__Alphaproteobacteria;o__Rhizobiales;f__Methylobacteriaceae;	Bacteria;Proteobacteria;Alphaproteobacteria;Rhizobiales;Methylobacteriaceae;Methylobacterium;
492	M_Sw_oHS_04/11_3_1(2)	Mars500_facility	Swab	no heatshock	'04/11	3	1(2)	k__Bacteria;p__Actinobacteria;c__Actinobacteria;o__Actinomycetales;f__Micrococcaceae;g__Kocuria;s__palustris;	Bacteria;Actinobacteria;Actinobacteria;Micrococcales;Micrococcaceae;Kocuria;
493	M_Sw_oHS_04/11_4_1(1)	Mars500_facility	Swab	no heatshock	'04/11	4	1(1)	k__Bacteria;p__Actinobacteria;c__Actinobacteria;o__Actinomycetales;f__Micrococcaceae;g__Kocuria;s__palustris;	Bacteria;Actinobacteria;Actinobacteria;Micrococcales;Micrococcaceae;Kocuria;
494	M_Sw_oHS_04/11_4_1(2)	Mars500_facility	Swab	no heatshock	'04/11	4	1(2)	Unclassified;	Bacteria;Proteobacteria;Alphaproteobacteria;Rhodobacterales;Rhodobacteraceae;Paracoccus;
495	M_Sw_oHS_04/11_6_2(1)	Mars500_facility	Swab	no heatshock	'04/11	6	2(1)	k__Bacteria;p__Firmicutes;c__Bacilli;o__Lactobacillales;f__Aerococcaceae;g__Aerococcus;	Bacteria;Firmicutes;Bacilli;Lactobacillales;Aerococcaceae;Aerococcus;
496	M_Sw_oHS_04/11_6_2(2)	Mars500_facility	Swab	no heatshock	'04/11	6	2(2)	k__Bacteria;p__Proteobacteria;c__Alphaproteobacteria;o__Rhizobiales;f__Rhizobiaceae;g__Agrobacterium;	Bacteria;Proteobacteria;Alphaproteobacteria;Rhizobiales;Rhizobiaceae;Rhizobium;
497	M_Sw_oHS_04/11_7_1(2)	Mars500_facility	Swab	no heatshock	'04/11	7	1(2)	k__Bacteria;p__Actinobacteria;c__Actinobacteria;o__Actinomycetales;f__Micrococcaceae;	Bacteria;Actinobacteria;Actinobacteria;Micrococcales;Micrococcaceae;
498	M_Sw_oHS_04/11_8_1(1)	Mars500_facility	Swab	no heatshock	'04/11	8	1(1)	k__Bacteria;p__Firmicutes;c__Bacilli;o__Bacillales;f__Bacillaceae;g__Bacillus;s__flexus;	Bacteria;Firmicutes;Bacilli;Bacillales;Bacillaceae;Bacillus;
499	M_Sw_oHS_04/11_8_1(2)	Mars500_facility	Swab	no heatshock	'04/11	8	1(2)	k__Bacteria;p__Firmicutes;c__Bacilli;o__Bacillales;f__Bacillaceae;g__Bacillus;	Bacteria;Firmicutes;Bacilli;Bacillales;Bacillaceae;Bacillus;
500	M_Sw_oHS_04/11_10_3(1)	Mars500_facility	Swab	no heatshock	'04/11	10	3(1)	k__Bacteria;p__Firmicutes;c__Bacilli;o__Bacillales;f__Staphylococcaceae;g__Staphylococcus;	Bacteria;Firmicutes;Bacilli;Bacillales;Staphylococcaceae;Staphylococcus;
501	M_Sw_oHS_04/11_10_3(2)	Mars500_facility	Swab	no heatshock	'04/11	10	3(2)	k__Bacteria;p__Actinobacteria;c__Actinobacteria;o__Actinomycetales;f__Brevibacteriaceae;g__Brevibacterium;s__aureum;	Bacteria;Actinobacteria;Actinobacteria;Micrococcales;Brevibacteriaceae;Brevibacterium;
502	M_Sw_oHS_04/11_11_1(1)	Mars500_facility	Swab	no heatshock	'04/11	11	1(1)	k__Bacteria;p__Firmicutes;c__Bacilli;o__Bacillales;f__Planococcaceae;	Bacteria;Firmicutes;Bacilli;Bacillales;Planococcaceae;Lysinibacillus;
503	M_Sw_oHS_04/11_11_1(2)	Mars500_facility	Swab	no heatshock	'04/11	11	1(2)	k__Bacteria;p__Firmicutes;c__Bacilli;o__Bacillales;f__Staphylococcaceae;g__Staphylococcus;	Bacteria;Firmicutes;Bacilli;Bacillales;Staphylococcaceae;Staphylococcus;
504	M_Sw_oHS_05/11_1_1(1)	Mars500_facility	Swab	no heatshock	'05/11	1	1(1)	k__Bacteria;p__Firmicutes;c__Bacilli;o__Bacillales;f__Staphylococcaceae;g__Staphylococcus;	Bacteria;Firmicutes;Bacilli;Bacillales;Staphylococcaceae;Staphylococcus;
505	M_Sw_oHS_05/11_1_1(2)	Mars500_facility	Swab	no heatshock	'05/11	1	1(2)	k__Bacteria;p__Firmicutes;c__Bacilli;o__Bacillales;f__Staphylococcaceae;g__Staphylococcus;s__haemolyticus;	Bacteria;Firmicutes;Bacilli;Bacillales;Staphylococcaceae;Staphylococcus;
506	M_Sw_oHS_05/11_2_1(1)	Mars500_facility	Swab	no heatshock	'05/11	2	1(1)	k__Bacteria;p__Actinobacteria;c__Actinobacteria;o__Actinomycetales;f__Nocardiaceae;g__Rhodococcus;	Bacteria;Actinobacteria;Actinobacteria;Corynebacteriales;Nocardiaceae;Rhodococcus;
507	M_Sw_oHS_05/11_2_1(2)	Mars500_facility	Swab	no heatshock	'05/11	2	1(2)	k__Bacteria;p__Firmicutes;c__Bacilli;o__Bacillales;f__Staphylococcaceae;g__Staphylococcus;s__haemolyticus;	Bacteria;Firmicutes;Bacilli;Bacillales;Staphylococcaceae;Staphylococcus;
508	M_Sw_oHS_05/11_3_1(2)	Mars500_facility	Swab	no heatshock	'05/11	3	1(2)	k__Bacteria;p__Proteobacteria;c__Alphaproteobacteria;o__Sphingomonadales;f__Sphingomonadaceae;g__Sphingomonas;	Bacteria;Proteobacteria;Alphaproteobacteria;Sphingomonadales;Sphingomonadaceae;Sphingomonas;
509	M_Sw_oHS_05/11_4_1(1)	Mars500_facility	Swab	no heatshock	'05/11	4	1(1)	k__Bacteria;p__Proteobacteria;c__Gammaproteobacteria;o__Pseudomonadales;f__Moraxellaceae;g__Enhydrobacter;	Bacteria;Proteobacteria;Gammaproteobacteria;Pseudomonadales;Moraxellaceae;Enhydrobacter;
510	M_Sw_oHS_05/11_4_1(2)	Mars500_facility	Swab	no heatshock	'05/11	4	1(2)	k__Bacteria;p__Firmicutes;c__Bacilli;	Bacteria;Firmicutes;Bacilli;Bacillales;Staphylococcaceae;Staphylococcus;
511	M_Sw_oHS_05/11_5_1(1)	Mars500_facility	Swab	no heatshock	'05/11	5	1(1)	k__Bacteria;p__Proteobacteria;c__Alphaproteobacteria;o__Rhodospirillales;f__Acetobacteraceae;g__Roseomonas;s__mucosa;	Bacteria;Proteobacteria;Alphaproteobacteria;Rhodospirillales;Acetobacteraceae;Roseomonas;
512	M_Sw_oHS_05/11_5_1(2)	Mars500_facility	Swab	no heatshock	'05/11	5	1(2)	k__Bacteria;p__Firmicutes;c__Bacilli;o__Bacillales;f__Staphylococcaceae;g__Staphylococcus;	Bacteria;Firmicutes;Bacilli;Bacillales;Staphylococcaceae;Staphylococcus;
513	M_Sw_oHS_05/11_6_3(1)	Mars500_facility	Swab	no heatshock	'05/11	6	3(1)	k__Bacteria;p__Firmicutes;c__Bacilli;o__Lactobacillales;f__Aerococcaceae;g__Aerococcus;	Bacteria;Firmicutes;Bacilli;Lactobacillales;Aerococcaceae;Aerococcus;
514	M_Sw_oHS_05/11_6_3(2)	Mars500_facility	Swab	no heatshock	'05/11	6	3(2)	k__Bacteria;p__Firmicutes;c__Bacilli;o__Bacillales;f__Staphylococcaceae;g__Staphylococcus;	Bacteria;Firmicutes;Bacilli;Bacillales;Staphylococcaceae;Staphylococcus;
515	M_Sw_oHS_05/11_7_2(1)	Mars500_facility	Swab	no heatshock	'05/11	7	2(1)	k__Bacteria;p__Firmicutes;c__Bacilli;o__Bacillales;f__Staphylococcaceae;g__Staphylococcus;	Bacteria;Firmicutes;Bacilli;Bacillales;Staphylococcaceae;Staphylococcus;
516	M_Sw_oHS_05/11_7_2(2)	Mars500_facility	Swab	no heatshock	'05/11	7	2(2)	k__Bacteria;p__Firmicutes;c__Bacilli;o__Bacillales;f__Staphylococcaceae;g__Staphylococcus;	Bacteria;Firmicutes;Bacilli;Bacillales;Staphylococcaceae;Staphylococcus;
517	M_Sw_oHS_05/11_8_3(1)	Mars500_facility	Swab	no heatshock	'05/11	8	3(1)	k__Bacteria;p__Firmicutes;c__Bacilli;o__Bacillales;f__Staphylococcaceae;g__Staphylococcus;s__haemolyticus;	Bacteria;Firmicutes;Bacilli;Bacillales;Staphylococcaceae;Staphylococcus;
518	M_Sw_oHS_05/11_8_3(2)	Mars500_facility	Swab	no heatshock	'05/11	8	3(2)	k__Bacteria;p__Firmicutes;c__Bacilli;	Bacteria;Firmicutes;Bacilli;Bacillales;Staphylococcaceae;Staphylococcus;
519	M_Sw_oHS_05/11_10_2(1)	Mars500_facility	Swab	no heatshock	'05/11	10	2(1)	k__Bacteria;p__Firmicutes;c__Bacilli;o__Bacillales;f__Staphylococcaceae;g__Staphylococcus;s__epidermidis;	Bacteria;Firmicutes;Bacilli;Bacillales;Staphylococcaceae;Staphylococcus;
520	M_Sw_oHS_05/11_10_2(2)	Mars500_facility	Swab	no heatshock	'05/11	10	2(2)	k__Bacteria;p__Firmicutes;c__Bacilli;o__Bacillales;f__Bacillaceae;	Bacteria;Firmicutes;Bacilli;Bacillales;Bacillaceae;Bacillus;
521	M_Sw_oHS_06/11_1_3(1)	Mars500_facility	Swab	no heatshock	'06/11	1	3(1)	k__Bacteria;p__Proteobacteria;c__Alphaproteobacteria;o__Rhizobiales;f__Brucellaceae;g__Ochrobactrum;	Bacteria;Proteobacteria;Alphaproteobacteria;Rhizobiales;Brucellaceae;
522	M_Sw_oHS_06/11_1_3(2)	Mars500_facility	Swab	no heatshock	'06/11	1	3(2)	k__Bacteria;p__Actinobacteria;c__Actinobacteria;o__Actinomycetales;f__Micrococcaceae;g__Kocuria;s__palustris;	Bacteria;Actinobacteria;Actinobacteria;Micrococcales;Micrococcaceae;Kocuria;
523	M_Sw_oHS_06/11_2_1(1)	Mars500_facility	Swab	no heatshock	'06/11	2	1(1)	k__Bacteria;p__Firmicutes;c__Bacilli;o__Bacillales;f__Paenibacillaceae;g__Paenibacillus;	Bacteria;Firmicutes;Bacilli;Bacillales;Paenibacillaceae;Paenibacillus;
524	M_Sw_oHS_06/11_2_1(2)	Mars500_facility	Swab	no heatshock	'06/11	2	1(2)	k__Bacteria;p__Actinobacteria;c__Actinobacteria;o__Actinomycetales;f__Brevibacteriaceae;g__Brevibacterium;	Bacteria;Actinobacteria;Actinobacteria;Micrococcales;Brevibacteriaceae;Brevibacterium;
525	M_Sw_oHS_06/11_3_3(1)	Mars500_facility	Swab	no heatshock	'06/11	3	3(1)	k__Bacteria;p__Proteobacteria;c__Alphaproteobacteria;o__Sphingomonadales;f__Sphingomonadaceae;g__Sphingomonas;	Bacteria;Proteobacteria;Alphaproteobacteria;Sphingomonadales;Sphingomonadaceae;Sphingomonas;
526	M_Sw_oHS_06/11_3_3(2)	Mars500_facility	Swab	no heatshock	'06/11	3	3(2)	k__Bacteria;p__Firmicutes;c__Bacilli;o__Bacillales;f__Bacillaceae;g__Bacillus;	Bacteria;Firmicutes;Bacilli;Bacillales;Bacillaceae;Bacillus;
527	M_Sw_oHS_06/11_4_1(1)	Mars500_facility	Swab	no heatshock	'06/11	4	1(1)	k__Bacteria;p__Firmicutes;c__Bacilli;o__Bacillales;f__Staphylococcaceae;g__Staphylococcus;	Bacteria;Firmicutes;Bacilli;Bacillales;Staphylococcaceae;Staphylococcus;
528	M_Sw_oHS_06/11_4_3(1)	Mars500_facility	Swab	no heatshock	'06/11	4	3(1)	k__Bacteria;p__Firmicutes;c__Bacilli;o__Bacillales;f__Bacillaceae;g__Bacillus;	Bacteria;Firmicutes;Bacilli;Bacillales;Bacillaceae;Bacillus;
529	M_Sw_oHS_06/11_5_3(1)	Mars500_facility	Swab	no heatshock	'06/11	5	3(1)	k__Bacteria;p__Firmicutes;c__Bacilli;o__Bacillales;f__Staphylococcaceae;g__Staphylococcus;	Bacteria;Firmicutes;Bacilli;Bacillales;Staphylococcaceae;Staphylococcus;
530	M_Sw_oHS_06/11_5_3(2)	Mars500_facility	Swab	no heatshock	'06/11	5	3(2)	k__Bacteria;p__Firmicutes;c__Bacilli;o__Bacillales;f__Bacillaceae;g__Bacillus;	Bacteria;Firmicutes;Bacilli;Bacillales;Bacillaceae;Bacillus;
531	M_Sw_oHS_06/11_6_3(1)	Mars500_facility	Swab	no heatshock	'06/11	6	3(1)	k__Bacteria;p__Proteobacteria;c__Gammaproteobacteria;o__Pseudomonadales;f__Moraxellaceae;g__Enhydrobacter;	Bacteria;Proteobacteria;Gammaproteobacteria;Pseudomonadales;Moraxellaceae;Enhydrobacter;
532	M_Sw_oHS_06/11_6_3(2)	Mars500_facility	Swab	no heatshock	'06/11	6	3(2)	k__Bacteria;p__Firmicutes;c__Bacilli;o__Lactobacillales;f__Aerococcaceae;g__Aerococcus;	Bacteria;Firmicutes;Bacilli;Lactobacillales;Aerococcaceae;Aerococcus;
533	M_Sw_oHS_06/11_7_1(1)	Mars500_facility	Swab	no heatshock	'06/11	7	1(1)	k__Bacteria;p__Firmicutes;c__Bacilli;	Bacteria;Firmicutes;Bacilli;Bacillales;Staphylococcaceae;Staphylococcus;
534	M_Sw_oHS_06/11_7_1(2)	Mars500_facility	Swab	no heatshock	'06/11	7	1(2)	k__Bacteria;p__Firmicutes;c__Bacilli;o__Bacillales;f__Bacillaceae;g__Bacillus;	Bacteria;Firmicutes;Bacilli;Bacillales;Bacillaceae;Bacillus;
535	M_Sw_oHS_06/11_8_2(1)	Mars500_facility	Swab	no heatshock	'06/11	8	2(1)	k__Bacteria;p__Firmicutes;c__Bacilli;o__Bacillales;f__Staphylococcaceae;g__Staphylococcus;s__haemolyticus;	Bacteria;Firmicutes;Bacilli;Bacillales;Staphylococcaceae;Staphylococcus;
536	M_Sw_oHS_06/11_9_3(1)	Mars500_facility	Swab	no heatshock	'06/11	9	3(1)	k__Bacteria;p__Firmicutes;c__Bacilli;o__Bacillales;f__Bacillaceae;g__Bacillus;	Bacteria;Firmicutes;Bacilli;Bacillales;Bacillaceae;Bacillus;
537	M_Sw_oHS_06/11_9_2(1)	Mars500_facility	Swab	no heatshock	'06/11	9	2(1)	k__Bacteria;p__Firmicutes;c__Bacilli;o__Bacillales;f__Bacillaceae;g__Bacillus;	Bacteria;Firmicutes;Bacilli;Bacillales;Bacillaceae;Bacillus;
538	M_Sw_oHS_06/11_10_2(1)	Mars500_facility	Swab	no heatshock	'06/11	10	2(1)	k__Bacteria;p__Firmicutes;c__Bacilli;o__Bacillales;f__Staphylococcaceae;g__Staphylococcus;	Bacteria;Firmicutes;Bacilli;Bacillales;Staphylococcaceae;Staphylococcus;
539	M_Sw_oHS_06/11_10_2(2)	Mars500_facility	Swab	no heatshock	'06/11	10	2(2)	Unclassified;	Bacteria;Firmicutes;Bacilli;Bacillales;Staphylococcaceae;Staphylococcus;
540	M_Sw_oHS_06/11_11_2(1)	Mars500_facility	Swab	no heatshock	'06/11	11	2(1)	k__Bacteria;p__Firmicutes;c__Bacilli;o__Bacillales;f__Staphylococcaceae;g__Staphylococcus;	Bacteria;Firmicutes;Bacilli;Bacillales;Staphylococcaceae;Staphylococcus;
541	M_Sw_oHS_06/11_11_2(2)	Mars500_facility	Swab	no heatshock	'06/11	11	2(2)	k__Bacteria;p__Firmicutes;c__Bacilli;	Bacteria;Firmicutes;Bacilli;Bacillales;Staphylococcaceae;Staphylococcus;
542	M_Sw_HS_12/10_1_1(1)	Mars500_facility	Swab	heatshock	'12/10	1	1(1)	k__Bacteria;p__Firmicutes;c__Bacilli;o__Bacillales;f__Bacillaceae;g__Bacillus;	Bacteria;Firmicutes;Bacilli;Bacillales;Bacillaceae;Bacillus;
543	M_Sw_HS_12/10_2_1(1)	Mars500_facility	Swab	heatshock	'12/10	2	1(1)	k__Bacteria;p__Firmicutes;c__Bacilli;o__Bacillales;f__Bacillaceae;g__Bacillus;	Bacteria;Firmicutes;Bacilli;Bacillales;Bacillaceae;Bacillus;
544	M_Sw_HS_12/10_3_2(1)	Mars500_facility	Swab	heatshock	'12/10	3	2(1)	k__Bacteria;p__Firmicutes;c__Bacilli;o__Bacillales;f__Bacillaceae;g__Bacillus;	Bacteria;Firmicutes;Bacilli;Bacillales;Bacillaceae;Bacillus;
545	M_Sw_HS_12/10_5_3(1)	Mars500_facility	Swab	heatshock	'12/10	5	3(1)	k__Bacteria;p__Firmicutes;c__Bacilli;o__Bacillales;f__Bacillaceae;g__Bacillus;	Bacteria;Firmicutes;Bacilli;Bacillales;Bacillaceae;Bacillus;
546	M_Sw_HS_12/10_6_1(1)	Mars500_facility	Swab	heatshock	'12/10	6	1(1)	k__Bacteria;p__Firmicutes;c__Bacilli;o__Bacillales;f__Bacillaceae;g__Bacillus;	Bacteria;Firmicutes;Bacilli;Bacillales;Bacillaceae;Bacillus;
547	M_Sw_HS_12/10_8_3(1)	Mars500_facility	Swab	heatshock	'12/10	8	3(1)	k__Bacteria;p__Firmicutes;c__Bacilli;o__Bacillales;f__Bacillaceae;g__Bacillus;	Bacteria;Firmicutes;Bacilli;Bacillales;Bacillaceae;Bacillus;
548	M_Sw_HS_12/10_9_1(1)	Mars500_facility	Swab	heatshock	'12/10	9	1(1)	k__Bacteria;p__Firmicutes;c__Bacilli;o__Bacillales;f__Bacillaceae;g__Bacillus;	Bacteria;Firmicutes;Bacilli;Bacillales;Bacillaceae;Bacillus;
549	M_Sw_HS_12/10_9_3(1)	Mars500_facility	Swab	heatshock	'12/10	9	3(1)	k__Bacteria;p__Firmicutes;c__Bacilli;o__Bacillales;f__Bacillaceae;g__Bacillus;	Bacteria;Firmicutes;Bacilli;Bacillales;Bacillaceae;Bacillus;
550	M_Sw_HS_12/10_10_3(1)	Mars500_facility	Swab	heatshock	'12/10	10	3(1)	k__Bacteria;p__Firmicutes;c__Bacilli;o__Bacillales;f__Bacillaceae;g__Bacillus;	Bacteria;Firmicutes;Bacilli;Bacillales;Bacillaceae;Bacillus;
551	M_Sw_HS_12/10_10_1(1)	Mars500_facility	Swab	heatshock	'12/10	10	1(1)	k__Bacteria;p__Firmicutes;c__Bacilli;o__Bacillales;f__Bacillaceae;g__Bacillus;	Bacteria;Firmicutes;Bacilli;Bacillales;Bacillaceae;Bacillus;
552	M_Sw_HS_01/11_1_1(1)	Mars500_facility	Swab	heatshock	'01/11	1	1(1)	k__Bacteria;p__Firmicutes;c__Bacilli;o__Bacillales;f__Bacillaceae;g__Bacillus;	Bacteria;Firmicutes;Bacilli;Bacillales;Bacillaceae;Bacillus;
553	M_Sw_HS_01/11_1_2(1)	Mars500_facility	Swab	heatshock	'01/11	1	2(1)	k__Bacteria;p__Firmicutes;c__Bacilli;o__Bacillales;f__Bacillaceae;g__Bacillus;	Bacteria;Firmicutes;Bacilli;Bacillales;Bacillaceae;Bacillus;
554	M_Sw_HS_01/11_3_2(1)	Mars500_facility	Swab	heatshock	'01/11	3	2(1)	k__Bacteria;p__Firmicutes;c__Bacilli;o__Bacillales;f__Bacillaceae;g__Bacillus;	Bacteria;Firmicutes;Bacilli;Bacillales;Bacillaceae;Bacillus;
555	M_Sw_HS_01/11_4_1(1)	Mars500_facility	Swab	heatshock	'01/11	4	1(1)	k__Bacteria;p__Firmicutes;c__Bacilli;o__Bacillales;f__Bacillaceae;g__Bacillus;	Bacteria;Firmicutes;Bacilli;Bacillales;Bacillaceae;Bacillus;
556	M_Sw_HS_01/11_5_2(1)	Mars500_facility	Swab	heatshock	'01/11	5	2(1)	k__Bacteria;p__Firmicutes;c__Bacilli;o__Bacillales;f__Staphylococcaceae;g__Staphylococcus;s__equorum;	Bacteria;Firmicutes;Bacilli;Bacillales;
557	M_Sw_HS_01/11_5_1(1)	Mars500_facility	Swab	heatshock	'01/11	5	1(1)	k__Bacteria;p__Firmicutes;c__Bacilli;o__Bacillales;f__Bacillaceae;g__Bacillus;	Bacteria;Firmicutes;Bacilli;Bacillales;Bacillaceae;Bacillus;
558	M_Sw_HS_01/11_6_1(1)	Mars500_facility	Swab	heatshock	'01/11	6	1(1)	k__Bacteria;p__Firmicutes;c__Bacilli;o__Bacillales;f__Bacillaceae;g__Bacillus;	Bacteria;Firmicutes;Bacilli;Bacillales;Bacillaceae;Bacillus;
559	M_Sw_HS_01/11_6_1(2)	Mars500_facility	Swab	heatshock	'01/11	6	1(2)	k__Bacteria;p__Firmicutes;c__Bacilli;o__Bacillales;f__Bacillaceae;g__Bacillus;	Bacteria;Firmicutes;Bacilli;Bacillales;Bacillaceae;Bacillus;
560	M_Sw_HS_01/11_7_1(1)	Mars500_facility	Swab	heatshock	'01/11	7	1(1)	k__Bacteria;p__Firmicutes;c__Bacilli;o__Bacillales;f__Bacillaceae;g__Bacillus;	Bacteria;Firmicutes;Bacilli;Bacillales;Bacillaceae;Bacillus;
561	M_Sw_HS_01/11_7_2(1)	Mars500_facility	Swab	heatshock	'01/11	7	2(1)	k__Bacteria;p__Firmicutes;c__Bacilli;o__Bacillales;f__Bacillaceae;g__Bacillus;	Bacteria;Firmicutes;Bacilli;Bacillales;Bacillaceae;Bacillus;
562	M_Sw_HS_01/11_8_1(1)	Mars500_facility	Swab	heatshock	'01/11	8	1(1)	k__Bacteria;p__Firmicutes;c__Bacilli;o__Bacillales;f__Bacillaceae;g__Bacillus;	Bacteria;Firmicutes;Bacilli;Bacillales;Bacillaceae;Bacillus;
563	M_Sw_HS_01/11_8_2(1)	Mars500_facility	Swab	heatshock	'01/11	8	2(1)	k__Bacteria;p__Firmicutes;c__Bacilli;o__Bacillales;f__Bacillaceae;g__Bacillus;	Bacteria;Firmicutes;Bacilli;Bacillales;Bacillaceae;Bacillus;
564	M_Sw_HS_01/11_9_1(1)	Mars500_facility	Swab	heatshock	'01/11	9	1(1)	k__Bacteria;p__Firmicutes;c__Bacilli;o__Bacillales;f__Bacillaceae;g__Bacillus;	Bacteria;Firmicutes;Bacilli;Bacillales;Bacillaceae;Bacillus;
565	M_Sw_HS_01/11_9_1(2)	Mars500_facility	Swab	heatshock	'01/11	9	1(2)	k__Bacteria;p__Firmicutes;c__Bacilli;o__Bacillales;f__Bacillaceae;g__Bacillus;	Bacteria;Firmicutes;Bacilli;Bacillales;Bacillaceae;Bacillus;
566	M_Sw_HS_01/11_10_1(1)	Mars500_facility	Swab	heatshock	'01/11	10	1(1)	k__Bacteria;p__Firmicutes;c__Bacilli;o__Bacillales;f__Bacillaceae;g__Bacillus;	Bacteria;Firmicutes;Bacilli;Bacillales;Bacillaceae;Bacillus;
567	M_Sw_HS_01/11_11_1(1)	Mars500_facility	Swab	heatshock	'01/11	11	1(1)	k__Bacteria;p__Firmicutes;c__Bacilli;o__Bacillales;f__Bacillaceae;g__Bacillus;	Bacteria;Firmicutes;Bacilli;Bacillales;Bacillaceae;Bacillus;
568	M_Sw_HS_01/11_11_1(2)	Mars500_facility	Swab	heatshock	'01/11	11	1(2)	k__Bacteria;p__Firmicutes;c__Bacilli;o__Bacillales;f__Bacillaceae;g__Bacillus;	Bacteria;Firmicutes;Bacilli;Bacillales;Bacillaceae;Bacillus;
569	M_Sw_HS_02/11_1_2(1)	Mars500_facility	Swab	heatshock	'02/11	1	2(1)	k__Bacteria;p__Firmicutes;c__Bacilli;o__Bacillales;f__Bacillaceae;g__Bacillus;	Bacteria;Firmicutes;Bacilli;Bacillales;Bacillaceae;Bacillus;
570	M_Sw_HS_02/11_3_2(1)	Mars500_facility	Swab	heatshock	'02/11	3	2(1)	k__Bacteria;p__Firmicutes;c__Bacilli;o__Bacillales;f__Bacillaceae;g__Bacillus;	Bacteria;Firmicutes;Bacilli;Bacillales;Bacillaceae;Bacillus;
571	M_Sw_HS_02/11_4_2(1)	Mars500_facility	Swab	heatshock	'02/11	4	2(1)	k__Bacteria;p__Firmicutes;c__Bacilli;o__Bacillales;f__Bacillaceae;g__Bacillus;	Bacteria;Firmicutes;Bacilli;Bacillales;Bacillaceae;Bacillus;
572	M_Sw_HS_02/11_4_2(2)	Mars500_facility	Swab	heatshock	'02/11	4	2(2)	Unclassified;	Bacteria;Firmicutes;Bacilli;Bacillales;Bacillaceae;Bacillus;
573	M_Sw_HS_02/11_5_1(1)	Mars500_facility	Swab	heatshock	'02/11	5	1(1)	k__Bacteria;p__Firmicutes;c__Bacilli;o__Bacillales;f__Bacillaceae;g__Bacillus;	Bacteria;Firmicutes;Bacilli;Bacillales;Bacillaceae;Bacillus;
574	M_Sw_HS_02/11_5_2(1)	Mars500_facility	Swab	heatshock	'02/11	5	2(1)	k__Bacteria;p__Firmicutes;c__Bacilli;o__Bacillales;f__Bacillaceae;g__Bacillus;	Bacteria;Firmicutes;Bacilli;Bacillales;Bacillaceae;Bacillus;
575	M_Sw_HS_02/11_6_1(1)	Mars500_facility	Swab	heatshock	'02/11	6	1(1)	k__Bacteria;p__Firmicutes;c__Bacilli;o__Bacillales;f__Bacillaceae;g__Bacillus;	Bacteria;Firmicutes;Bacilli;Bacillales;Bacillaceae;Bacillus;
576	M_Sw_HS_02/11_6_2(1)	Mars500_facility	Swab	heatshock	'02/11	6	2(1)	k__Bacteria;p__Firmicutes;c__Bacilli;o__Bacillales;f__Bacillaceae;g__Bacillus;	Bacteria;Firmicutes;Bacilli;Bacillales;Bacillaceae;Bacillus;
577	M_Sw_HS_02/11_7_2(1)	Mars500_facility	Swab	heatshock	'02/11	7	2(1)	k__Bacteria;p__Firmicutes;c__Bacilli;o__Bacillales;f__Bacillaceae;g__Bacillus;	Bacteria;Firmicutes;Bacilli;Bacillales;Bacillaceae;Bacillus;
578	M_Sw_HS_02/11_7_2(2)	Mars500_facility	Swab	heatshock	'02/11	7	2(2)	k__Bacteria;p__Firmicutes;c__Bacilli;o__Bacillales;f__Bacillaceae;g__Bacillus;	Bacteria;Firmicutes;Bacilli;Bacillales;Bacillaceae;Bacillus;
579	M_Sw_HS_02/11_8_2(1)	Mars500_facility	Swab	heatshock	'02/11	8	2(1)	k__Bacteria;p__Firmicutes;c__Bacilli;o__Bacillales;f__Bacillaceae;g__Bacillus;	Bacteria;Firmicutes;Bacilli;Bacillales;Bacillaceae;Bacillus;
580	M_Sw_HS_02/11_8_2(2)	Mars500_facility	Swab	heatshock	'02/11	8	2(2)	k__Bacteria;p__Firmicutes;c__Bacilli;o__Bacillales;f__Bacillaceae;g__Bacillus;	Bacteria;Firmicutes;Bacilli;Bacillales;Bacillaceae;Bacillus;
581	M_Sw_HS_02/11_9_2(1)	Mars500_facility	Swab	heatshock	'02/11	9	2(1)	k__Bacteria;p__Firmicutes;c__Bacilli;o__Bacillales;f__Bacillaceae;g__Bacillus;	Bacteria;Firmicutes;Bacilli;Bacillales;Bacillaceae;Bacillus;
582	M_Sw_HS_02/11_10_1(1)	Mars500_facility	Swab	heatshock	'02/11	10	1(1)	k__Bacteria;p__Firmicutes;c__Bacilli;o__Bacillales;f__Bacillaceae;	Bacteria;Firmicutes;Bacilli;Bacillales;Bacillaceae;Bacillus;
583	M_Sw_HS_02/11_11_1(1)	Mars500_facility	Swab	heatshock	'02/11	11	1(1)	k__Bacteria;p__Firmicutes;c__Bacilli;o__Bacillales;f__Bacillaceae;g__Bacillus;	Bacteria;Firmicutes;Bacilli;Bacillales;Bacillaceae;Bacillus;
584	M_Sw_HS_02/11_11_2(1)	Mars500_facility	Swab	heatshock	'02/11	11	2(1)	k__Bacteria;p__Firmicutes;c__Bacilli;o__Bacillales;f__Bacillaceae;g__Bacillus;	Bacteria;Firmicutes;Bacilli;Bacillales;Bacillaceae;Bacillus;
585	M_Sw_HS_02/11_11_2(2)	Mars500_facility	Swab	heatshock	'02/11	11	2(2)	k__Bacteria;p__Firmicutes;c__Bacilli;o__Bacillales;f__Bacillaceae;g__Bacillus;	Bacteria;Firmicutes;Bacilli;Bacillales;Bacillaceae;Bacillus;
586	M_Sw_HS_03/11_1_1(1)	Mars500_facility	Swab	heatshock	'03/11	1	1(1)	k__Bacteria;p__Firmicutes;c__Bacilli;o__Bacillales;f__Bacillaceae;g__Bacillus;	Bacteria;Firmicutes;Bacilli;Bacillales;Bacillaceae;Bacillus;
587	M_Sw_HS_03/11_1_2(1)	Mars500_facility	Swab	heatshock	'03/11	1	2(1)	k__Bacteria;p__Firmicutes;c__Bacilli;o__Bacillales;f__Bacillaceae;g__Bacillus;	Bacteria;Firmicutes;Bacilli;Bacillales;Bacillaceae;Bacillus;
588	M_Sw_HS_03/11_3_1(1)	Mars500_facility	Swab	heatshock	'03/11	3	1(1)	k__Bacteria;p__Firmicutes;c__Bacilli;o__Bacillales;f__Bacillaceae;g__Bacillus;	Bacteria;Firmicutes;Bacilli;Bacillales;Bacillaceae;Bacillus;
589	M_Sw_HS_03/11_4_1(1)	Mars500_facility	Swab	heatshock	'03/11	4	1(1)	k__Bacteria;p__Firmicutes;c__Bacilli;o__Bacillales;f__Bacillaceae;g__Bacillus;	Bacteria;Firmicutes;Bacilli;Bacillales;Bacillaceae;Bacillus;
590	M_Sw_HS_03/11_4_1(2)	Mars500_facility	Swab	heatshock	'03/11	4	1(2)	k__Bacteria;p__Firmicutes;c__Bacilli;o__Bacillales;f__Bacillaceae;g__Bacillus;	Bacteria;Firmicutes;Bacilli;Bacillales;Bacillaceae;Bacillus;
591	M_Sw_HS_03/11_5_1(1)	Mars500_facility	Swab	heatshock	'03/11	5	1(1)	k__Bacteria;p__Firmicutes;c__Bacilli;o__Bacillales;f__Bacillaceae;g__Bacillus;	Bacteria;Firmicutes;Bacilli;Bacillales;Bacillaceae;Bacillus;
592	M_Sw_HS_03/11_5_1(2)	Mars500_facility	Swab	heatshock	'03/11	5	1(2)	k__Bacteria;p__Firmicutes;c__Bacilli;o__Bacillales;f__Bacillaceae;g__Bacillus;	Bacteria;Firmicutes;Bacilli;Bacillales;Bacillaceae;Bacillus;
593	M_Sw_HS_03/11_6_1(1)	Mars500_facility	Swab	heatshock	'03/11	6	1(1)	k__Bacteria;p__Firmicutes;c__Bacilli;o__Bacillales;f__Bacillaceae;g__Bacillus;	Bacteria;Firmicutes;Bacilli;Bacillales;Bacillaceae;Bacillus;
594	M_Sw_HS_03/11_6_1(2)	Mars500_facility	Swab	heatshock	'03/11	6	1(2)	k__Bacteria;p__Firmicutes;c__Bacilli;o__Bacillales;f__Bacillaceae;g__Bacillus;	Bacteria;Firmicutes;Bacilli;Bacillales;Bacillaceae;Bacillus;
595	M_Sw_HS_03/11_7_1(1)	Mars500_facility	Swab	heatshock	'03/11	7	1(1)	k__Bacteria;p__Firmicutes;c__Bacilli;o__Bacillales;f__Bacillaceae;g__Bacillus;	Bacteria;Firmicutes;Bacilli;Bacillales;Bacillaceae;Bacillus;
596	M_Sw_HS_03/11_7_2(1)	Mars500_facility	Swab	heatshock	'03/11	7	2(1)	k__Bacteria;p__Firmicutes;c__Bacilli;o__Bacillales;f__Bacillaceae;g__Bacillus;	Bacteria;Firmicutes;Bacilli;Bacillales;Bacillaceae;Bacillus;
597	M_Sw_HS_03/11_8_2(1)	Mars500_facility	Swab	heatshock	'03/11	8	2(1)	k__Bacteria;p__Firmicutes;c__Bacilli;o__Bacillales;f__Bacillaceae;g__Bacillus;	Bacteria;Firmicutes;Bacilli;Bacillales;Bacillaceae;Bacillus;
598	M_Sw_HS_03/11_9_2(1)	Mars500_facility	Swab	heatshock	'03/11	9	2(1)	k__Bacteria;p__Firmicutes;c__Bacilli;o__Bacillales;f__Bacillaceae;g__Bacillus;	Bacteria;Firmicutes;Bacilli;Bacillales;Bacillaceae;Bacillus;
599	M_Sw_HS_03/11_10_1(1)	Mars500_facility	Swab	heatshock	'03/11	10	1(1)	k__Bacteria;p__Firmicutes;c__Bacilli;o__Bacillales;f__Bacillaceae;g__Bacillus;	Bacteria;Firmicutes;Bacilli;Bacillales;Bacillaceae;Bacillus;
600	M_Sw_HS_03/11_10_2(1)	Mars500_facility	Swab	heatshock	'03/11	10	2(1)	k__Bacteria;p__Firmicutes;c__Bacilli;o__Bacillales;f__Bacillaceae;g__Bacillus;	Bacteria;Firmicutes;Bacilli;Bacillales;Bacillaceae;Bacillus;
601	M_Sw_HS_03/11_11_2(1)	Mars500_facility	Swab	heatshock	'03/11	11	2(1)	k__Bacteria;p__Firmicutes;c__Bacilli;o__Bacillales;f__Bacillaceae;g__Bacillus;	Bacteria;Firmicutes;Bacilli;Bacillales;Bacillaceae;Bacillus;
602	M_Sw_HS_03/11_11_2(2)	Mars500_facility	Swab	heatshock	'03/11	11	2(2)	k__Bacteria;p__Firmicutes;c__Bacilli;o__Bacillales;f__Bacillaceae;g__Bacillus;	Bacteria;Firmicutes;Bacilli;Bacillales;Bacillaceae;Bacillus;
603	M_Sw_HS_04/11_1_2(1)	Mars500_facility	Swab	heatshock	'04/11	1	2(1)	k__Bacteria;p__Firmicutes;c__Bacilli;o__Bacillales;f__Bacillaceae;g__Bacillus;	Bacteria;Firmicutes;Bacilli;Bacillales;Bacillaceae;Bacillus;
604	M_Sw_HS_04/11_1_2(2)	Mars500_facility	Swab	heatshock	'04/11	1	2(2)	k__Bacteria;p__Firmicutes;c__Bacilli;o__Bacillales;f__Bacillaceae;g__Bacillus;	Bacteria;Firmicutes;Bacilli;Bacillales;Bacillaceae;Bacillus;
605	M_Sw_HS_04/11_2_2(1)	Mars500_facility	Swab	heatshock	'04/11	2	2(1)	k__Bacteria;p__Firmicutes;c__Bacilli;o__Bacillales;f__Bacillaceae;g__Bacillus;	Bacteria;Firmicutes;Bacilli;Bacillales;Bacillaceae;Bacillus;
606	M_Sw_HS_04/11_2_2(2)	Mars500_facility	Swab	heatshock	'04/11	2	2(2)	k__Bacteria;p__Firmicutes;c__Bacilli;o__Bacillales;f__Bacillaceae;g__Bacillus;	Bacteria;Firmicutes;Bacilli;Bacillales;Bacillaceae;Bacillus;
607	M_Sw_HS_04/11_3_1(1)	Mars500_facility	Swab	heatshock	'04/11	3	1(1)	k__Bacteria;p__Firmicutes;c__Bacilli;o__Bacillales;f__Bacillaceae;g__Bacillus;	Bacteria;Firmicutes;Bacilli;Bacillales;Bacillaceae;Bacillus;
608	M_Sw_HS_04/11_4_2(1)	Mars500_facility	Swab	heatshock	'04/11	4	2(1)	k__Bacteria;p__Firmicutes;c__Bacilli;o__Bacillales;f__Bacillaceae;g__Bacillus;	Bacteria;Firmicutes;Bacilli;Bacillales;Bacillaceae;Bacillus;
609	M_Sw_HS_04/11_5_2(1)	Mars500_facility	Swab	heatshock	'04/11	5	2(1)	k__Bacteria;p__Firmicutes;c__Bacilli;o__Bacillales;f__Bacillaceae;g__Bacillus;	Bacteria;Firmicutes;Bacilli;Bacillales;Bacillaceae;Bacillus;
610	M_Sw_HS_04/11_6_2(1)	Mars500_facility	Swab	heatshock	'04/11	6	2(1)	k__Bacteria;p__Firmicutes;c__Bacilli;o__Bacillales;f__Bacillaceae;g__Bacillus;	Bacteria;Firmicutes;Bacilli;Bacillales;Bacillaceae;Bacillus;
611	M_Sw_HS_04/11_7_2(1)	Mars500_facility	Swab	heatshock	'04/11	7	2(1)	k__Bacteria;p__Firmicutes;c__Bacilli;o__Bacillales;f__Bacillaceae;g__Bacillus;	Bacteria;Firmicutes;Bacilli;Bacillales;Bacillaceae;Bacillus;
612	M_Sw_HS_04/11_7_1(1)	Mars500_facility	Swab	heatshock	'04/11	7	1(1)	k__Bacteria;p__Firmicutes;c__Bacilli;o__Bacillales;f__Bacillaceae;g__Bacillus;	Bacteria;Firmicutes;Bacilli;Bacillales;Bacillaceae;Bacillus;
613	M_Sw_HS_04/11_8_2(1)	Mars500_facility	Swab	heatshock	'04/11	8	2(1)	k__Bacteria;p__Firmicutes;c__Bacilli;o__Bacillales;f__Bacillaceae;g__Bacillus;	Bacteria;Firmicutes;Bacilli;Bacillales;Bacillaceae;Bacillus;
614	M_Sw_HS_04/11_8_2(2)	Mars500_facility	Swab	heatshock	'04/11	8	2(2)	k__Bacteria;p__Firmicutes;c__Bacilli;o__Bacillales;f__Bacillaceae;g__Bacillus;	Bacteria;Firmicutes;Bacilli;Bacillales;Bacillaceae;Bacillus;
615	M_Sw_HS_04/11_9_1(1)	Mars500_facility	Swab	heatshock	'04/11	9	1(1)	k__Bacteria;p__Firmicutes;c__Bacilli;o__Bacillales;f__Bacillaceae;g__Bacillus;	Bacteria;Firmicutes;Bacilli;Bacillales;Bacillaceae;Bacillus;
616	M_Sw_HS_04/11_9_2(1)	Mars500_facility	Swab	heatshock	'04/11	9	2(1)	k__Bacteria;p__Firmicutes;c__Bacilli;o__Bacillales;f__Bacillaceae;g__Bacillus;	Bacteria;Firmicutes;Bacilli;Bacillales;Bacillaceae;Bacillus;
617	M_Sw_HS_04/11_10_2(1)	Mars500_facility	Swab	heatshock	'04/11	10	2(1)	k__Bacteria;p__Firmicutes;c__Bacilli;o__Bacillales;f__Bacillaceae;g__Bacillus;	Bacteria;Firmicutes;Bacilli;Bacillales;Bacillaceae;Bacillus;
618	M_Sw_HS_04/11_10_2(2)	Mars500_facility	Swab	heatshock	'04/11	10	2(2)	k__Bacteria;p__Firmicutes;c__Bacilli;o__Bacillales;f__Bacillaceae;g__Bacillus;	Bacteria;Firmicutes;Bacilli;Bacillales;Bacillaceae;Bacillus;
619	M_Sw_HS_04/11_11_1(1)	Mars500_facility	Swab	heatshock	'04/11	11	1(1)	k__Bacteria;p__Firmicutes;c__Bacilli;o__Bacillales;f__Bacillaceae;g__Bacillus;	Bacteria;Firmicutes;Bacilli;Bacillales;Bacillaceae;Bacillus;
620	M_Sw_HS_04/11_11_2(1)	Mars500_facility	Swab	heatshock	'04/11	11	2(1)	k__Bacteria;p__Firmicutes;c__Bacilli;o__Bacillales;f__Bacillaceae;g__Bacillus;	Bacteria;Firmicutes;Bacilli;Bacillales;Bacillaceae;Bacillus;
621	M_Sw_HS_05/11_1_2(1)	Mars500_facility	Swab	heatshock	'05/11	1	2(1)	k__Bacteria;p__Firmicutes;c__Bacilli;o__Bacillales;f__Bacillaceae;g__Bacillus;	Bacteria;Firmicutes;Bacilli;Bacillales;Bacillaceae;Bacillus;
622	M_Sw_HS_05/11_2_1(1)	Mars500_facility	Swab	heatshock	'05/11	2	1(1)	k__Bacteria;p__Firmicutes;c__Bacilli;o__Bacillales;f__Bacillaceae;g__Bacillus;	Bacteria;Firmicutes;Bacilli;Bacillales;Bacillaceae;Bacillus;
623	M_Sw_HS_05/11_3_1(1)	Mars500_facility	Swab	heatshock	'05/11	3	1(1)	k__Bacteria;p__Firmicutes;c__Bacilli;o__Bacillales;f__Bacillaceae;g__Bacillus;	Bacteria;Firmicutes;Bacilli;Bacillales;Bacillaceae;Bacillus;
624	M_Sw_HS_05/11_5_2(1)	Mars500_facility	Swab	heatshock	'05/11	5	2(1)	k__Bacteria;p__Firmicutes;c__Bacilli;o__Bacillales;f__Bacillaceae;g__Bacillus;	Bacteria;Firmicutes;Bacilli;Bacillales;Bacillaceae;Bacillus;
625	M_Sw_HS_05/11_6_1(1)	Mars500_facility	Swab	heatshock	'05/11	6	1(1)	Unclassified;	Bacteria;Firmicutes;Bacilli;Bacillales;Bacillaceae;Bacillus;
626	M_Sw_HS_05/11_8_1(1)	Mars500_facility	Swab	heatshock	'05/11	8	1(1)	k__Bacteria;p__Firmicutes;c__Bacilli;o__Bacillales;f__Bacillaceae;g__Bacillus;	Bacteria;Firmicutes;Bacilli;Bacillales;Bacillaceae;Bacillus;
627	M_Sw_HS_05/11_9_1(1)	Mars500_facility	Swab	heatshock	'05/11	9	1(1)	k__Bacteria;p__Firmicutes;c__Bacilli;o__Bacillales;f__Bacillaceae;g__Bacillus;	Bacteria;Firmicutes;Bacilli;Bacillales;Bacillaceae;Bacillus;
628	M_Sw_HS_05/11_10_1(1)	Mars500_facility	Swab	heatshock	'05/11	10	1(1)	k__Bacteria;p__Firmicutes;c__Bacilli;o__Bacillales;f__Bacillaceae;g__Bacillus;	Bacteria;Firmicutes;Bacilli;Bacillales;Bacillaceae;Bacillus;
629	M_Sw_HS_05/11_11_2(1)	Mars500_facility	Swab	heatshock	'05/11	11	2(1)	k__Bacteria;p__Firmicutes;c__Bacilli;o__Bacillales;f__Bacillaceae;g__Bacillus;	Bacteria;Firmicutes;Bacilli;Bacillales;Bacillaceae;Bacillus;
630	M_Sw_HS_05/11_11_2(2)	Mars500_facility	Swab	heatshock	'05/11	11	2(2)	k__Bacteria;p__Firmicutes;c__Bacilli;o__Bacillales;f__Bacillaceae;g__Bacillus;	Bacteria;Firmicutes;Bacilli;Bacillales;Bacillaceae;Bacillus;
631	M_Sw_HS_06/11_1_3(1)	Mars500_facility	Swab	heatshock	'06/11	1	3(1)	k__Bacteria;p__Firmicutes;c__Bacilli;o__Bacillales;f__Bacillaceae;g__Bacillus;	Bacteria;Firmicutes;Bacilli;Bacillales;Bacillaceae;Bacillus;
632	M_Sw_HS_06/11_2_1(1)	Mars500_facility	Swab	heatshock	'06/11	2	1(1)	k__Bacteria;p__Firmicutes;c__Bacilli;o__Bacillales;f__Bacillaceae;g__Bacillus;	Bacteria;Firmicutes;Bacilli;Bacillales;Bacillaceae;Bacillus;
633	M_Sw_HS_06/11_3_1(1)	Mars500_facility	Swab	heatshock	'06/11	3	1(1)	k__Bacteria;p__Firmicutes;c__Bacilli;o__Bacillales;f__Bacillaceae;g__Bacillus;	Bacteria;Firmicutes;Bacilli;Bacillales;Bacillaceae;Bacillus;
634	M_Sw_HS_06/11_4_2(1)	Mars500_facility	Swab	heatshock	'06/11	4	2(1)	k__Bacteria;p__Firmicutes;c__Bacilli;o__Bacillales;f__Bacillaceae;g__Bacillus;	Bacteria;Firmicutes;Bacilli;Bacillales;Bacillaceae;Bacillus;
635	M_Sw_HS_06/11_5_2(1)	Mars500_facility	Swab	heatshock	'06/11	5	2(1)	k__Bacteria;p__Firmicutes;c__Bacilli;o__Bacillales;f__Bacillaceae;g__Bacillus;	Bacteria;Firmicutes;Bacilli;Bacillales;Bacillaceae;Bacillus;
636	M_Sw_HS_06/11_7_2(1)	Mars500_facility	Swab	heatshock	'06/11	7	2(1)	k__Bacteria;p__Firmicutes;c__Bacilli;o__Bacillales;f__Bacillaceae;g__Bacillus;	Bacteria;Firmicutes;Bacilli;Bacillales;Bacillaceae;Bacillus;
637	M_Sw_HS_06/11_8_1(1)	Mars500_facility	Swab	heatshock	'06/11	8	1(1)	k__Bacteria;p__Firmicutes;c__Bacilli;o__Bacillales;f__Bacillaceae;g__Bacillus;	Bacteria;Firmicutes;Bacilli;Bacillales;Bacillaceae;Bacillus;
638	M_Sw_HS_06/11_9_1(1)	Mars500_facility	Swab	heatshock	'06/11	9	1(1)	k__Bacteria;p__Firmicutes;c__Bacilli;o__Bacillales;f__Bacillaceae;g__Bacillus;	Bacteria;Firmicutes;Bacilli;Bacillales;Bacillaceae;Bacillus;
639	M_Sw_HS_06/11_10_2(1)	Mars500_facility	Swab	heatshock	'06/11	10	2(1)	k__Bacteria;p__Firmicutes;c__Bacilli;o__Bacillales;f__Bacillaceae;g__Bacillus;	Bacteria;Firmicutes;Bacilli;Bacillales;Bacillaceae;Bacillus;
640	M_Sw_HS_06/11_11_2(1)	Mars500_facility	Swab	heatshock	'06/11	11	2(1)	k__Bacteria;p__Firmicutes;c__Bacilli;o__Bacillales;f__Bacillaceae;g__Bacillus;	Bacteria;Firmicutes;Bacilli;Bacillales;Bacillaceae;Bacillus;
641	M_Sw_HS_06/11_11_1(1)	Mars500_facility	Swab	heatshock	'06/11	11	1(1)	k__Bacteria;p__Firmicutes;c__Bacilli;o__Bacillales;f__Bacillaceae;g__Bacillus;	Bacteria;Firmicutes;Bacilli;Bacillales;Bacillaceae;Bacillus;
642	M_Sw_oHS_02/11_2_2(1)	Mars500_facility	Swab	no heatshock	'02/11	2	2(1)	k__Bacteria;p__Actinobacteria;c__Actinobacteria;o__Actinomycetales;f__Brevibacteriaceae;g__Brevibacterium;s__aureum;	Bacteria;Actinobacteria;Actinobacteria;Micrococcales;Brevibacteriaceae;Brevibacterium;
643	M_Sw_oHS_02/11_2_2(2)	Mars500_facility	Swab	no heatshock	'02/11	2	2(2)	k__Bacteria;p__Actinobacteria;c__Actinobacteria;o__Actinomycetales;f__Brevibacteriaceae;g__Brevibacterium;s__casei;	Bacteria;Actinobacteria;Actinobacteria;Micrococcales;Brevibacteriaceae;Brevibacterium;
644	M_Sw_oHS_02/11_3_1(1)	Mars500_facility	Swab	no heatshock	'02/11	3	1(1)	k__Bacteria;p__Firmicutes;c__Bacilli;o__Bacillales;f__Bacillaceae;g__Bacillus;	Bacteria;Firmicutes;Bacilli;Bacillales;Bacillaceae;Bacillus;
645	M_Sw_oHS_02/11_3_1(2)	Mars500_facility	Swab	no heatshock	'02/11	3	1(2)	k__Bacteria;p__Proteobacteria;c__Gammaproteobacteria;o__Pseudomonadales;f__Moraxellaceae;g__Enhydrobacter;	Bacteria;Proteobacteria;Gammaproteobacteria;Pseudomonadales;Moraxellaceae;Enhydrobacter;
646	M_Sw_oHS_02/11_4_1(1)	Mars500_facility	Swab	no heatshock	'02/11	4	1(1)	k__Bacteria;p__Firmicutes;c__Bacilli;o__Bacillales;f__Bacillaceae;g__Bacillus;	Bacteria;Firmicutes;Bacilli;Bacillales;Bacillaceae;Bacillus;
647	M_Sw_oHS_02/11_4_1(2)	Mars500_facility	Swab	no heatshock	'02/11	4	1(2)	k__Bacteria;p__Firmicutes;c__Bacilli;	Bacteria;Firmicutes;Bacilli;Bacillales;Staphylococcaceae;Staphylococcus;
648	M_Sw_oHS_03/11_4_1(1)	Mars500_facility	Swab	no heatshock	'03/11	4	1(1)	k__Bacteria;p__Firmicutes;c__Bacilli;o__Bacillales;f__Staphylococcaceae;g__Staphylococcus;	Bacteria;Firmicutes;Bacilli;Bacillales;Staphylococcaceae;Staphylococcus;
649	M_Sw_oHS_03/11_3_1(1)	Mars500_facility	Swab	no heatshock	'03/11	3	1(1)	k__Bacteria;p__Proteobacteria;c__Alphaproteobacteria;o__Rhodospirillales;f__Acetobacteraceae;g__Roseomonas;s__mucosa;	Bacteria;Proteobacteria;Alphaproteobacteria;Rhodospirillales;Acetobacteraceae;Roseomonas;
650	M_Sw_oHS_03/11_3_1(2)	Mars500_facility	Swab	no heatshock	'03/11	3	1(2)	k__Bacteria;p__Firmicutes;c__Bacilli;o__Bacillales;f__Bacillaceae;g__Bacillus;	Bacteria;Firmicutes;Bacilli;Bacillales;Bacillaceae;Bacillus;
651	M_Sw_oHS_03/11_2_2(1)	Mars500_facility	Swab	no heatshock	'03/11	2	2(1)	k__Bacteria;p__Actinobacteria;c__Actinobacteria;o__Actinomycetales;f__Micrococcaceae;g__Micrococcus;	Bacteria;Actinobacteria;Actinobacteria;Micrococcales;Micrococcaceae;Micrococcus;
652	M_Sw_oHS_03/11_2_2(2)	Mars500_facility	Swab	no heatshock	'03/11	2	2(2)	k__Bacteria;p__Proteobacteria;	Bacteria;
653	M_Sw_oHS_03/11_1_3(1)	Mars500_facility	Swab	no heatshock	'03/11	1	3(1)	k__Bacteria;p__Firmicutes;c__Bacilli;o__Bacillales;f__Bacillaceae;g__Bacillus;	Bacteria;Firmicutes;Bacilli;Bacillales;Bacillaceae;Bacillus;
654	M_A_07/11_1_1	Mars500_facility	Air	no heatshock	'07/11	1	1	k__Bacteria;p__Firmicutes;c__Bacilli;o__Bacillales;f__Staphylococcaceae;g__Staphylococcus;s__haemolyticus;	Bacteria;Firmicutes;Bacilli;Bacillales;Staphylococcaceae;Staphylococcus;
655	M_A_07/11_1_2	Mars500_facility	Air	no heatshock	'07/11	1	2	k__Bacteria;p__Firmicutes;c__Bacilli;o__Bacillales;f__Staphylococcaceae;g__Staphylococcus;s__epidermidis;	Bacteria;Firmicutes;Bacilli;Bacillales;Staphylococcaceae;Staphylococcus;
656	M_A_07/11_2_1	Mars500_facility	Air	no heatshock	'07/11	2	1	k__Bacteria;p__Firmicutes;c__Bacilli;o__Bacillales;f__Staphylococcaceae;g__Staphylococcus;s__epidermidis;	Bacteria;Firmicutes;Bacilli;Bacillales;Staphylococcaceae;Staphylococcus;
657	M_A_07/11_3_1	Mars500_facility	Air	no heatshock	'07/11	3	1	Unclassified;	Bacteria;Firmicutes;Bacilli;Bacillales;Staphylococcaceae;Staphylococcus;
658	M_A_07/11_3_2	Mars500_facility	Air	no heatshock	'07/11	3	2	Unclassified;	Bacteria;Proteobacteria;Gammaproteobacteria;Pseudomonadales;Moraxellaceae;Enhydrobacter;
659	M_A_07/11_4_1	Mars500_facility	Air	no heatshock	'07/11	4	1	k__Bacteria;p__Proteobacteria;c__Alphaproteobacteria;o__Rhizobiales;f__Methylobacteriaceae;	Bacteria;Proteobacteria;Alphaproteobacteria;Rhizobiales;Methylobacteriaceae;Methylobacterium;
660	M_A_07/11_4_2	Mars500_facility	Air	no heatshock	'07/11	4	2	k__Bacteria;p__Firmicutes;c__Bacilli;o__Bacillales;f__Staphylococcaceae;g__Staphylococcus;	Bacteria;Firmicutes;Bacilli;Bacillales;Staphylococcaceae;Staphylococcus;
661	M_A_07/11_5_1	Mars500_facility	Air	no heatshock	'07/11	5	1	k__Bacteria;p__Firmicutes;c__Bacilli;o__Bacillales;f__Staphylococcaceae;g__Staphylococcus;s__epidermidis;	Bacteria;Firmicutes;Bacilli;Bacillales;Staphylococcaceae;Staphylococcus;
662	M_A_07/11_5_2	Mars500_facility	Air	no heatshock	'07/11	5	2	k__Bacteria;p__Firmicutes;c__Bacilli;o__Bacillales;f__Staphylococcaceae;g__Staphylococcus;s__epidermidis;	Bacteria;Firmicutes;Bacilli;Bacillales;Staphylococcaceae;Staphylococcus;
663	M_A_07/11_6_1	Mars500_facility	Air	no heatshock	'07/11	6	1	k__Bacteria;p__Firmicutes;c__Bacilli;o__Bacillales;f__Staphylococcaceae;g__Staphylococcus;	Bacteria;Firmicutes;Bacilli;Bacillales;Staphylococcaceae;Staphylococcus;
664	M_A_07/11_6_2	Mars500_facility	Air	no heatshock	'07/11	6	2	k__Bacteria;p__Firmicutes;c__Bacilli;o__Bacillales;f__Staphylococcaceae;g__Staphylococcus;s__epidermidis;	Bacteria;Firmicutes;Bacilli;Bacillales;Staphylococcaceae;Staphylococcus;
665	M_A_07/11_7_1	Mars500_facility	Air	no heatshock	'07/11	7	1	k__Bacteria;p__Firmicutes;c__Bacilli;	Bacteria;Firmicutes;Bacilli;Bacillales;Staphylococcaceae;Staphylococcus;
666	M_A_07/11_7_2	Mars500_facility	Air	no heatshock	'07/11	7	2	k__Bacteria;p__Firmicutes;c__Bacilli;o__Bacillales;f__Staphylococcaceae;g__Staphylococcus;	Bacteria;Firmicutes;Bacilli;Bacillales;Staphylococcaceae;Staphylococcus;
667	M_A_07/11_8_1	Mars500_facility	Air	no heatshock	'07/11	8	1	k__Bacteria;p__Firmicutes;c__Bacilli;o__Bacillales;f__Staphylococcaceae;g__Staphylococcus;s__epidermidis;	Bacteria;Firmicutes;Bacilli;Bacillales;Staphylococcaceae;Staphylococcus;
668	M_A_07/11_8_2	Mars500_facility	Air	no heatshock	'07/11	8	2	k__Bacteria;p__Firmicutes;c__Bacilli;o__Bacillales;f__Staphylococcaceae;g__Staphylococcus;	Bacteria;Firmicutes;Bacilli;Bacillales;Staphylococcaceae;Staphylococcus;
669	M_A_07/11_9_1	Mars500_facility	Air	no heatshock	'07/11	9	1	k__Bacteria;p__Firmicutes;c__Bacilli;o__Bacillales;f__Staphylococcaceae;g__Staphylococcus;s__epidermidis;	Bacteria;Firmicutes;Bacilli;Bacillales;Staphylococcaceae;Staphylococcus;
670	M_A_08/11_1_1	Mars500_facility	Air	no heatshock	'08/11	1	1	k__Bacteria;p__Firmicutes;c__Bacilli;o__Bacillales;f__Staphylococcaceae;g__Staphylococcus;	Bacteria;Firmicutes;Bacilli;Bacillales;Staphylococcaceae;Staphylococcus;
671	M_A_08/11_1_2	Mars500_facility	Air	no heatshock	'08/11	1	2	k__Bacteria;p__Firmicutes;c__Bacilli;o__Bacillales;f__Staphylococcaceae;g__Staphylococcus;s__epidermidis;	Bacteria;Firmicutes;Bacilli;Bacillales;Staphylococcaceae;Staphylococcus;
672	M_A_08/11_2_1	Mars500_facility	Air	no heatshock	'08/11	2	1	k__Bacteria;p__Firmicutes;c__Bacilli;o__Bacillales;f__Staphylococcaceae;g__Staphylococcus;s__epidermidis;	Bacteria;Firmicutes;Bacilli;Bacillales;Staphylococcaceae;Staphylococcus;
673	M_A_08/11_2_2	Mars500_facility	Air	no heatshock	'08/11	2	2	k__Bacteria;p__Firmicutes;c__Bacilli;o__Bacillales;f__Staphylococcaceae;g__Staphylococcus;	Bacteria;Firmicutes;Bacilli;Bacillales;Staphylococcaceae;Staphylococcus;
674	M_A_08/11_3_1	Mars500_facility	Air	no heatshock	'08/11	3	1	k__Bacteria;p__Firmicutes;c__Bacilli;o__Bacillales;f__Staphylococcaceae;g__Staphylococcus;s__epidermidis;	Bacteria;Firmicutes;Bacilli;Bacillales;Staphylococcaceae;Staphylococcus;
675	M_A_08/11_3_2	Mars500_facility	Air	no heatshock	'08/11	3	2	k__Bacteria;p__Firmicutes;c__Bacilli;o__Bacillales;f__Staphylococcaceae;g__Staphylococcus;s__epidermidis;	Bacteria;Firmicutes;Bacilli;Bacillales;Staphylococcaceae;Staphylococcus;
676	M_A_08/11_4_1	Mars500_facility	Air	no heatshock	'08/11	4	1	k__Bacteria;p__Firmicutes;c__Bacilli;o__Bacillales;f__Staphylococcaceae;g__Staphylococcus;	Bacteria;Firmicutes;Bacilli;Bacillales;Staphylococcaceae;Staphylococcus;
677	M_A_08/11_4_2	Mars500_facility	Air	no heatshock	'08/11	4	2	k__Bacteria;p__Firmicutes;c__Bacilli;o__Bacillales;f__Staphylococcaceae;g__Staphylococcus;s__haemolyticus;	Bacteria;Firmicutes;Bacilli;Bacillales;Staphylococcaceae;Staphylococcus;
678	M_A_08/11_5_1	Mars500_facility	Air	no heatshock	'08/11	5	1	k__Bacteria;p__Firmicutes;c__Bacilli;o__Bacillales;f__Staphylococcaceae;g__Staphylococcus;s__epidermidis;	Bacteria;Firmicutes;Bacilli;Bacillales;Staphylococcaceae;Staphylococcus;
679	M_A_08/11_5_2	Mars500_facility	Air	no heatshock	'08/11	5	2	k__Bacteria;p__Firmicutes;c__Bacilli;o__Bacillales;f__Staphylococcaceae;g__Staphylococcus;s__haemolyticus;	Bacteria;Firmicutes;Bacilli;Bacillales;Staphylococcaceae;Staphylococcus;
680	M_A_08/11_6_1	Mars500_facility	Air	no heatshock	'08/11	6	1	k__Bacteria;p__Firmicutes;c__Bacilli;o__Bacillales;f__Staphylococcaceae;g__Staphylococcus;s__epidermidis;	Bacteria;Firmicutes;Bacilli;Bacillales;Staphylococcaceae;Staphylococcus;
681	M_A_08/11_6_2	Mars500_facility	Air	no heatshock	'08/11	6	2	k__Bacteria;p__Firmicutes;c__Bacilli;o__Bacillales;f__Staphylococcaceae;g__Staphylococcus;s__epidermidis;	Bacteria;Firmicutes;Bacilli;Bacillales;Staphylococcaceae;Staphylococcus;
682	M_A_08/11_7_1	Mars500_facility	Air	no heatshock	'08/11	7	1	k__Bacteria;p__Firmicutes;c__Bacilli;o__Bacillales;f__Staphylococcaceae;g__Staphylococcus;	Bacteria;Firmicutes;Bacilli;Bacillales;Staphylococcaceae;Staphylococcus;
683	M_A_08/11_7_2	Mars500_facility	Air	no heatshock	'08/11	7	2	k__Bacteria;p__Firmicutes;c__Bacilli;o__Bacillales;f__Staphylococcaceae;g__Staphylococcus;	Bacteria;Firmicutes;Bacilli;Bacillales;Staphylococcaceae;Staphylococcus;
684	M_A_08/11_9_1	Mars500_facility	Air	no heatshock	'08/11	9	1	k__Bacteria;p__Firmicutes;c__Bacilli;o__Bacillales;f__Staphylococcaceae;g__Staphylococcus;s__epidermidis;	Bacteria;Firmicutes;Bacilli;Bacillales;Staphylococcaceae;Staphylococcus;
685	M_A_08/11_9_2	Mars500_facility	Air	no heatshock	'08/11	9	2	k__Bacteria;p__Firmicutes;c__Bacilli;o__Bacillales;f__Staphylococcaceae;g__Staphylococcus;s__epidermidis;	Bacteria;Firmicutes;Bacilli;Bacillales;Staphylococcaceae;Staphylococcus;
686	M_A_09/11_1_1	Mars500_facility	Air	no heatshock	'09/11	1	1	k__Bacteria;p__Firmicutes;c__Bacilli;o__Bacillales;f__Staphylococcaceae;g__Staphylococcus;s__epidermidis;	Bacteria;Firmicutes;Bacilli;Bacillales;Staphylococcaceae;Staphylococcus;
687	M_A_09/11_1_2	Mars500_facility	Air	no heatshock	'09/11	1	2	k__Bacteria;p__Firmicutes;c__Bacilli;o__Bacillales;f__Staphylococcaceae;g__Staphylococcus;	Bacteria;Firmicutes;Bacilli;Bacillales;Staphylococcaceae;Staphylococcus;
688	M_A_09/11_2_1	Mars500_facility	Air	no heatshock	'09/11	2	1	k__Bacteria;p__Firmicutes;c__Bacilli;o__Bacillales;f__Staphylococcaceae;g__Staphylococcus;s__epidermidis;	Bacteria;Firmicutes;Bacilli;Bacillales;Staphylococcaceae;Staphylococcus;
689	M_A_09/11_2_2	Mars500_facility	Air	no heatshock	'09/11	2	2	k__Bacteria;p__Firmicutes;c__Bacilli;o__Bacillales;f__Staphylococcaceae;g__Staphylococcus;s__epidermidis;	Bacteria;Firmicutes;Bacilli;Bacillales;Staphylococcaceae;Staphylococcus;
690	M_A_09/11_3_1	Mars500_facility	Air	no heatshock	'09/11	3	1	k__Bacteria;p__Firmicutes;c__Bacilli;o__Bacillales;f__Staphylococcaceae;g__Staphylococcus;s__epidermidis;	Bacteria;Firmicutes;Bacilli;Bacillales;Staphylococcaceae;Staphylococcus;
691	M_A_09/11_3_2	Mars500_facility	Air	no heatshock	'09/11	3	2	k__Bacteria;p__Firmicutes;c__Bacilli;o__Bacillales;f__Staphylococcaceae;g__Staphylococcus;s__haemolyticus;	Bacteria;Firmicutes;Bacilli;Bacillales;Staphylococcaceae;Staphylococcus;
692	M_A_09/11_4_1	Mars500_facility	Air	no heatshock	'09/11	4	1	k__Bacteria;p__Proteobacteria;c__Alphaproteobacteria;o__Rhizobiales;f__Methylobacteriaceae;	Bacteria;Proteobacteria;Alphaproteobacteria;Rhizobiales;Methylobacteriaceae;Methylobacterium;
693	M_A_09/11_4_2	Mars500_facility	Air	no heatshock	'09/11	4	2	Unclassified;	Bacteria;Firmicutes;Bacilli;Bacillales;Staphylococcaceae;Staphylococcus;
694	M_A_09/11_5_1	Mars500_facility	Air	no heatshock	'09/11	5	1	k__Bacteria;p__Actinobacteria;c__Actinobacteria;o__Actinomycetales;f__Nocardiaceae;g__Rhodococcus;	Bacteria;Actinobacteria;Actinobacteria;Corynebacteriales;Nocardiaceae;Rhodococcus;
695	M_A_09/11_5_2	Mars500_facility	Air	no heatshock	'09/11	5	2	k__Bacteria;p__Firmicutes;c__Bacilli;o__Bacillales;f__Staphylococcaceae;g__Staphylococcus;	Bacteria;Firmicutes;Bacilli;Bacillales;Staphylococcaceae;Staphylococcus;
696	M_A_09/11_6_1	Mars500_facility	Air	no heatshock	'09/11	6	1	k__Bacteria;p__Firmicutes;c__Bacilli;o__Bacillales;f__Staphylococcaceae;g__Staphylococcus;s__epidermidis;	Bacteria;Firmicutes;Bacilli;Bacillales;Staphylococcaceae;Staphylococcus;
697	M_A_09/11_6_2	Mars500_facility	Air	no heatshock	'09/11	6	2	k__Bacteria;p__Firmicutes;c__Bacilli;o__Bacillales;f__Staphylococcaceae;g__Staphylococcus;	Bacteria;Firmicutes;Bacilli;Bacillales;Staphylococcaceae;Staphylococcus;
698	M_A_09/11_7_1	Mars500_facility	Air	no heatshock	'09/11	7	1	k__Bacteria;p__Firmicutes;c__Bacilli;o__Bacillales;f__Staphylococcaceae;g__Staphylococcus;	Bacteria;Firmicutes;Bacilli;Bacillales;Staphylococcaceae;Staphylococcus;
699	M_A_09/11_7_2	Mars500_facility	Air	no heatshock	'09/11	7	2	k__Bacteria;p__Firmicutes;c__Bacilli;o__Bacillales;f__Staphylococcaceae;g__Staphylococcus;s__epidermidis;	Bacteria;Firmicutes;Bacilli;Bacillales;Staphylococcaceae;Staphylococcus;
700	M_A_09/11_8_1	Mars500_facility	Air	no heatshock	'09/11	8	1	k__Bacteria;p__Firmicutes;c__Bacilli;o__Bacillales;f__Staphylococcaceae;g__Staphylococcus;s__epidermidis;	Bacteria;Firmicutes;Bacilli;Bacillales;Staphylococcaceae;Staphylococcus;
701	M_A_09/11_8_2	Mars500_facility	Air	no heatshock	'09/11	8	2	k__Bacteria;p__Firmicutes;c__Bacilli;o__Bacillales;f__Staphylococcaceae;g__Staphylococcus;	Bacteria;Firmicutes;Bacilli;Bacillales;Staphylococcaceae;Staphylococcus;
702	M_A_09/11_9_1	Mars500_facility	Air	no heatshock	'09/11	9	1	k__Bacteria;p__Firmicutes;c__Bacilli;o__Bacillales;f__Staphylococcaceae;g__Staphylococcus;s__epidermidis;	Bacteria;Firmicutes;Bacilli;Bacillales;Staphylococcaceae;Staphylococcus;
703	M_A_09/11_9_2	Mars500_facility	Air	no heatshock	'09/11	9	2	k__Bacteria;p__Firmicutes;c__Bacilli;o__Lactobacillales;f__Enterococcaceae;g__Enterococcus;	Bacteria;Firmicutes;Bacilli;Lactobacillales;Enterococcaceae;Enterococcus;
704	M_A_10/11_1_1	Mars500_facility	Air	no heatshock	'10/11	1	1	k__Bacteria;p__Proteobacteria;c__Alphaproteobacteria;o__Rhodospirillales;f__Acetobacteraceae;g__Roseomonas;s__mucosa;	Bacteria;Proteobacteria;Alphaproteobacteria;Rhodospirillales;Acetobacteraceae;Roseomonas;
705	M_A_10/11_1_2	Mars500_facility	Air	no heatshock	'10/11	1	2	k__Bacteria;p__Proteobacteria;c__Alphaproteobacteria;o__Sphingomonadales;f__Sphingomonadaceae;g__Sphingomonas;	Bacteria;Proteobacteria;Alphaproteobacteria;Sphingomonadales;Sphingomonadaceae;Sphingomonas;
706	M_A_10/11_2_1	Mars500_facility	Air	no heatshock	'10/11	2	1	k__Bacteria;p__Firmicutes;c__Bacilli;o__Bacillales;f__Staphylococcaceae;g__Staphylococcus;s__epidermidis;	Bacteria;Firmicutes;Bacilli;Bacillales;Staphylococcaceae;Staphylococcus;
707	M_A_10/11_2_2	Mars500_facility	Air	no heatshock	'10/11	2	2	k__Bacteria;p__Firmicutes;c__Bacilli;o__Bacillales;f__Staphylococcaceae;g__Staphylococcus;s__epidermidis;	Bacteria;Firmicutes;Bacilli;Bacillales;Staphylococcaceae;Staphylococcus;
708	M_A_10/11_3_1	Mars500_facility	Air	no heatshock	'10/11	3	1	k__Bacteria;p__Proteobacteria;c__Gammaproteobacteria;o__Pseudomonadales;f__Moraxellaceae;g__Enhydrobacter;	Bacteria;Proteobacteria;Gammaproteobacteria;Pseudomonadales;Moraxellaceae;Enhydrobacter;
709	M_A_10/11_3_2	Mars500_facility	Air	no heatshock	'10/11	3	2	k__Bacteria;p__Firmicutes;c__Bacilli;o__Bacillales;f__Staphylococcaceae;g__Staphylococcus;	Bacteria;Firmicutes;Bacilli;Bacillales;Staphylococcaceae;Staphylococcus;
710	M_A_10/11_4_1	Mars500_facility	Air	no heatshock	'10/11	4	1	k__Bacteria;p__Proteobacteria;c__Alphaproteobacteria;o__Sphingomonadales;f__Sphingomonadaceae;g__Sphingomonas;	Bacteria;Proteobacteria;Alphaproteobacteria;Sphingomonadales;Sphingomonadaceae;Sphingomonas;
711	M_A_10/11_4_2	Mars500_facility	Air	no heatshock	'10/11	4	2	k__Bacteria;p__Proteobacteria;c__Gammaproteobacteria;o__Pseudomonadales;f__Pseudomonadaceae;g__Pseudomonas;	Bacteria;Proteobacteria;Gammaproteobacteria;Pseudomonadales;Pseudomonadaceae;Pseudomonas;
712	M_A_10/11_5_1	Mars500_facility	Air	no heatshock	'10/11	5	1	Unclassified;	Bacteria;Firmicutes;Bacilli;Bacillales;Staphylococcaceae;Staphylococcus;
713	M_A_10/11_5_2	Mars500_facility	Air	no heatshock	'10/11	5	2	k__Bacteria;p__Firmicutes;c__Bacilli;o__Bacillales;f__Staphylococcaceae;g__Staphylococcus;	Bacteria;Firmicutes;Bacilli;Bacillales;Staphylococcaceae;Staphylococcus;
714	M_A_10/11_6_1	Mars500_facility	Air	no heatshock	'10/11	6	1	k__Bacteria;p__Firmicutes;c__Bacilli;o__Bacillales;f__Staphylococcaceae;g__Staphylococcus;s__haemolyticus;	Bacteria;Firmicutes;Bacilli;Bacillales;Staphylococcaceae;Staphylococcus;
715	M_A_10/11_6_2	Mars500_facility	Air	no heatshock	'10/11	6	2	k__Bacteria;p__Firmicutes;c__Bacilli;o__Bacillales;f__Staphylococcaceae;g__Staphylococcus;s__epidermidis;	Bacteria;Firmicutes;Bacilli;Bacillales;Staphylococcaceae;Staphylococcus;
716	M_A_10/11_7_1	Mars500_facility	Air	no heatshock	'10/11	7	1	k__Bacteria;p__Firmicutes;c__Bacilli;o__Bacillales;f__Staphylococcaceae;g__Staphylococcus;s__epidermidis;	Bacteria;Firmicutes;Bacilli;Bacillales;Staphylococcaceae;Staphylococcus;
717	M_A_10/11_7_2	Mars500_facility	Air	no heatshock	'10/11	7	2	k__Bacteria;p__Firmicutes;c__Bacilli;o__Bacillales;f__Staphylococcaceae;g__Staphylococcus;s__haemolyticus;	Bacteria;Firmicutes;Bacilli;Bacillales;Staphylococcaceae;Staphylococcus;
718	M_A_10/11_8_1	Mars500_facility	Air	no heatshock	'10/11	8	1	k__Bacteria;p__Firmicutes;c__Bacilli;o__Bacillales;f__Staphylococcaceae;g__Staphylococcus;s__epidermidis;	Bacteria;Firmicutes;Bacilli;Bacillales;Staphylococcaceae;Staphylococcus;
719	M_A_10/11_9_1	Mars500_facility	Air	no heatshock	'10/11	9	1	k__Bacteria;p__Firmicutes;c__Bacilli;o__Bacillales;f__Staphylococcaceae;g__Staphylococcus;	Bacteria;Firmicutes;Bacilli;Bacillales;Staphylococcaceae;Staphylococcus;
720	M_A_10/11_9_2	Mars500_facility	Air	no heatshock	'10/11	9	2	k__Bacteria;p__Firmicutes;c__Bacilli;o__Bacillales;f__Staphylococcaceae;g__Staphylococcus;s__epidermidis;	Bacteria;Firmicutes;Bacilli;Bacillales;Staphylococcaceae;Staphylococcus;
721	M_Sw_oHS_07/11_1_2(1)	Mars500_facility	Swab	no heatshock	'07/11	1	2(1)	k__Bacteria;p__Actinobacteria;c__Actinobacteria;o__Actinomycetales;f__Corynebacteriaceae;g__Corynebacterium;	Bacteria;Actinobacteria;Actinobacteria;Corynebacteriales;Corynebacteriaceae;Corynebacterium 1;
722	M_Sw_oHS_07/11_1_2(2)	Mars500_facility	Swab	no heatshock	'07/11	1	2(2)	k__Bacteria;p__Firmicutes;c__Bacilli;o__Bacillales;f__Staphylococcaceae;g__Staphylococcus;s__aureus;	Bacteria;Firmicutes;Bacilli;Bacillales;Staphylococcaceae;Staphylococcus;
723	M_Sw_oHS_07/11_1_1(1)	Mars500_facility	Swab	no heatshock	'07/11	1	1(1)	Unclassified;	Bacteria;Proteobacteria;Gammaproteobacteria;Enterobacteriales;Enterobacteriaceae;Escherichia-Shigella;
724	M_Sw_oHS_07/11_1_1(2)	Mars500_facility	Swab	no heatshock	'07/11	1	1(2)	Unclassified;	Bacteria;Firmicutes;Bacilli;Bacillales;Staphylococcaceae;Staphylococcus;
725	M_Sw_oHS_07/11_2_1(1)	Mars500_facility	Swab	no heatshock	'07/11	2	1(1)	k__Bacteria;p__Firmicutes;c__Bacilli;o__Bacillales;f__Staphylococcaceae;g__Staphylococcus;s__epidermidis;	Bacteria;Firmicutes;Bacilli;Bacillales;Staphylococcaceae;Staphylococcus;
726	M_Sw_oHS_07/11_2_1(2)	Mars500_facility	Swab	no heatshock	'07/11	2	1(2)	k__Bacteria;p__Proteobacteria;c__Alphaproteobacteria;o__Sphingomonadales;f__Sphingomonadaceae;g__Sphingomonas;	Bacteria;Proteobacteria;Alphaproteobacteria;Sphingomonadales;Sphingomonadaceae;Sphingomonas;
727	M_Sw_oHS_07/11_2_2(1)	Mars500_facility	Swab	no heatshock	'07/11	2	2(1)	k__Bacteria;p__Proteobacteria;c__Gammaproteobacteria;o__Pseudomonadales;f__Moraxellaceae;g__Enhydrobacter;	Bacteria;Proteobacteria;Gammaproteobacteria;Pseudomonadales;Moraxellaceae;Enhydrobacter;
728	M_Sw_oHS_07/11_2_2(2)	Mars500_facility	Swab	no heatshock	'07/11	2	2(2)	k__Bacteria;p__Proteobacteria;c__Alphaproteobacteria;o__Rhodospirillales;f__Acetobacteraceae;g__Roseomonas;s__mucosa;	Bacteria;Proteobacteria;Alphaproteobacteria;Rhodospirillales;Acetobacteraceae;Roseomonas;
729	M_Sw_oHS_07/11_3_1(1)	Mars500_facility	Swab	no heatshock	'07/11	3	1(1)	k__Bacteria;p__Proteobacteria;c__Alphaproteobacteria;o__Sphingomonadales;f__Sphingomonadaceae;g__Sphingomonas;	Bacteria;Proteobacteria;Alphaproteobacteria;Sphingomonadales;Sphingomonadaceae;Sphingomonas;
730	M_Sw_oHS_07/11_3_1(2)	Mars500_facility	Swab	no heatshock	'07/11	3	1(2)	k__Bacteria;p__Proteobacteria;c__Alphaproteobacteria;o__Sphingomonadales;f__Sphingomonadaceae;g__Sphingomonas;	Bacteria;Proteobacteria;Alphaproteobacteria;Sphingomonadales;Sphingomonadaceae;Sphingomonas;
731	M_Sw_oHS_07/11_3_2(1)	Mars500_facility	Swab	no heatshock	'07/11	3	2(1)	k__Bacteria;p__Proteobacteria;c__Alphaproteobacteria;o__Rhizobiales;f__Methylobacteriaceae;	Bacteria;Proteobacteria;Alphaproteobacteria;Rhizobiales;Methylobacteriaceae;Methylobacterium;
732	M_Sw_oHS_07/11_3_2(2)	Mars500_facility	Swab	no heatshock	'07/11	3	2(2)	k__Bacteria;p__Proteobacteria;c__Alphaproteobacteria;o__Sphingomonadales;f__Sphingomonadaceae;g__Sphingomonas;	Bacteria;Proteobacteria;Alphaproteobacteria;Sphingomonadales;Sphingomonadaceae;Sphingomonas;
733	M_Sw_oHS_07/11_4_1(2)	Mars500_facility	Swab	no heatshock	'07/11	4	1(2)	k__Bacteria;p__Actinobacteria;c__Actinobacteria;o__Actinomycetales;f__Micrococcaceae;g__Micrococcus;s__luteus;	Bacteria;Actinobacteria;Actinobacteria;Micrococcales;Micrococcaceae;Micrococcus;
734	M_Sw_oHS_07/11_4_1(3)	Mars500_facility	Swab	no heatshock	'07/11	4	1(3)	k__Bacteria;p__Proteobacteria;c__Alphaproteobacteria;o__Caulobacterales;f__Caulobacteraceae;	Bacteria;Proteobacteria;Alphaproteobacteria;Caulobacterales;Caulobacteraceae;Brevundimonas;
735	M_Sw_oHS_07/11_4_2(1)	Mars500_facility	Swab	no heatshock	'07/11	4	2(1)	k__Bacteria;p__Proteobacteria;c__Gammaproteobacteria;o__Pseudomonadales;f__Moraxellaceae;g__Enhydrobacter;	Bacteria;Proteobacteria;Gammaproteobacteria;Pseudomonadales;Moraxellaceae;Enhydrobacter;
736	M_Sw_oHS_07/11_4_1(1)	Mars500_facility	Swab	no heatshock	'07/11	4	1(1)	k__Bacteria;p__Proteobacteria;c__Alphaproteobacteria;o__Rhodobacterales;f__Rhodobacteraceae;g__Paracoccus;s__aminovorans;	Bacteria;Proteobacteria;Alphaproteobacteria;Rhodobacterales;Rhodobacteraceae;Paracoccus;
737	M_Sw_oHS_07/11_5_1(1)	Mars500_facility	Swab	no heatshock	'07/11	5	1(1)	k__Bacteria;p__Actinobacteria;c__Actinobacteria;o__Actinomycetales;f__Nocardiaceae;g__Rhodococcus;	Bacteria;Actinobacteria;Actinobacteria;Corynebacteriales;Nocardiaceae;Rhodococcus;
738	M_Sw_oHS_07/11_5_1(2)	Mars500_facility	Swab	no heatshock	'07/11	5	1(2)	k__Bacteria;p__Proteobacteria;c__Alphaproteobacteria;o__Rhodospirillales;f__Acetobacteraceae;	Bacteria;Proteobacteria;Alphaproteobacteria;Rhodospirillales;Acetobacteraceae;
739	M_Sw_oHS_07/11_5_2(1)	Mars500_facility	Swab	no heatshock	'07/11	5	2(1)	k__Bacteria;p__Proteobacteria;c__Alphaproteobacteria;o__Rhizobiales;f__Methylobacteriaceae;	Bacteria;Proteobacteria;Alphaproteobacteria;Rhizobiales;Methylobacteriaceae;Methylobacterium;
740	M_Sw_oHS_07/11_5_2(2)	Mars500_facility	Swab	no heatshock	'07/11	5	2(2)	k__Bacteria;p__[Thermi];c__Deinococci;o__Deinococcales;f__Deinococcaceae;g__Deinococcus;	Bacteria;Deinococcus-Thermus;Deinococci;Deinococcales;Deinococcaceae;Deinococcus;
741	M_Sw_oHS_07/11_6_1(1)	Mars500_facility	Swab	no heatshock	'07/11	6	1(1)	k__Bacteria;p__Firmicutes;c__Bacilli;o__Bacillales;f__Staphylococcaceae;g__Staphylococcus;s__aureus;	Bacteria;Firmicutes;Bacilli;Bacillales;Staphylococcaceae;Staphylococcus;
742	M_Sw_oHS_07/11_6_1(2)	Mars500_facility	Swab	no heatshock	'07/11	6	1(2)	Unclassified;	Unclassified;
743	M_Sw_oHS_07/11_6_2(1)	Mars500_facility	Swab	no heatshock	'07/11	6	2(1)	k__Bacteria;p__Firmicutes;c__Bacilli;o__Bacillales;f__Staphylococcaceae;g__Staphylococcus;	Bacteria;Firmicutes;Bacilli;Bacillales;Staphylococcaceae;Staphylococcus;
744	M_Sw_oHS_07/11_6_2(2)	Mars500_facility	Swab	no heatshock	'07/11	6	2(2)	k__Bacteria;p__Proteobacteria;c__Gammaproteobacteria;o__Pseudomonadales;f__Moraxellaceae;g__Enhydrobacter;	Bacteria;Proteobacteria;Gammaproteobacteria;Pseudomonadales;Moraxellaceae;Enhydrobacter;
745	M_Sw_oHS_07/11_7_1(1)	Mars500_facility	Swab	no heatshock	'07/11	7	1(1)	Unclassified;	Bacteria;Proteobacteria;Gammaproteobacteria;Pseudomonadales;Moraxellaceae;Enhydrobacter;
746	M_Sw_oHS_07/11_7_1(2)	Mars500_facility	Swab	no heatshock	'07/11	7	1(2)	k__Bacteria;p__Actinobacteria;c__Actinobacteria;o__Actinomycetales;f__Corynebacteriaceae;g__Corynebacterium;	Bacteria;Actinobacteria;Actinobacteria;Corynebacteriales;Corynebacteriaceae;Corynebacterium 1;
747	M_Sw_oHS_07/11_7_2(1)	Mars500_facility	Swab	no heatshock	'07/11	7	2(1)	k__Bacteria;p__Firmicutes;c__Bacilli;o__Lactobacillales;f__Aerococcaceae;g__Aerococcus;	Bacteria;Firmicutes;Bacilli;Lactobacillales;Aerococcaceae;Aerococcus;
748	M_Sw_oHS_07/11_7_2(2)	Mars500_facility	Swab	no heatshock	'07/11	7	2(2)	k__Bacteria;p__Firmicutes;c__Bacilli;o__Bacillales;f__Staphylococcaceae;g__Staphylococcus;	Bacteria;Firmicutes;Bacilli;Bacillales;Staphylococcaceae;Staphylococcus;
749	M_Sw_oHS_07/11_8_1(1)	Mars500_facility	Swab	no heatshock	'07/11	8	1(1)	k__Bacteria;p__Firmicutes;c__Bacilli;o__Bacillales;f__Staphylococcaceae;g__Staphylococcus;	Bacteria;Firmicutes;Bacilli;Bacillales;Staphylococcaceae;Staphylococcus;
750	M_Sw_oHS_07/11_8_1(2)	Mars500_facility	Swab	no heatshock	'07/11	8	1(2)	k__Bacteria;p__Firmicutes;c__Bacilli;o__Bacillales;f__Staphylococcaceae;g__Staphylococcus;	Bacteria;Firmicutes;Bacilli;Bacillales;Staphylococcaceae;Staphylococcus;
751	M_Sw_oHS_07/11_8_2(1)	Mars500_facility	Swab	no heatshock	'07/11	8	2(1)	k__Bacteria;p__Firmicutes;c__Bacilli;o__Bacillales;f__Staphylococcaceae;g__Staphylococcus;	Bacteria;Firmicutes;Bacilli;Bacillales;Staphylococcaceae;Staphylococcus;
752	M_Sw_oHS_07/11_8_2(2)	Mars500_facility	Swab	no heatshock	'07/11	8	2(2)	k__Bacteria;p__Firmicutes;c__Bacilli;o__Bacillales;f__Staphylococcaceae;g__Staphylococcus;	Bacteria;Firmicutes;Bacilli;Bacillales;Staphylococcaceae;Staphylococcus;
753	M_Sw_oHS_07/11_9_2(1)	Mars500_facility	Swab	no heatshock	'07/11	9	2(1)	Unclassified;	Unclassified;
754	M_Sw_oHS_07/11_9_3(1)	Mars500_facility	Swab	no heatshock	'07/11	9	3(1)	k__Bacteria;p__Firmicutes;c__Bacilli;o__Bacillales;f__Bacillaceae;g__Bacillus;	Bacteria;Firmicutes;Bacilli;Bacillales;Bacillaceae;Bacillus;
755	M_Sw_oHS_07/11_9_3(2)	Mars500_facility	Swab	no heatshock	'07/11	9	3(2)	k__Bacteria;p__Firmicutes;c__Bacilli;o__Bacillales;f__Bacillaceae;g__Bacillus;	Bacteria;Firmicutes;Bacilli;Bacillales;Bacillaceae;Bacillus;
756	M_Sw_oHS_07/11_10_1(1)	Mars500_facility	Swab	no heatshock	'07/11	10	1(1)	k__Bacteria;p__Firmicutes;c__Bacilli;o__Bacillales;f__Staphylococcaceae;g__Staphylococcus;s__epidermidis;	Bacteria;Firmicutes;Bacilli;Bacillales;Staphylococcaceae;Staphylococcus;
757	M_Sw_oHS_07/11_10_1(2)	Mars500_facility	Swab	no heatshock	'07/11	10	1(2)	k__Bacteria;p__Firmicutes;c__Bacilli;o__Bacillales;f__Staphylococcaceae;g__Staphylococcus;	Bacteria;Firmicutes;Bacilli;Bacillales;Staphylococcaceae;Staphylococcus;
758	M_Sw_oHS_07/11_10_2(1)	Mars500_facility	Swab	no heatshock	'07/11	10	2(1)	k__Bacteria;p__Proteobacteria;c__Gammaproteobacteria;o__Pseudomonadales;f__Moraxellaceae;g__Enhydrobacter;	Bacteria;Proteobacteria;Gammaproteobacteria;Pseudomonadales;Moraxellaceae;Enhydrobacter;
759	M_Sw_oHS_07/11_10_2(2)	Mars500_facility	Swab	no heatshock	'07/11	10	2(2)	k__Bacteria;p__Firmicutes;c__Bacilli;o__Bacillales;f__Staphylococcaceae;g__Staphylococcus;s__aureus;	Bacteria;Firmicutes;Bacilli;Bacillales;Staphylococcaceae;Staphylococcus;
760	M_Sw_oHS_07/11_11_1(1)	Mars500_facility	Swab	no heatshock	'07/11	11	1(1)	Unclassified;	Bacteria;Firmicutes;Bacilli;Bacillales;Staphylococcaceae;Staphylococcus;
761	M_Sw_oHS_07/11_11_1(2)	Mars500_facility	Swab	no heatshock	'07/11	11	1(2)	k__Bacteria;p__Firmicutes;c__Bacilli;o__Bacillales;f__Staphylococcaceae;g__Staphylococcus;s__epidermidis;	Bacteria;Firmicutes;Bacilli;Bacillales;Staphylococcaceae;Staphylococcus;
762	M_Sw_oHS_07/11_11_2(1)	Mars500_facility	Swab	no heatshock	'07/11	11	2(1)	k__Bacteria;p__Firmicutes;c__Bacilli;o__Bacillales;f__Staphylococcaceae;g__Staphylococcus;s__epidermidis;	Bacteria;Firmicutes;Bacilli;Bacillales;Staphylococcaceae;Staphylococcus;
763	M_Sw_oHS_07/11_11_2(2)	Mars500_facility	Swab	no heatshock	'07/11	11	2(2)	k__Bacteria;p__Firmicutes;c__Bacilli;o__Bacillales;f__Staphylococcaceae;g__Staphylococcus;s__epidermidis;	Bacteria;Firmicutes;Bacilli;Bacillales;Staphylococcaceae;Staphylococcus;
764	M_Sw_oHS_08/11_1_1(1)	Mars500_facility	Swab	no heatshock	'08/11	1	1(1)	k__Bacteria;p__Firmicutes;c__Bacilli;o__Bacillales;f__Staphylococcaceae;g__Staphylococcus;s__epidermidis;	Bacteria;Firmicutes;Bacilli;Bacillales;Staphylococcaceae;Staphylococcus;
765	M_Sw_oHS_08/11_1_1(2)	Mars500_facility	Swab	no heatshock	'08/11	1	1(2)	k__Bacteria;p__Firmicutes;c__Bacilli;o__Bacillales;f__Staphylococcaceae;g__Staphylococcus;s__haemolyticus;	Bacteria;Firmicutes;Bacilli;Bacillales;Staphylococcaceae;Staphylococcus;
766	M_Sw_oHS_08/11_1_2(1)	Mars500_facility	Swab	no heatshock	'08/11	1	2(1)	k__Bacteria;p__Firmicutes;c__Bacilli;o__Bacillales;f__Staphylococcaceae;g__Staphylococcus;s__epidermidis;	Bacteria;Firmicutes;Bacilli;Bacillales;Staphylococcaceae;Staphylococcus;
767	M_Sw_oHS_08/11_1_2(2)	Mars500_facility	Swab	no heatshock	'08/11	1	2(2)	Unclassified;	Bacteria;Firmicutes;Bacilli;Bacillales;Staphylococcaceae;Staphylococcus;
768	M_Sw_oHS_08/11_2_1(1)	Mars500_facility	Swab	no heatshock	'08/11	2	1(1)	k__Bacteria;p__Actinobacteria;c__Actinobacteria;o__Actinomycetales;f__Brevibacteriaceae;g__Brevibacterium;	Bacteria;Actinobacteria;Actinobacteria;Micrococcales;Brevibacteriaceae;Brevibacterium;
769	M_Sw_oHS_08/11_2_1(2)	Mars500_facility	Swab	no heatshock	'08/11	2	1(2)	k__Bacteria;p__Firmicutes;c__Bacilli;o__Lactobacillales;f__Enterococcaceae;g__Enterococcus;	Bacteria;Firmicutes;Bacilli;Lactobacillales;Enterococcaceae;Enterococcus;
770	M_Sw_oHS_08/11_2_2(1)	Mars500_facility	Swab	no heatshock	'08/11	2	2(1)	k__Bacteria;p__Firmicutes;c__Bacilli;o__Bacillales;f__Bacillaceae;g__Bacillus;	Bacteria;Firmicutes;Bacilli;Bacillales;Bacillaceae;Bacillus;
771	M_Sw_oHS_08/11_2_2(2)	Mars500_facility	Swab	no heatshock	'08/11	2	2(2)	k__Bacteria;p__Firmicutes;c__Bacilli;o__Lactobacillales;f__Enterococcaceae;g__Enterococcus;	Bacteria;Firmicutes;Bacilli;Lactobacillales;Enterococcaceae;Enterococcus;
772	M_Sw_oHS_08/11_3_1(1)	Mars500_facility	Swab	no heatshock	'08/11	3	1(1)	k__Bacteria;p__Proteobacteria;c__Alphaproteobacteria;o__Rhizobiales;f__Methylobacteriaceae;	Bacteria;Proteobacteria;Alphaproteobacteria;Rhizobiales;Methylobacteriaceae;Methylobacterium;
773	M_Sw_oHS_08/11_3_1(2)	Mars500_facility	Swab	no heatshock	'08/11	3	1(2)	k__Bacteria;p__Actinobacteria;c__Actinobacteria;o__Actinomycetales;f__Micrococcaceae;g__Micrococcus;s__luteus;	Bacteria;Actinobacteria;Actinobacteria;Micrococcales;Micrococcaceae;Micrococcus;
774	M_Sw_oHS_08/11_3_2(1)	Mars500_facility	Swab	no heatshock	'08/11	3	2(1)	k__Bacteria;p__Proteobacteria;c__Alphaproteobacteria;o__Caulobacterales;f__Caulobacteraceae;	Bacteria;Proteobacteria;Alphaproteobacteria;Caulobacterales;Caulobacteraceae;Brevundimonas;
775	M_Sw_oHS_08/11_3_2(2)	Mars500_facility	Swab	no heatshock	'08/11	3	2(2)	k__Bacteria;p__Firmicutes;c__Bacilli;o__Lactobacillales;f__Enterococcaceae;g__Enterococcus;	Bacteria;Firmicutes;Bacilli;Lactobacillales;Enterococcaceae;Enterococcus;
776	M_Sw_oHS_08/11_4_1(1)	Mars500_facility	Swab	no heatshock	'08/11	4	1(1)	k__Bacteria;p__Proteobacteria;c__Gammaproteobacteria;o__Pseudomonadales;f__Moraxellaceae;g__Enhydrobacter;	Bacteria;Proteobacteria;Gammaproteobacteria;Pseudomonadales;Moraxellaceae;Enhydrobacter;
777	M_Sw_oHS_08/11_4_1(2)	Mars500_facility	Swab	no heatshock	'08/11	4	1(2)	k__Bacteria;p__Firmicutes;c__Bacilli;o__Bacillales;f__Staphylococcaceae;g__Staphylococcus;s__epidermidis;	Bacteria;Firmicutes;Bacilli;Bacillales;Staphylococcaceae;Staphylococcus;
778	M_Sw_oHS_08/11_4_2(1)	Mars500_facility	Swab	no heatshock	'08/11	4	2(1)	Unclassified;	Bacteria;Proteobacteria;Betaproteobacteria;Burkholderiales;Burkholderiaceae;Ralstonia;
779	M_Sw_oHS_08/11_5_1(1)	Mars500_facility	Swab	no heatshock	'08/11	5	1(1)	k__Bacteria;p__Actinobacteria;c__Actinobacteria;o__Actinomycetales;f__Microbacteriaceae;g__Microbacterium;	Bacteria;Actinobacteria;Actinobacteria;Micrococcales;Microbacteriaceae;Microbacterium;
780	M_Sw_oHS_08/11_5_1(2)	Mars500_facility	Swab	no heatshock	'08/11	5	1(2)	k__Bacteria;p__Firmicutes;c__Bacilli;o__Bacillales;f__Staphylococcaceae;g__Staphylococcus;s__epidermidis;	Bacteria;Firmicutes;Bacilli;Bacillales;Staphylococcaceae;Staphylococcus;
781	M_Sw_oHS_08/11_5_2(1)	Mars500_facility	Swab	no heatshock	'08/11	5	2(1)	k__Bacteria;p__Firmicutes;c__Bacilli;o__Lactobacillales;f__Aerococcaceae;g__Aerococcus;	Bacteria;Firmicutes;Bacilli;Lactobacillales;Aerococcaceae;Aerococcus;
782	M_Sw_oHS_08/11_5_2(2)	Mars500_facility	Swab	no heatshock	'08/11	5	2(2)	k__Bacteria;p__Firmicutes;c__Bacilli;o__Bacillales;f__Staphylococcaceae;g__Staphylococcus;	Bacteria;Firmicutes;Bacilli;Bacillales;Staphylococcaceae;Staphylococcus;
783	M_Sw_oHS_08/11_6_1(1)	Mars500_facility	Swab	no heatshock	'08/11	6	1(1)	k__Bacteria;p__Firmicutes;c__Bacilli;o__Bacillales;f__Staphylococcaceae;g__Staphylococcus;	Bacteria;Firmicutes;Bacilli;Bacillales;Staphylococcaceae;Staphylococcus;
784	M_Sw_oHS_08/11_6_1(2)	Mars500_facility	Swab	no heatshock	'08/11	6	1(2)	Unclassified;	Bacteria;Firmicutes;Bacilli;Lactobacillales;Aerococcaceae;Aerococcus;
785	M_Sw_oHS_08/11_6_2(1)	Mars500_facility	Swab	no heatshock	'08/11	6	2(1)	k__Bacteria;p__Actinobacteria;c__Actinobacteria;o__Actinomycetales;f__Brevibacteriaceae;g__Brevibacterium;s__aureum;	Bacteria;Actinobacteria;Actinobacteria;Micrococcales;Brevibacteriaceae;Brevibacterium;
786	M_Sw_oHS_08/11_6_2(2)	Mars500_facility	Swab	no heatshock	'08/11	6	2(2)	k__Bacteria;p__Actinobacteria;c__Actinobacteria;o__Actinomycetales;f__Micrococcaceae;g__Micrococcus;s__luteus;	Bacteria;Actinobacteria;Actinobacteria;Micrococcales;Micrococcaceae;Micrococcus;
787	M_Sw_oHS_08/11_7_1(1)	Mars500_facility	Swab	no heatshock	'08/11	7	1(1)	k__Bacteria;p__Proteobacteria;c__Alphaproteobacteria;o__Rhodobacterales;f__Rhodobacteraceae;g__Paracoccus;s__aminovorans;	Bacteria;Proteobacteria;Alphaproteobacteria;Rhodobacterales;Rhodobacteraceae;Paracoccus;
788	M_Sw_oHS_08/11_7_1(2)	Mars500_facility	Swab	no heatshock	'08/11	7	1(2)	k__Bacteria;p__Firmicutes;c__Bacilli;o__Bacillales;f__Staphylococcaceae;g__Staphylococcus;	Bacteria;Firmicutes;Bacilli;Bacillales;Staphylococcaceae;Staphylococcus;
789	M_Sw_oHS_08/11_7_2(1)	Mars500_facility	Swab	no heatshock	'08/11	7	2(1)	k__Bacteria;p__Actinobacteria;c__Actinobacteria;o__Actinomycetales;f__Micrococcaceae;g__Micrococcus;s__luteus;	Bacteria;Actinobacteria;Actinobacteria;Micrococcales;Micrococcaceae;Micrococcus;
790	M_Sw_oHS_08/11_7_2(2)	Mars500_facility	Swab	no heatshock	'08/11	7	2(2)	k__Bacteria;p__Firmicutes;c__Bacilli;o__Bacillales;f__Staphylococcaceae;g__Staphylococcus;s__epidermidis;	Bacteria;Firmicutes;Bacilli;Bacillales;Staphylococcaceae;Staphylococcus;
791	M_Sw_oHS_08/11_8_1(1)	Mars500_facility	Swab	no heatshock	'08/11	8	1(1)	Unclassified;	Bacteria;Actinobacteria;Actinobacteria;Micrococcales;Micrococcaceae;Micrococcus;
792	M_Sw_oHS_08/11_8_1(2)	Mars500_facility	Swab	no heatshock	'08/11	8	1(2)	k__Bacteria;p__Firmicutes;c__Bacilli;o__Bacillales;f__Staphylococcaceae;g__Staphylococcus;	Bacteria;Firmicutes;Bacilli;Bacillales;Staphylococcaceae;Staphylococcus;
793	M_Sw_oHS_08/11_9_1(1)	Mars500_facility	Swab	no heatshock	'08/11	9	1(1)	Unclassified;	Bacteria;Proteobacteria;Betaproteobacteria;Burkholderiales;Burkholderiaceae;Ralstonia;
794	M_Sw_oHS_08/11_10_1(1)	Mars500_facility	Swab	no heatshock	'08/11	10	1(1)	k__Bacteria;p__Firmicutes;c__Bacilli;o__Bacillales;f__Staphylococcaceae;g__Staphylococcus;s__epidermidis;	Bacteria;Firmicutes;Bacilli;Bacillales;Staphylococcaceae;Staphylococcus;
795	M_Sw_oHS_08/11_10_1(2)	Mars500_facility	Swab	no heatshock	'08/11	10	1(2)	Unclassified;	Bacteria;Firmicutes;Bacilli;Bacillales;Staphylococcaceae;Staphylococcus;
796	M_Sw_oHS_08/11_10_2(1)	Mars500_facility	Swab	no heatshock	'08/11	10	2(1)	Unclassified;	Bacteria;Firmicutes;Bacilli;Bacillales;Staphylococcaceae;Staphylococcus;
797	M_Sw_oHS_08/11_10_2(2)	Mars500_facility	Swab	no heatshock	'08/11	10	2(2)	k__Bacteria;p__Proteobacteria;c__Alphaproteobacteria;o__Rhizobiales;f__Brucellaceae;g__Ochrobactrum;	Bacteria;Proteobacteria;Alphaproteobacteria;Rhizobiales;Brucellaceae;
798	M_Sw_oHS_08/11_11_2(1)	Mars500_facility	Swab	no heatshock	'08/11	11	2(1)	k__Bacteria;p__Firmicutes;c__Bacilli;o__Bacillales;f__Bacillaceae;g__Bacillus;	Bacteria;Firmicutes;Bacilli;Bacillales;Bacillaceae;Bacillus;
799	M_Sw_oHS_08/11_11_2(2)	Mars500_facility	Swab	no heatshock	'08/11	11	2(2)	Unclassified;	Bacteria;Firmicutes;Bacilli;Bacillales;Bacillaceae;Bacillus;
800	M_Sw_oHS_08/11_11_1(1)	Mars500_facility	Swab	no heatshock	'08/11	11	1(1)	k__Bacteria;p__[Thermi];c__Deinococci;o__Deinococcales;f__Deinococcaceae;g__Deinococcus;	Bacteria;Deinococcus-Thermus;Deinococci;Deinococcales;Deinococcaceae;Deinococcus;
801	M_Sw_oHS_08/11_11_1(2)	Mars500_facility	Swab	no heatshock	'08/11	11	1(2)	k__Bacteria;p__Firmicutes;c__Bacilli;o__Bacillales;f__Staphylococcaceae;g__Staphylococcus;	Bacteria;Firmicutes;Bacilli;Bacillales;Staphylococcaceae;Staphylococcus;
802	M_Sw_oHS_09/11_1_1(1)	Mars500_facility	Swab	no heatshock	'09/11	1	1(1)	k__Bacteria;p__Firmicutes;c__Bacilli;o__Bacillales;f__Staphylococcaceae;g__Staphylococcus;s__haemolyticus;	Bacteria;Firmicutes;Bacilli;Bacillales;Staphylococcaceae;Staphylococcus;
803	M_Sw_oHS_09/11_1_1(2)	Mars500_facility	Swab	no heatshock	'09/11	1	1(2)	k__Bacteria;p__Proteobacteria;c__Alphaproteobacteria;o__Rhizobiales;f__Aurantimonadaceae;	Bacteria;Proteobacteria;Alphaproteobacteria;Rhizobiales;Aurantimonadaceae;Aureimonas;
804	M_Sw_oHS_09/11_1_2(1)	Mars500_facility	Swab	no heatshock	'09/11	1	2(1)	k__Bacteria;p__Proteobacteria;c__Alphaproteobacteria;o__Rhodospirillales;f__Acetobacteraceae;g__Roseomonas;s__mucosa;	Bacteria;Proteobacteria;Alphaproteobacteria;Rhodospirillales;Acetobacteraceae;Roseomonas;
805	M_Sw_oHS_09/11_1_2(2)	Mars500_facility	Swab	no heatshock	'09/11	1	2(2)	k__Bacteria;p__Proteobacteria;c__Alphaproteobacteria;o__Rhizobiales;f__Aurantimonadaceae;	Bacteria;Proteobacteria;Alphaproteobacteria;Rhizobiales;Aurantimonadaceae;Aureimonas;
806	M_Sw_oHS_09/11_2_1(1)	Mars500_facility	Swab	no heatshock	'09/11	2	1(1)	k__Bacteria;p__Firmicutes;c__Bacilli;o__Bacillales;f__Paenibacillaceae;g__Paenibacillus;s__amylolyticus;	Bacteria;Firmicutes;Bacilli;Bacillales;Paenibacillaceae;Paenibacillus;
807	M_Sw_oHS_09/11_2_1(2)	Mars500_facility	Swab	no heatshock	'09/11	2	1(2)	k__Bacteria;p__Actinobacteria;c__Actinobacteria;o__Actinomycetales;f__Brevibacteriaceae;g__Brevibacterium;s__casei;	Bacteria;Actinobacteria;Actinobacteria;Micrococcales;Brevibacteriaceae;Brevibacterium;
808	M_Sw_oHS_09/11_2_2(1)	Mars500_facility	Swab	no heatshock	'09/11	2	2(1)	k__Bacteria;p__Proteobacteria;c__Alphaproteobacteria;o__Rhizobiales;f__Methylobacteriaceae;	Bacteria;Proteobacteria;Alphaproteobacteria;Rhizobiales;Methylobacteriaceae;Methylobacterium;
809	M_Sw_oHS_09/11_2_2(2)	Mars500_facility	Swab	no heatshock	'09/11	2	2(2)	k__Bacteria;p__Proteobacteria;c__Alphaproteobacteria;o__Rhodobacterales;f__Rhodobacteraceae;g__Paracoccus;s__aminovorans;	Bacteria;Proteobacteria;Alphaproteobacteria;Rhodobacterales;Rhodobacteraceae;Paracoccus;
810	M_Sw_oHS_09/11_3_1(1)	Mars500_facility	Swab	no heatshock	'09/11	3	1(1)	k__Bacteria;p__Proteobacteria;c__Alphaproteobacteria;o__Rhizobiales;f__Methylobacteriaceae;	Bacteria;Proteobacteria;Alphaproteobacteria;Rhizobiales;Methylobacteriaceae;Methylobacterium;
811	M_Sw_oHS_09/11_3_1(2)	Mars500_facility	Swab	no heatshock	'09/11	3	1(2)	k__Bacteria;p__Proteobacteria;c__Alphaproteobacteria;o__Sphingomonadales;f__Sphingomonadaceae;g__Sphingomonas;	Bacteria;Proteobacteria;Alphaproteobacteria;Sphingomonadales;Sphingomonadaceae;Sphingomonas;
812	M_Sw_oHS_09/11_3_2(1)	Mars500_facility	Swab	no heatshock	'09/11	3	2(1)	Unclassified;	Bacteria;Proteobacteria;Alphaproteobacteria;Rhizobiales;Methylobacteriaceae;Methylobacterium;
813	M_Sw_oHS_09/11_3_2(2)	Mars500_facility	Swab	no heatshock	'09/11	3	2(2)	k__Bacteria;p__Actinobacteria;c__Actinobacteria;o__Actinomycetales;f__Micrococcaceae;g__Micrococcus;s__luteus;	Bacteria;Actinobacteria;Actinobacteria;Micrococcales;Micrococcaceae;Micrococcus;
814	M_Sw_oHS_09/11_4_1(1)	Mars500_facility	Swab	no heatshock	'09/11	4	1(1)	k__Bacteria;p__Proteobacteria;c__Betaproteobacteria;o__Burkholderiales;f__Oxalobacteraceae;g__Ralstonia;	Bacteria;Proteobacteria;Betaproteobacteria;Burkholderiales;Burkholderiaceae;Ralstonia;
815	M_Sw_oHS_09/11_4_1(2)	Mars500_facility	Swab	no heatshock	'09/11	4	1(2)	Unclassified;	Bacteria;Firmicutes;Bacilli;Bacillales;Staphylococcaceae;Staphylococcus;
816	M_Sw_oHS_09/11_4_2(1)	Mars500_facility	Swab	no heatshock	'09/11	4	2(1)	Unclassified;	Bacteria;Firmicutes;Bacilli;Bacillales;Staphylococcaceae;Staphylococcus;
817	M_Sw_oHS_09/11_4_2(2)	Mars500_facility	Swab	no heatshock	'09/11	4	2(2)	k__Bacteria;p__Actinobacteria;c__Actinobacteria;o__Actinomycetales;f__Micrococcaceae;g__Micrococcus;s__luteus;	Bacteria;Actinobacteria;Actinobacteria;Micrococcales;Micrococcaceae;Micrococcus;
818	M_Sw_oHS_09/11_5_1(1)	Mars500_facility	Swab	no heatshock	'09/11	5	1(1)	k__Bacteria;p__Actinobacteria;c__Actinobacteria;o__Actinomycetales;f__Micrococcaceae;g__Micrococcus;	Bacteria;Actinobacteria;Actinobacteria;Micrococcales;Micrococcaceae;Micrococcus;
819	M_Sw_oHS_09/11_5_1(2)	Mars500_facility	Swab	no heatshock	'09/11	5	1(2)	k__Bacteria;p__Firmicutes;c__Bacilli;o__Bacillales;f__Staphylococcaceae;g__Staphylococcus;s__haemolyticus;	Bacteria;Firmicutes;Bacilli;Bacillales;Staphylococcaceae;Staphylococcus;
820	M_Sw_oHS_09/11_5_2(1)	Mars500_facility	Swab	no heatshock	'09/11	5	2(1)	k__Bacteria;p__Actinobacteria;c__Actinobacteria;o__Actinomycetales;f__Micrococcaceae;	Bacteria;Actinobacteria;Actinobacteria;Micrococcales;Micrococcaceae;Micrococcus;
821	M_Sw_oHS_09/11_5_2(2)	Mars500_facility	Swab	no heatshock	'09/11	5	2(2)	k__Bacteria;p__Actinobacteria;c__Actinobacteria;o__Actinomycetales;f__Micrococcaceae;g__Kocuria;s__palustris;	Bacteria;Actinobacteria;Actinobacteria;Micrococcales;Micrococcaceae;Kocuria;
822	M_Sw_oHS_09/11_6_1(1)	Mars500_facility	Swab	no heatshock	'09/11	6	1(1)	k__Bacteria;p__Proteobacteria;c__Gammaproteobacteria;o__Pseudomonadales;f__Moraxellaceae;g__Enhydrobacter;	Bacteria;Proteobacteria;Gammaproteobacteria;Pseudomonadales;Moraxellaceae;Enhydrobacter;
823	M_Sw_oHS_09/11_6_1(2)	Mars500_facility	Swab	no heatshock	'09/11	6	1(2)	k__Bacteria;p__Proteobacteria;c__Alphaproteobacteria;o__Rhizobiales;f__Brucellaceae;g__Ochrobactrum;	Bacteria;Proteobacteria;Alphaproteobacteria;Rhizobiales;Brucellaceae;Ochrobactrum;
824	M_Sw_oHS_09/11_6_2(1)	Mars500_facility	Swab	no heatshock	'09/11	6	2(1)	k__Bacteria;p__Firmicutes;c__Bacilli;o__Bacillales;f__Staphylococcaceae;g__Staphylococcus;s__epidermidis;	Bacteria;Firmicutes;Bacilli;Bacillales;Staphylococcaceae;Staphylococcus;
825	M_Sw_oHS_09/11_6_2(2)	Mars500_facility	Swab	no heatshock	'09/11	6	2(2)	k__Bacteria;p__Actinobacteria;c__Actinobacteria;o__Actinomycetales;f__Micrococcaceae;g__Micrococcus;	Bacteria;Actinobacteria;Actinobacteria;Micrococcales;Micrococcaceae;Micrococcus;
826	M_Sw_oHS_09/11_7_1(1)	Mars500_facility	Swab	no heatshock	'09/11	7	1(1)	k__Bacteria;p__Actinobacteria;c__Actinobacteria;o__Actinomycetales;f__Micrococcaceae;g__Micrococcus;	Bacteria;Actinobacteria;Actinobacteria;Micrococcales;Micrococcaceae;Micrococcus;
827	M_Sw_oHS_09/11_7_1(2)	Mars500_facility	Swab	no heatshock	'09/11	7	1(2)	k__Bacteria;p__Firmicutes;c__Bacilli;o__Bacillales;f__Staphylococcaceae;g__Staphylococcus;s__epidermidis;	Bacteria;Firmicutes;Bacilli;Bacillales;Staphylococcaceae;Staphylococcus;
828	M_Sw_oHS_09/11_7_2(1)	Mars500_facility	Swab	no heatshock	'09/11	7	2(1)	k__Bacteria;p__Firmicutes;c__Bacilli;o__Bacillales;f__Staphylococcaceae;g__Staphylococcus;s__epidermidis;	Bacteria;Firmicutes;Bacilli;Bacillales;Staphylococcaceae;Staphylococcus;
829	M_Sw_oHS_09/11_7_2(2)	Mars500_facility	Swab	no heatshock	'09/11	7	2(2)	k__Bacteria;p__Firmicutes;c__Bacilli;o__Bacillales;f__Staphylococcaceae;g__Staphylococcus;s__haemolyticus;	Bacteria;Firmicutes;Bacilli;Bacillales;Staphylococcaceae;Staphylococcus;
830	M_Sw_oHS_09/11_8_2(1)	Mars500_facility	Swab	no heatshock	'09/11	8	2(1)	k__Bacteria;p__Firmicutes;c__Bacilli;o__Bacillales;f__Staphylococcaceae;g__Staphylococcus;s__epidermidis;	Bacteria;Firmicutes;Bacilli;Bacillales;Staphylococcaceae;Staphylococcus;
831	M_Sw_oHS_09/11_9_1(1)	Mars500_facility	Swab	no heatshock	'09/11	9	1(1)	k__Bacteria;p__Actinobacteria;c__Actinobacteria;o__Actinomycetales;f__Streptomycetaceae;g__Streptomyces;	Bacteria;Actinobacteria;Actinobacteria;Streptomycetales;Streptomycetaceae;Streptomyces;
832	M_Sw_oHS_09/11_9_1(2)	Mars500_facility	Swab	no heatshock	'09/11	9	1(2)	k__Bacteria;p__Firmicutes;c__Bacilli;o__Bacillales;f__Paenibacillaceae;g__Paenibacillus;s__amylolyticus;	Bacteria;Firmicutes;Bacilli;Bacillales;Paenibacillaceae;Paenibacillus;
833	M_Sw_oHS_09/11_9_2(1)	Mars500_facility	Swab	no heatshock	'09/11	9	2(1)	Unclassified;	Bacteria;Actinobacteria;Actinobacteria;Micrococcales;Micrococcaceae;Micrococcus;
834	M_Sw_oHS_09/11_10_1(1)	Mars500_facility	Swab	no heatshock	'09/11	10	1(1)	k__Bacteria;p__Actinobacteria;c__Actinobacteria;o__Actinomycetales;f__Micrococcaceae;g__Micrococcus;	Bacteria;Actinobacteria;Actinobacteria;Micrococcales;Micrococcaceae;Micrococcus;
835	M_Sw_oHS_09/11_10_1(2)	Mars500_facility	Swab	no heatshock	'09/11	10	1(2)	k__Bacteria;p__Firmicutes;c__Bacilli;o__Bacillales;f__Staphylococcaceae;g__Staphylococcus;	Bacteria;Firmicutes;Bacilli;Bacillales;Staphylococcaceae;Staphylococcus;
836	M_Sw_oHS_09/11_10_2(1)	Mars500_facility	Swab	no heatshock	'09/11	10	2(1)	k__Bacteria;p__Actinobacteria;c__Actinobacteria;o__Actinomycetales;f__Micrococcaceae;g__Micrococcus;s__luteus;	Bacteria;Actinobacteria;Actinobacteria;Micrococcales;Micrococcaceae;Micrococcus;
837	M_Sw_oHS_09/11_10_2(2)	Mars500_facility	Swab	no heatshock	'09/11	10	2(2)	k__Bacteria;p__Firmicutes;c__Bacilli;o__Bacillales;f__Staphylococcaceae;g__Staphylococcus;	Bacteria;Firmicutes;Bacilli;Bacillales;Staphylococcaceae;Staphylococcus;
838	M_Sw_oHS_09/11_11_1(1)	Mars500_facility	Swab	no heatshock	'09/11	11	1(1)	k__Bacteria;p__Firmicutes;c__Bacilli;o__Bacillales;f__Staphylococcaceae;g__Staphylococcus;s__haemolyticus;	Bacteria;Firmicutes;Bacilli;Bacillales;Staphylococcaceae;Staphylococcus;
839	M_Sw_oHS_09/11_11_1(2)	Mars500_facility	Swab	no heatshock	'09/11	11	1(2)	k__Bacteria;p__Firmicutes;c__Bacilli;o__Bacillales;f__Staphylococcaceae;g__Staphylococcus;s__haemolyticus;	Bacteria;Firmicutes;Bacilli;Bacillales;Staphylococcaceae;Staphylococcus;
840	M_Sw_oHS_09/11_11_2(1)	Mars500_facility	Swab	no heatshock	'09/11	11	2(1)	k__Bacteria;p__Firmicutes;c__Bacilli;o__Bacillales;	Bacteria;Firmicutes;Bacilli;Bacillales;Bacillaceae;Bacillus;
841	M_Sw_oHS_10/11_1_1(1)	Mars500_facility	Swab	no heatshock	'10/11	1	1(1)	k__Bacteria;p__Firmicutes;c__Bacilli;o__Bacillales;f__Bacillaceae;g__Bacillus;s__muralis;	Bacteria;Firmicutes;Bacilli;Bacillales;Bacillaceae;Bacillus;
842	M_Sw_oHS_10/11_1_1(2)	Mars500_facility	Swab	no heatshock	'10/11	1	1(2)	k__Bacteria;p__Firmicutes;c__Bacilli;o__Bacillales;f__Staphylococcaceae;g__Staphylococcus;s__haemolyticus;	Bacteria;Firmicutes;Bacilli;Bacillales;Staphylococcaceae;Staphylococcus;
843	M_Sw_oHS_10/11_1_2(1)	Mars500_facility	Swab	no heatshock	'10/11	1	2(1)	k__Bacteria;p__Firmicutes;c__Bacilli;o__Bacillales;f__Staphylococcaceae;g__Staphylococcus;s__epidermidis;	Bacteria;Firmicutes;Bacilli;Bacillales;Staphylococcaceae;Staphylococcus;
844	M_Sw_oHS_10/11_1_2(2)	Mars500_facility	Swab	no heatshock	'10/11	1	2(2)	k__Bacteria;p__Firmicutes;c__Bacilli;o__Bacillales;f__Staphylococcaceae;g__Staphylococcus;	Bacteria;Firmicutes;Bacilli;Bacillales;Staphylococcaceae;Staphylococcus;
845	M_Sw_oHS_10/11_2_1(1)	Mars500_facility	Swab	no heatshock	'10/11	2	1(1)	k__Bacteria;p__Proteobacteria;c__Alphaproteobacteria;o__Rhizobiales;f__Methylobacteriaceae;	Bacteria;Proteobacteria;Alphaproteobacteria;Rhizobiales;Methylobacteriaceae;Methylobacterium;
846	M_Sw_oHS_10/11_2_1(2)	Mars500_facility	Swab	no heatshock	'10/11	2	1(2)	Unclassified;	Bacteria;Actinobacteria;Actinobacteria;Corynebacteriales;Nocardiaceae;Rhodococcus;
847	M_Sw_oHS_10/11_2_2(1)	Mars500_facility	Swab	no heatshock	'10/11	2	2(1)	k__Bacteria;p__Firmicutes;c__Bacilli;o__Lactobacillales;f__Enterococcaceae;g__Enterococcus;	Bacteria;Firmicutes;Bacilli;Lactobacillales;Enterococcaceae;Enterococcus;
848	M_Sw_oHS_10/11_2_2(2)	Mars500_facility	Swab	no heatshock	'10/11	2	2(2)	k__Bacteria;p__Proteobacteria;c__Alphaproteobacteria;o__Caulobacterales;f__Caulobacteraceae;	Bacteria;Proteobacteria;Alphaproteobacteria;Caulobacterales;Caulobacteraceae;Brevundimonas;
849	M_Sw_oHS_10/11_3_1(1)	Mars500_facility	Swab	no heatshock	'10/11	3	1(1)	k__Bacteria;p__Proteobacteria;c__Gammaproteobacteria;o__Pseudomonadales;f__Moraxellaceae;g__Enhydrobacter;	Bacteria;Proteobacteria;Gammaproteobacteria;Pseudomonadales;Moraxellaceae;Enhydrobacter;
850	M_Sw_oHS_10/11_3_1(2)	Mars500_facility	Swab	no heatshock	'10/11	3	1(2)	k__Bacteria;p__Proteobacteria;c__Alphaproteobacteria;o__Sphingomonadales;f__Sphingomonadaceae;g__Sphingomonas;	Bacteria;Proteobacteria;Alphaproteobacteria;Sphingomonadales;Sphingomonadaceae;Sphingomonas;
851	M_Sw_oHS_10/11_3_2(1)	Mars500_facility	Swab	no heatshock	'10/11	3	2(1)	k__Bacteria;p__Proteobacteria;c__Alphaproteobacteria;o__Caulobacterales;f__Caulobacteraceae;	Bacteria;Proteobacteria;Alphaproteobacteria;Caulobacterales;Caulobacteraceae;Brevundimonas;
852	M_Sw_oHS_10/11_3_2(2)	Mars500_facility	Swab	no heatshock	'10/11	3	2(2)	k__Bacteria;p__Proteobacteria;c__Gammaproteobacteria;o__Pseudomonadales;f__Moraxellaceae;g__Enhydrobacter;	Bacteria;Proteobacteria;Gammaproteobacteria;Pseudomonadales;Moraxellaceae;Enhydrobacter;
853	M_Sw_oHS_10/11_4_1(1)	Mars500_facility	Swab	no heatshock	'10/11	4	1(1)	k__Bacteria;p__Firmicutes;c__Bacilli;o__Bacillales;f__Staphylococcaceae;g__Staphylococcus;	Bacteria;Firmicutes;Bacilli;Bacillales;Staphylococcaceae;Staphylococcus;
854	M_Sw_oHS_10/11_4_2(1)	Mars500_facility	Swab	no heatshock	'10/11	4	2(1)	k__Bacteria;p__Proteobacteria;c__Alphaproteobacteria;o__Rhodobacterales;f__Rhodobacteraceae;g__Paracoccus;s__aminovorans;	Bacteria;Proteobacteria;Alphaproteobacteria;Rhodobacterales;Rhodobacteraceae;Paracoccus;
855	M_Sw_oHS_10/11_4_2(2)	Mars500_facility	Swab	no heatshock	'10/11	4	2(2)	k__Bacteria;p__Firmicutes;c__Bacilli;o__Bacillales;f__Staphylococcaceae;g__Staphylococcus;s__epidermidis;	Bacteria;Firmicutes;Bacilli;Bacillales;Staphylococcaceae;Staphylococcus;
856	M_Sw_oHS_10/11_5_1(1)	Mars500_facility	Swab	no heatshock	'10/11	5	1(1)	k__Bacteria;p__Proteobacteria;c__Alphaproteobacteria;o__Rhizobiales;f__Methylobacteriaceae;	Bacteria;Proteobacteria;Alphaproteobacteria;Rhizobiales;Methylobacteriaceae;Methylobacterium;
857	M_Sw_oHS_10/11_5_1(2)	Mars500_facility	Swab	no heatshock	'10/11	5	1(2)	Unclassified;	Bacteria;Actinobacteria;Actinobacteria;Micrococcales;Micrococcaceae;Micrococcus;
858	M_Sw_oHS_10/11_5_2(1)	Mars500_facility	Swab	no heatshock	'10/11	5	2(1)	k__Bacteria;p__Proteobacteria;c__Alphaproteobacteria;o__Rhodospirillales;f__Acetobacteraceae;g__Roseomonas;s__mucosa;	Bacteria;Proteobacteria;Alphaproteobacteria;Rhodospirillales;Acetobacteraceae;Roseomonas;
859	M_Sw_oHS_10/11_5_2(2)	Mars500_facility	Swab	no heatshock	'10/11	5	2(2)	k__Bacteria;p__Firmicutes;c__Bacilli;o__Bacillales;f__Staphylococcaceae;g__Staphylococcus;s__epidermidis;	Bacteria;Firmicutes;Bacilli;Bacillales;Staphylococcaceae;Staphylococcus;
860	M_Sw_oHS_10/11_6_1(1)	Mars500_facility	Swab	no heatshock	'10/11	6	1(1)	k__Bacteria;p__Proteobacteria;c__Alphaproteobacteria;o__Caulobacterales;f__Caulobacteraceae;	Bacteria;Proteobacteria;Alphaproteobacteria;Caulobacterales;Caulobacteraceae;Brevundimonas;
861	M_Sw_oHS_10/11_6_1(2)	Mars500_facility	Swab	no heatshock	'10/11	6	1(2)	k__Bacteria;p__Proteobacteria;c__Alphaproteobacteria;o__Caulobacterales;f__Caulobacteraceae;	Bacteria;Proteobacteria;Alphaproteobacteria;Caulobacterales;Caulobacteraceae;Brevundimonas;
862	M_Sw_oHS_10/11_6_2(1)	Mars500_facility	Swab	no heatshock	'10/11	6	2(1)	k__Bacteria;p__Actinobacteria;c__Actinobacteria;o__Actinomycetales;f__Tsukamurellaceae;g__Tsukamurella;	Bacteria;Actinobacteria;Actinobacteria;Corynebacteriales;Tsukamurellaceae;Tsukamurella;
863	M_Sw_oHS_10/11_6_2(2)	Mars500_facility	Swab	no heatshock	'10/11	6	2(2)	k__Bacteria;p__Proteobacteria;c__Alphaproteobacteria;o__Sphingomonadales;f__Sphingomonadaceae;g__Sphingomonas;	Bacteria;Proteobacteria;Alphaproteobacteria;Sphingomonadales;Sphingomonadaceae;Sphingomonas;
864	M_Sw_oHS_10/11_7_1(1)	Mars500_facility	Swab	no heatshock	'10/11	7	1(1)	k__Bacteria;p__Proteobacteria;c__Gammaproteobacteria;o__Pseudomonadales;f__Moraxellaceae;g__Enhydrobacter;	Bacteria;Proteobacteria;Gammaproteobacteria;Pseudomonadales;Moraxellaceae;Enhydrobacter;
865	M_Sw_oHS_10/11_7_1(2)	Mars500_facility	Swab	no heatshock	'10/11	7	1(2)	k__Bacteria;p__Firmicutes;c__Bacilli;o__Bacillales;f__Staphylococcaceae;g__Staphylococcus;	Bacteria;Firmicutes;Bacilli;Bacillales;Staphylococcaceae;Staphylococcus;
866	M_Sw_oHS_10/11_7_2(1)	Mars500_facility	Swab	no heatshock	'10/11	7	2(1)	k__Bacteria;p__Firmicutes;c__Bacilli;o__Bacillales;f__Staphylococcaceae;g__Staphylococcus;	Bacteria;Firmicutes;Bacilli;Bacillales;Staphylococcaceae;Staphylococcus;
867	M_Sw_oHS_10/11_7_2(2)	Mars500_facility	Swab	no heatshock	'10/11	7	2(2)	k__Bacteria;p__Firmicutes;c__Bacilli;o__Bacillales;f__Staphylococcaceae;g__Staphylococcus;s__aureus;	Bacteria;Firmicutes;Bacilli;Bacillales;Staphylococcaceae;Staphylococcus;
868	M_Sw_oHS_10/11_8_1(1)	Mars500_facility	Swab	no heatshock	'10/11	8	1(1)	k__Bacteria;p__Firmicutes;c__Bacilli;o__Bacillales;f__Staphylococcaceae;g__Staphylococcus;	Bacteria;Firmicutes;Bacilli;Bacillales;Staphylococcaceae;Staphylococcus;
869	M_Sw_oHS_10/11_8_1(2)	Mars500_facility	Swab	no heatshock	'10/11	8	1(2)	k__Bacteria;p__Firmicutes;c__Bacilli;o__Bacillales;f__Staphylococcaceae;g__Staphylococcus;s__epidermidis;	Bacteria;Firmicutes;Bacilli;Bacillales;Staphylococcaceae;Staphylococcus;
870	M_Sw_oHS_10/11_8_2(1)	Mars500_facility	Swab	no heatshock	'10/11	8	2(1)	k__Bacteria;p__Firmicutes;c__Bacilli;o__Lactobacillales;f__Streptococcaceae;g__Streptococcus;	Bacteria;Firmicutes;Bacilli;Lactobacillales;Streptococcaceae;Streptococcus;
871	M_Sw_oHS_10/11_8_2(2)	Mars500_facility	Swab	no heatshock	'10/11	8	2(2)	k__Bacteria;p__Actinobacteria;c__Actinobacteria;o__Actinomycetales;f__Micrococcaceae;g__Micrococcus;s__luteus;	Bacteria;Actinobacteria;Actinobacteria;Micrococcales;Micrococcaceae;Micrococcus;
872	M_Sw_oHS_10/11_9_2(1)	Mars500_facility	Swab	no heatshock	'10/11	9	2(1)	k__Bacteria;p__Firmicutes;c__Bacilli;o__Lactobacillales;f__Streptococcaceae;g__Streptococcus;	Bacteria;Firmicutes;Bacilli;Lactobacillales;Streptococcaceae;Streptococcus;
873	M_Sw_oHS_10/11_9_2(2)	Mars500_facility	Swab	no heatshock	'10/11	9	2(2)	k__Bacteria;p__Firmicutes;c__Bacilli;o__Lactobacillales;f__Streptococcaceae;g__Streptococcus;	Bacteria;Firmicutes;Bacilli;Lactobacillales;Streptococcaceae;Streptococcus;
874	M_Sw_oHS_10/11_10_1(1)	Mars500_facility	Swab	no heatshock	'10/11	10	1(1)	k__Bacteria;p__Firmicutes;c__Bacilli;o__Bacillales;f__Staphylococcaceae;g__Staphylococcus;	Bacteria;Firmicutes;Bacilli;Bacillales;Staphylococcaceae;Staphylococcus;
875	M_Sw_oHS_10/11_10_1(2)	Mars500_facility	Swab	no heatshock	'10/11	10	1(2)	Unclassified;	Bacteria;Firmicutes;Bacilli;Bacillales;Staphylococcaceae;Staphylococcus;
876	M_Sw_oHS_10/11_10_2(1)	Mars500_facility	Swab	no heatshock	'10/11	10	2(1)	k__Bacteria;p__Firmicutes;c__Bacilli;o__Bacillales;f__Staphylococcaceae;g__Staphylococcus;s__haemolyticus;	Bacteria;Firmicutes;Bacilli;Bacillales;Staphylococcaceae;Staphylococcus;
877	M_Sw_oHS_10/11_10_2(2)	Mars500_facility	Swab	no heatshock	'10/11	10	2(2)	Unclassified;	Bacteria;Firmicutes;Bacilli;Bacillales;Staphylococcaceae;Staphylococcus;
878	M_Sw_oHS_10/11_11_1(1)	Mars500_facility	Swab	no heatshock	'10/11	11	1(1)	k__Bacteria;p__Firmicutes;c__Bacilli;o__Bacillales;	Bacteria;Firmicutes;Bacilli;Bacillales;Bacillaceae;Bacillus;
879	M_Sw_oHS_10/11_11_1(2)	Mars500_facility	Swab	no heatshock	'10/11	11	1(2)	k__Bacteria;p__Firmicutes;c__Bacilli;o__Bacillales;f__Staphylococcaceae;g__Staphylococcus;s__haemolyticus;	Bacteria;Firmicutes;Bacilli;Bacillales;Staphylococcaceae;Staphylococcus;
880	M_Sw_oHS_10/11_11_2(1)	Mars500_facility	Swab	no heatshock	'10/11	11	2(1)	k__Bacteria;p__Actinobacteria;c__Actinobacteria;o__Actinomycetales;f__Micrococcaceae;g__Kocuria;	Bacteria;Actinobacteria;Actinobacteria;Micrococcales;Micrococcaceae;Kocuria;
881	M_Sw_oHS_10/11_11_2(2)	Mars500_facility	Swab	no heatshock	'10/11	11	2(2)	k__Bacteria;p__Actinobacteria;c__Actinobacteria;o__Actinomycetales;f__Micrococcaceae;g__Kocuria;s__palustris;	Bacteria;Actinobacteria;Actinobacteria;Micrococcales;Micrococcaceae;Kocuria;
882	M_Sw_HS_07/11_4_1(1)	Mars500_facility	Swab	heatshock	'07/11	4	1(1)	k__Bacteria;p__Firmicutes;c__Bacilli;o__Bacillales;f__Bacillaceae;g__Bacillus;	Bacteria;Firmicutes;Bacilli;Bacillales;Bacillaceae;Bacillus;
883	M_Sw_HS_07/11_4_1(2)	Mars500_facility	Swab	heatshock	'07/11	4	1(2)	Unclassified;	Bacteria;Firmicutes;Bacilli;Bacillales;Bacillaceae;Bacillus;
884	M_Sw_HS_07/11_4_1(3)	Mars500_facility	Swab	heatshock	'07/11	4	1(3)	k__Bacteria;p__Firmicutes;c__Bacilli;o__Bacillales;f__Bacillaceae;g__Bacillus;	Bacteria;Firmicutes;Bacilli;Bacillales;Bacillaceae;Bacillus;
885	M_Sw_HS_07/11_5_1(1)	Mars500_facility	Swab	heatshock	'07/11	5	1(1)	k__Bacteria;p__Firmicutes;c__Bacilli;o__Bacillales;f__Staphylococcaceae;g__Staphylococcus;s__epidermidis;	Bacteria;Firmicutes;Bacilli;Bacillales;Staphylococcaceae;Staphylococcus;
886	M_Sw_HS_07/11_5_2(1)	Mars500_facility	Swab	heatshock	'07/11	5	2(1)	k__Bacteria;p__Bacteroidetes;c__Sphingobacteriia;o__Sphingobacteriales;f__Sphingobacteriaceae;g__Sphingobacterium;s__faecium;	Bacteria;Bacteroidetes;Sphingobacteriia;Sphingobacteriales;Sphingobacteriaceae;Sphingobacterium;
887	M_Sw_HS_07/11_7_1(1)	Mars500_facility	Swab	heatshock	'07/11	7	1(1)	k__Bacteria;p__Actinobacteria;c__Actinobacteria;o__Actinomycetales;f__Micrococcaceae;	Bacteria;Actinobacteria;Actinobacteria;Micrococcales;Micrococcaceae;Arthrobacter;
888	M_Sw_HS_07/11_8_1(2)	Mars500_facility	Swab	heatshock	'07/11	8	1(2)	k__Bacteria;p__Proteobacteria;c__Alphaproteobacteria;o__Rhodobacterales;f__Rhodobacteraceae;g__Paracoccus;s__aminovorans;	Bacteria;Proteobacteria;Alphaproteobacteria;Rhodobacterales;Rhodobacteraceae;Paracoccus;
889	M_Sw_HS_07/11_9_2(1)	Mars500_facility	Swab	heatshock	'07/11	9	2(1)	k__Bacteria;p__Firmicutes;c__Bacilli;o__Bacillales;f__Staphylococcaceae;g__Staphylococcus;s__epidermidis;	Bacteria;Firmicutes;Bacilli;Bacillales;Staphylococcaceae;Staphylococcus;
890	M_Sw_HS_07/11_10_2(1)	Mars500_facility	Swab	heatshock	'07/11	10	2(1)	k__Bacteria;p__Firmicutes;c__Bacilli;o__Bacillales;f__Bacillaceae;g__Bacillus;	Bacteria;Firmicutes;Bacilli;Bacillales;Bacillaceae;Bacillus;
891	M_Sw_HS_07/11_11_1(1)	Mars500_facility	Swab	heatshock	'07/11	11	1(1)	k__Bacteria;p__Firmicutes;c__Bacilli;o__Bacillales;f__Bacillaceae;g__Bacillus;	Bacteria;Firmicutes;Bacilli;Bacillales;Bacillaceae;Bacillus;
892	M_Sw_HS_07/11_11_1(2)	Mars500_facility	Swab	heatshock	'07/11	11	1(2)	k__Bacteria;p__Actinobacteria;c__Actinobacteria;o__Actinomycetales;f__Micrococcaceae;g__Micrococcus;s__luteus;	Bacteria;Actinobacteria;Actinobacteria;Micrococcales;Micrococcaceae;Micrococcus;
893	M_Sw_HS_08/11_1_3(1)	Mars500_facility	Swab	heatshock	'08/11	1	3(1)	Unclassified;	Bacteria;Firmicutes;Bacilli;Bacillales;Bacillaceae;Bacillus;
894	M_Sw_HS_08/11_5_1(1)	Mars500_facility	Swab	heatshock	'08/11	5	1(1)	k__Bacteria;p__Firmicutes;c__Bacilli;o__Bacillales;f__Staphylococcaceae;g__Staphylococcus;s__epidermidis;	Bacteria;Firmicutes;Bacilli;Bacillales;Staphylococcaceae;Staphylococcus;
895	M_Sw_HS_08/11_5_1(2)	Mars500_facility	Swab	heatshock	'08/11	5	1(2)	k__Bacteria;p__Firmicutes;c__Bacilli;o__Bacillales;f__Staphylococcaceae;g__Staphylococcus;s__epidermidis;	Bacteria;Firmicutes;Bacilli;Bacillales;Staphylococcaceae;Staphylococcus;
896	M_Sw_HS_09/11_2_1(1)	Mars500_facility	Swab	heatshock	'09/11	2	1(1)	k__Bacteria;p__Firmicutes;c__Bacilli;o__Bacillales;f__Paenibacillaceae;g__Cohnella;	Bacteria;Firmicutes;Bacilli;Bacillales;Paenibacillaceae;Cohnella;
897	M_Sw_HS_09/11_2_2(1)	Mars500_facility	Swab	heatshock	'09/11	2	2(1)	k__Bacteria;p__Firmicutes;c__Bacilli;o__Bacillales;f__Paenibacillaceae;g__Cohnella;	Bacteria;Firmicutes;Bacilli;Bacillales;Paenibacillaceae;Cohnella;
898	M_Sw_HS_09/11_9_3(1)	Mars500_facility	Swab	heatshock	'09/11	9	3(1)	k__Bacteria;p__Actinobacteria;c__Actinobacteria;o__Actinomycetales;f__Micrococcaceae;g__Micrococcus;s__luteus;	Bacteria;Actinobacteria;Actinobacteria;Micrococcales;Micrococcaceae;Micrococcus;
899	M_Sw_HS_09/11_11_1(1)	Mars500_facility	Swab	heatshock	'09/11	11	1(1)	Unclassified;	Bacteria;Firmicutes;Bacilli;Bacillales;Bacillaceae;Bacillus;
900	M_Sw_HS_09/11_11_2(1)	Mars500_facility	Swab	heatshock	'09/11	11	2(1)	k__Bacteria;p__Firmicutes;c__Bacilli;o__Bacillales;	Bacteria;Firmicutes;Bacilli;Bacillales;Bacillaceae;Bacillus;
901	M_Sw_HS_08/11_11_2(1)	Mars500_facility	Swab	heatshock	'08/11	11	2(1)	k__Bacteria;p__Firmicutes;c__Bacilli;o__Bacillales;f__Paenibacillaceae;g__Paenibacillus;	Bacteria;Firmicutes;Bacilli;Bacillales;Paenibacillaceae;Paenibacillus;
902	M_Sw_HS_10/11_1_3(1)	Mars500_facility	Swab	heatshock	'10/11	1	3(1)	k__Bacteria;p__Actinobacteria;c__Actinobacteria;o__Actinomycetales;f__Micrococcaceae;g__Micrococcus;s__luteus;	Bacteria;Actinobacteria;Actinobacteria;Micrococcales;Micrococcaceae;Micrococcus;
903	M_Sw_HS_10/11_2_2(1)	Mars500_facility	Swab	heatshock	'10/11	2	2(1)	k__Bacteria;p__Firmicutes;c__Bacilli;o__Bacillales;f__Paenibacillaceae;g__Cohnella;	Bacteria;Firmicutes;Bacilli;Bacillales;Paenibacillaceae;Cohnella;
904	M_Sw_HS_10/11_3_2(1)	Mars500_facility	Swab	heatshock	'10/11	3	2(1)	k__Bacteria;p__Proteobacteria;c__Gammaproteobacteria;o__Pseudomonadales;f__Moraxellaceae;g__Enhydrobacter;	Bacteria;Proteobacteria;Gammaproteobacteria;Pseudomonadales;Moraxellaceae;Enhydrobacter;
905	M_Sw_HS_10/11_5_1(1)	Mars500_facility	Swab	heatshock	'10/11	5	1(1)	k__Bacteria;p__Firmicutes;c__Bacilli;o__Bacillales;f__Bacillaceae;g__Bacillus;	Bacteria;Firmicutes;Bacilli;Bacillales;Bacillaceae;Bacillus;
906	M_Sw_HS_10/11_10_2(1)	Mars500_facility	Swab	heatshock	'10/11	10	2(1)	k__Bacteria;p__Actinobacteria;c__Actinobacteria;o__Actinomycetales;f__Micrococcaceae;g__Micrococcus;s__luteus;	Bacteria;Actinobacteria;Actinobacteria;Micrococcales;Micrococcaceae;Micrococcus;
907	M_Sw_HS_10/11_11_1(1)	Mars500_facility	Swab	heatshock	'10/11	11	1(1)	k__Bacteria;p__Firmicutes;c__Bacilli;o__Bacillales;f__Bacillaceae;g__Bacillus;	Bacteria;Firmicutes;Bacilli;Bacillales;Bacillaceae;Bacillus;
908	M_A_04/12_1_1	Mars500_facility	Air	no heatshock	'04/12	1	1	k__Bacteria;p__Firmicutes;c__Bacilli;o__Bacillales;f__Staphylococcaceae;g__Staphylococcus;	Bacteria;Firmicutes;Bacilli;Bacillales;Staphylococcaceae;Staphylococcus;
909	M_A_04/12_1_2	Mars500_facility	Air	no heatshock	'04/12	1	2	k__Bacteria;p__Proteobacteria;c__Alphaproteobacteria;o__Rhodospirillales;f__Acetobacteraceae;g__Roseomonas;s__mucosa;	Bacteria;Proteobacteria;Alphaproteobacteria;Rhodospirillales;Acetobacteraceae;Roseomonas;
910	M_A_04/12_2_1	Mars500_facility	Air	no heatshock	'04/12	2	1	k__Bacteria;p__Firmicutes;c__Bacilli;o__Bacillales;f__Staphylococcaceae;g__Staphylococcus;	Bacteria;Firmicutes;Bacilli;Bacillales;Staphylococcaceae;Staphylococcus;
911	M_A_04/12_2_2	Mars500_facility	Air	no heatshock	'04/12	2	2	k__Bacteria;p__Firmicutes;c__Bacilli;o__Bacillales;f__Staphylococcaceae;g__Staphylococcus;s__epidermidis;	Bacteria;Firmicutes;Bacilli;Bacillales;Staphylococcaceae;Staphylococcus;
912	M_A_04/12_3_1	Mars500_facility	Air	no heatshock	'04/12	3	1	Unclassified;	Bacteria;Firmicutes;Bacilli;Bacillales;Staphylococcaceae;Staphylococcus;
913	M_A_04/12_3_2	Mars500_facility	Air	no heatshock	'04/12	3	2	k__Bacteria;p__Firmicutes;c__Bacilli;o__Bacillales;f__Staphylococcaceae;g__Staphylococcus;s__epidermidis;	Bacteria;Firmicutes;Bacilli;Bacillales;Staphylococcaceae;Staphylococcus;
914	M_A_04/12_4_1	Mars500_facility	Air	no heatshock	'04/12	4	1	k__Bacteria;p__Proteobacteria;c__Alphaproteobacteria;o__Rhizobiales;f__Methylobacteriaceae;	Bacteria;Proteobacteria;Alphaproteobacteria;Rhizobiales;Methylobacteriaceae;Methylobacterium;
915	M_A_04/12_4_2	Mars500_facility	Air	no heatshock	'04/12	4	2	k__Bacteria;p__Firmicutes;c__Bacilli;o__Bacillales;f__Staphylococcaceae;g__Staphylococcus;	Bacteria;Firmicutes;Bacilli;Bacillales;Staphylococcaceae;Staphylococcus;
916	M_A_04/12_5_2	Mars500_facility	Air	no heatshock	'04/12	5	2	k__Bacteria;p__Firmicutes;c__Bacilli;o__Bacillales;f__Staphylococcaceae;g__Staphylococcus;s__epidermidis;	Bacteria;Firmicutes;Bacilli;Bacillales;Staphylococcaceae;Staphylococcus;
917	M_A_04/12_5_1	Mars500_facility	Air	no heatshock	'04/12	5	1	k__Bacteria;p__Actinobacteria;c__Actinobacteria;o__Actinomycetales;f__Nocardiaceae;g__Rhodococcus;	Bacteria;Actinobacteria;Actinobacteria;Corynebacteriales;Nocardiaceae;Rhodococcus;
918	M_A_04/12_6_1	Mars500_facility	Air	no heatshock	'04/12	6	1	k__Bacteria;p__Firmicutes;c__Bacilli;o__Bacillales;f__Staphylococcaceae;g__Staphylococcus;s__haemolyticus;	Bacteria;Firmicutes;Bacilli;Bacillales;Staphylococcaceae;Staphylococcus;
919	M_A_04/12_6_2	Mars500_facility	Air	no heatshock	'04/12	6	2	k__Bacteria;p__Firmicutes;c__Bacilli;o__Bacillales;f__Staphylococcaceae;g__Staphylococcus;s__epidermidis;	Bacteria;Firmicutes;Bacilli;Bacillales;Staphylococcaceae;Staphylococcus;
920	M_A_04/12_7_1	Mars500_facility	Air	no heatshock	'04/12	7	1	k__Bacteria;p__Firmicutes;c__Bacilli;o__Bacillales;f__Staphylococcaceae;g__Staphylococcus;	Bacteria;Firmicutes;Bacilli;Bacillales;Staphylococcaceae;Staphylococcus;
921	M_A_04/12_7_2	Mars500_facility	Air	no heatshock	'04/12	7	2	k__Bacteria;p__Firmicutes;c__Bacilli;o__Bacillales;f__Staphylococcaceae;g__Staphylococcus;	Bacteria;Firmicutes;Bacilli;Bacillales;Staphylococcaceae;Staphylococcus;
922	M_A_04/12_8_1	Mars500_facility	Air	no heatshock	'04/12	8	1	k__Bacteria;p__Firmicutes;c__Bacilli;o__Bacillales;f__Staphylococcaceae;g__Staphylococcus;s__epidermidis;	Bacteria;Firmicutes;Bacilli;Bacillales;Staphylococcaceae;Staphylococcus;
923	M_A_04/12_8_2	Mars500_facility	Air	no heatshock	'04/12	8	2	k__Bacteria;p__Firmicutes;c__Bacilli;o__Bacillales;f__Staphylococcaceae;g__Staphylococcus;s__epidermidis;	Bacteria;Firmicutes;Bacilli;Bacillales;Staphylococcaceae;Staphylococcus;
924	M_A_04/12_9_1	Mars500_facility	Air	no heatshock	'04/12	9	1	Unclassified;	Bacteria;Firmicutes;Bacilli;Bacillales;Staphylococcaceae;Staphylococcus;
925	M_A_04/12_9_2	Mars500_facility	Air	no heatshock	'04/12	9	2	k__Bacteria;p__Firmicutes;c__Bacilli;o__Bacillales;f__Bacillaceae;g__Bacillus;	Bacteria;Firmicutes;Bacilli;Bacillales;Bacillaceae;Bacillus;
926	M_Sw_HS_04/12_1_1(1)	Mars500_facility	Swab	heatshock	'04/12	1	1(1)	k__Bacteria;p__Firmicutes;c__Bacilli;o__Bacillales;f__Paenibacillaceae;g__Paenibacillus;	Bacteria;Firmicutes;Bacilli;Bacillales;Paenibacillaceae;Paenibacillus;
927	M_Sw_HS_04/12_1_1(2)	Mars500_facility	Swab	heatshock	'04/12	1	1(2)	k__Bacteria;p__Firmicutes;c__Bacilli;o__Bacillales;f__Paenibacillaceae;g__Paenibacillus;	Bacteria;Firmicutes;Bacilli;Bacillales;Paenibacillaceae;Paenibacillus;
928	M_Sw_HS_04/12_1_2(1)	Mars500_facility	Swab	heatshock	'04/12	1	2(1)	k__Bacteria;p__Firmicutes;c__Bacilli;o__Bacillales;f__Bacillaceae;	Bacteria;Firmicutes;Bacilli;Bacillales;Bacillaceae;Bacillus;
929	M_Sw_HS_04/12_1_2(2)	Mars500_facility	Swab	heatshock	'04/12	1	2(2)	k__Bacteria;p__Firmicutes;c__Bacilli;o__Bacillales;f__Bacillaceae;g__Bacillus;	Bacteria;Firmicutes;Bacilli;Bacillales;Bacillaceae;Bacillus;
930	M_Sw_HS_04/12_2_1(1)	Mars500_facility	Swab	heatshock	'04/12	2	1(1)	k__Bacteria;p__Firmicutes;c__Bacilli;o__Bacillales;f__Bacillaceae;g__Bacillus;	Bacteria;Firmicutes;Bacilli;Bacillales;Bacillaceae;Bacillus;
931	M_Sw_HS_04/12_2_2(1)	Mars500_facility	Swab	heatshock	'04/12	2	2(1)	k__Bacteria;p__Firmicutes;c__Bacilli;o__Bacillales;f__Bacillaceae;g__Bacillus;	Bacteria;Firmicutes;Bacilli;Bacillales;Bacillaceae;Bacillus;
932	M_Sw_HS_04/12_2_2(2)	Mars500_facility	Swab	heatshock	'04/12	2	2(2)	k__Bacteria;p__Firmicutes;c__Bacilli;o__Bacillales;f__Bacillaceae;g__Bacillus;	Bacteria;Firmicutes;Bacilli;Bacillales;Bacillaceae;Bacillus;
933	M_Sw_HS_04/12_5_1(1)	Mars500_facility	Swab	heatshock	'04/12	5	1(1)	k__Bacteria;p__Proteobacteria;c__Betaproteobacteria;o__Burkholderiales;f__Comamonadaceae;	Bacteria;Proteobacteria;Betaproteobacteria;Burkholderiales;Comamonadaceae;
934	M_Sw_HS_04/12_5_1(2)	Mars500_facility	Swab	heatshock	'04/12	5	1(2)	k__Bacteria;p__Proteobacteria;c__Alphaproteobacteria;o__Sphingomonadales;f__Sphingomonadaceae;g__Sphingomonas;s__yabuuchiae;	Bacteria;Proteobacteria;Alphaproteobacteria;Sphingomonadales;Sphingomonadaceae;Sphingomonas;
935	M_Sw_HS_04/12_10_1(1)	Mars500_facility	Swab	heatshock	'04/12	10	1(1)	k__Bacteria;p__Proteobacteria;c__Alphaproteobacteria;o__Sphingomonadales;f__Sphingomonadaceae;g__Sphingobium;	Bacteria;Proteobacteria;Alphaproteobacteria;Sphingomonadales;Sphingomonadaceae;Sphingobium;
936	M_Sw_HS_04/12_10_1(2)	Mars500_facility	Swab	heatshock	'04/12	10	1(2)	k__Bacteria;p__Proteobacteria;c__Alphaproteobacteria;o__Sphingomonadales;f__Sphingomonadaceae;g__Sphingobium;	Bacteria;Proteobacteria;Alphaproteobacteria;Sphingomonadales;Sphingomonadaceae;Sphingobium;
937	M_Sw_HS_04/12_10_2(2)	Mars500_facility	Swab	heatshock	'04/12	10	2(2)	k__Bacteria;p__Proteobacteria;c__Alphaproteobacteria;o__Sphingomonadales;f__Sphingomonadaceae;g__Sphingobium;	Bacteria;Proteobacteria;Alphaproteobacteria;Sphingomonadales;Sphingomonadaceae;Sphingobium;
938	M_Sw_oHS_04/12_1_1(1)	Mars500_facility	Swab	no heatshock	'04/12	1	1(1)	k__Bacteria;p__Actinobacteria;c__Actinobacteria;o__Actinomycetales;f__Microbacteriaceae;g__Microbacterium;s__lacticum;	Bacteria;Actinobacteria;Actinobacteria;Micrococcales;Microbacteriaceae;Microbacterium;
939	M_Sw_oHS_04/12_1_1(2)	Mars500_facility	Swab	no heatshock	'04/12	1	1(2)	k__Bacteria;p__Actinobacteria;c__Actinobacteria;o__Actinomycetales;f__Microbacteriaceae;g__Microbacterium;	Bacteria;Actinobacteria;Actinobacteria;Micrococcales;Microbacteriaceae;Microbacterium;
940	M_Sw_oHS_04/12_1_2(1)	Mars500_facility	Swab	no heatshock	'04/12	1	2(1)	k__Bacteria;p__Proteobacteria;c__Alphaproteobacteria;o__Rhodobacterales;f__Rhodobacteraceae;g__Paracoccus;s__aminovorans;	Bacteria;Proteobacteria;Alphaproteobacteria;Rhodobacterales;Rhodobacteraceae;Paracoccus;
941	M_Sw_oHS_04/12_1_2(2)	Mars500_facility	Swab	no heatshock	'04/12	1	2(2)	k__Bacteria;p__Proteobacteria;c__Alphaproteobacteria;o__Rhizobiales;f__Methylobacteriaceae;g__Methylobacterium;	Bacteria;Proteobacteria;Alphaproteobacteria;Rhizobiales;Methylobacteriaceae;Methylobacterium;
942	M_Sw_oHS_04/12_2_1(1)	Mars500_facility	Swab	no heatshock	'04/12	2	1(1)	k__Bacteria;p__Actinobacteria;c__Actinobacteria;o__Actinomycetales;f__Micrococcaceae;g__Kocuria;s__palustris;	Bacteria;Actinobacteria;Actinobacteria;Micrococcales;Micrococcaceae;Kocuria;
943	M_Sw_oHS_04/12_2_1(2)	Mars500_facility	Swab	no heatshock	'04/12	2	1(2)	k__Bacteria;p__Firmicutes;c__Bacilli;o__Bacillales;f__Bacillaceae;g__Bacillus;	Bacteria;Firmicutes;Bacilli;Bacillales;Bacillaceae;Bacillus;
944	M_Sw_oHS_04/12_2_2(1)	Mars500_facility	Swab	no heatshock	'04/12	2	2(1)	k__Bacteria;p__Firmicutes;c__Bacilli;o__Bacillales;f__Bacillaceae;g__Bacillus;	Bacteria;Firmicutes;Bacilli;Bacillales;Bacillaceae;Bacillus;
945	M_Sw_oHS_04/12_2_2(2)	Mars500_facility	Swab	no heatshock	'04/12	2	2(2)	k__Bacteria;p__Firmicutes;c__Bacilli;o__Bacillales;f__Bacillaceae;g__Bacillus;	Bacteria;Firmicutes;Bacilli;Bacillales;Bacillaceae;Bacillus;
946	M_Sw_oHS_04/12_6_1(1)	Mars500_facility	Swab	no heatshock	'04/12	6	1(1)	k__Bacteria;p__Actinobacteria;c__Actinobacteria;o__Actinomycetales;f__Micrococcaceae;g__Micrococcus;s__luteus;	Bacteria;Actinobacteria;Actinobacteria;Micrococcales;Micrococcaceae;Micrococcus;
947	M_Sw_oHS_04/12_7_2(1)	Mars500_facility	Swab	no heatshock	'04/12	7	2(1)	k__Bacteria;p__Firmicutes;c__Bacilli;o__Bacillales;f__Staphylococcaceae;g__Staphylococcus;	Bacteria;Firmicutes;Bacilli;Bacillales;Staphylococcaceae;Staphylococcus;
948	M_Sw_oHS_04/12_7_2(2)	Mars500_facility	Swab	no heatshock	'04/12	7	2(2)	k__Bacteria;p__Firmicutes;c__Bacilli;o__Bacillales;f__Staphylococcaceae;g__Staphylococcus;	Bacteria;Firmicutes;Bacilli;Bacillales;Staphylococcaceae;Staphylococcus;
949	M_Sw_oHS_04/12_8_1(1)	Mars500_facility	Swab	no heatshock	'04/12	8	1(1)	k__Bacteria;p__Actinobacteria;c__Actinobacteria;o__Actinomycetales;f__Micrococcaceae;g__Micrococcus;s__luteus;	Bacteria;Actinobacteria;Actinobacteria;Micrococcales;Micrococcaceae;Micrococcus;
950	M_Sw_oHS_04/12_8_2(1)	Mars500_facility	Swab	no heatshock	'04/12	8	2(1)	k__Bacteria;p__Actinobacteria;c__Actinobacteria;o__Actinomycetales;f__Microbacteriaceae;g__Microbacterium;	Bacteria;Actinobacteria;Actinobacteria;Micrococcales;Microbacteriaceae;Microbacterium;
951	M_Sw_oHS_04/12_9_2(1)	Mars500_facility	Swab	no heatshock	'04/12	9	2(1)	k__Bacteria;p__Actinobacteria;c__Actinobacteria;o__Actinomycetales;f__Micrococcaceae;g__Micrococcus;s__luteus;	Bacteria;Actinobacteria;Actinobacteria;Micrococcales;Micrococcaceae;Micrococcus;
952	M_Sw_oHS_04/12_10_1(1)	Mars500_facility	Swab	no heatshock	'04/12	10	1(1)	k__Bacteria;p__Firmicutes;c__Bacilli;o__Bacillales;f__Staphylococcaceae;g__Staphylococcus;	Bacteria;Firmicutes;Bacilli;Bacillales;Staphylococcaceae;Staphylococcus;
953	M_Sw_oHS_04/12_10_2(1)	Mars500_facility	Swab	no heatshock	'04/12	10	2(1)	k__Bacteria;p__Firmicutes;c__Bacilli;o__Bacillales;f__Staphylococcaceae;g__Staphylococcus;	Bacteria;Firmicutes;Bacilli;Bacillales;Staphylococcaceae;Staphylococcus;
954	M_Sw_oHS_04/12_10_2(2)	Mars500_facility	Swab	no heatshock	'04/12	10	2(2)	k__Bacteria;p__Actinobacteria;c__Actinobacteria;o__Actinomycetales;f__Microbacteriaceae;g__Microbacterium;	Bacteria;Actinobacteria;Actinobacteria;Micrococcales;Microbacteriaceae;Microbacterium;
955	M_Sw_oHS_04/12_11_1(1)	Mars500_facility	Swab	no heatshock	'04/12	11	1(1)	k__Bacteria;p__Proteobacteria;c__Alphaproteobacteria;o__Rhizobiales;f__Methylobacteriaceae;	Bacteria;Proteobacteria;Alphaproteobacteria;Rhizobiales;Methylobacteriaceae;Methylobacterium;
956	M_Sw_oHS_04/12_11_1(2)	Mars500_facility	Swab	no heatshock	'04/12	11	1(2)	k__Bacteria;p__Firmicutes;c__Bacilli;o__Bacillales;f__Bacillaceae;g__Bacillus;	Bacteria;Firmicutes;Bacilli;Bacillales;Bacillaceae;Bacillus;
957	M_Sw_oHS_04/12_11_2(1)	Mars500_facility	Swab	no heatshock	'04/12	11	2(1)	Unclassified;	Bacteria;Proteobacteria;Betaproteobacteria;Burkholderiales;Oxalobacteraceae;Noviherbaspirillum;
958	M_Sw_oHS_04/12_11_2(2)	Mars500_facility	Swab	no heatshock	'04/12	11	2(2)	k__Bacteria;p__Actinobacteria;c__Actinobacteria;o__Actinomycetales;f__Micrococcaceae;g__Micrococcus;s__luteus;	Bacteria;Actinobacteria;Actinobacteria;Micrococcales;Micrococcaceae;Micrococcus;
959	M_Sw_HS_04/12_10_2(1)	Mars500_facility	Swab	heatshock	'04/12	10	2(1)	k__Bacteria;p__Firmicutes;c__Bacilli;o__Bacillales;f__Bacillaceae;g__Bacillus;	Bacteria;Firmicutes;Bacilli;Bacillales;Bacillaceae;Bacillus;
