# Supplementary material for: Preparing for the crewed Mars journey: microbiota dynamics in the confined Mars500 habitat during simulated Mars flight and landing
Source: Microbiome. 2017 Oct 4;5:129. doi: 10.1186/s40168-017-0345-8 (PMC5627443; doi:10.1186/s40168-017-0345-8)
Supplement: Supplementary file 6 — HybScores of the analysed sampled using PhyloChip. Sheet 1 gives presence and absence values per eOTU and sample. Sheet 2 gives abundance values per eOTU and sample. Indicated are sampling location and date. (XLSX 312 kb) [file 40168_2017_345_MOESM6_ESM.xlsx]

## Sheet: Presence-Absence
otu	kingdom	phylum	class	order	family	genus	species	representative_gene	EU-250-06/10	EU-250-07/10	EU-250-11/10	EU-250-03/11	EU-250-07/11	EU-250-10/11	EU-250-04/12	EU-150-06/10	EU-150-07/10	EU-150-11/10	EU-150-03/11	EU-150-07/11	EU-150-10/11	EU-150-04/12	IsoCntl
1	k__Bacteria	p__Bacteroidetes	c__Bacteroidia	o__Bacteroidales	f__RikenellaceaeII	g__unclassified	s__unclassified	NA	1	0	1	0	0	1	1	1	0	0	1	0	0	0	1
2	k__Bacteria	p__Firmicutes	c__Clostridia	o__Clostridiales	f__Lachnospiraceae	g__unclassified	s__unclassified	NA	0	0	0	0	0	0	0	0	0	0	1	0	1	0	0
3	k__Bacteria	p__Firmicutes	c__Clostridia	o__Clostridiales	f__Lachnospiraceae	g__unclassified	s__unclassified	NA	0	0	0	0	0	0	0	0	0	0	1	0	1	0	0
4	k__Bacteria	p__Firmicutes	c__Clostridia	o__Clostridiales	f__Lachnospiraceae	g__unclassified	s__unclassified	NA	0	0	1	0	1	1	0	0	0	0	0	0	0	0	0
5	k__Bacteria	p__Firmicutes	c__Clostridia	o__Clostridiales	f__Lachnospiraceae	g__unclassified	s__unclassified	NA	0	0	0	0	0	0	0	1	0	1	0	0	1	1	0
6	k__Bacteria	p__Firmicutes	c__Clostridia	o__Clostridiales	f__Lachnospiraceae	g__unclassified	s__unclassified	NA	0	0	1	0	1	1	0	0	0	0	0	0	0	0	0
7	k__Bacteria	p__Proteobacteria	c__unclassified	o__unclassified	f__unclassified	g__unclassified	s__unclassified	NA	1	0	0	1	1	0	1	1	0	0	1	0	0	0	1
9	k__Bacteria	p__Proteobacteria	c__Gammaproteobacteria	o__Pseudomonadales	f__Pseudomonadaceae	g__Pseudomonas	s__unclassified	NA	0	0	0	0	0	0	0	0	0	0	0	1	1	0	0
12	k__Bacteria	p__Bacteroidetes	c__Sphingobacteria	o__Sphingobacteriales	f__unclassified	g__unclassified	s__unclassified	NA	0	0	0	0	0	0	0	1	0	0	1	0	1	0	0
13	k__Bacteria	p__Proteobacteria	c__Gammaproteobacteria	o__unclassified	f__unclassified	g__unclassified	s__unclassified	NA	0	0	1	1	1	1	0	0	0	0	0	0	0	0	0
14	k__Bacteria	p__Proteobacteria	c__Gammaproteobacteria	o__Enterobacteriales	f__Enterobacteriaceae	g__unclassified	s__unclassified	NA	1	0	0	1	1	1	0	0	0	0	0	0	0	0	0
15	k__Bacteria	p__Firmicutes	c__Clostridia	o__Clostridiales	f__Lachnospiraceae	g__unclassified	s__unclassified	NA	1	1	1	1	1	1	1	1	1	0	1	1	1	1	1
16	k__Bacteria	p__Firmicutes	c__Clostridia	o__Clostridiales	f__Lachnospiraceae	g__unclassified	s__unclassified	NA	1	1	1	1	1	1	1	1	0	0	1	0	0	1	1
17	k__Bacteria	p__Bacteroidetes	c__Bacteroidia	o__Bacteroidales	f__RikenellaceaeII	g__unclassified	s__unclassified	NA	1	0	0	1	0	1	1	0	0	0	0	0	0	0	1
18	k__Bacteria	p__Firmicutes	c__Clostridia	o__Clostridiales	f__Veillonellaceae	g__Dialister	s__Dialister_invisus	NA	0	0	1	1	0	0	0	1	0	0	0	0	0	0	0
19	k__Bacteria	p__Firmicutes	c__Clostridia	o__Clostridiales	f__Veillonellaceae	g__Dialister	s__Dialister_invisus	NA	0	1	0	1	0	1	0	0	0	0	0	0	0	1	0
20	k__Bacteria	p__Acidobacteria	c__Solibacteres	o__Solibacterales	f__Solibacteraceae	g__Candidatus_Solibacter	s__unclassified	NA	1	0	0	1	0	1	0	1	0	0	0	0	0	0	0
21	k__Bacteria	p__Proteobacteria	c__Gammaproteobacteria	o__Pasteurellales	f__Pasteurellaceae	g__Haemophilus	s__Haemophilus_parainfluenzae	NA	1	1	1	1	1	0	1	0	1	1	0	0	1	1	0
22	k__Bacteria	p__Bacteroidetes	c__Sphingobacteria	o__Sphingobacteriales	f__Chitinophagaceae	g__unclassified	s__unclassified	NA	1	1	0	1	0	0	0	1	0	0	0	0	0	1	0
23	k__Bacteria	p__Bacteroidetes	c__Bacteroidia	o__Bacteroidales	f__RikenellaceaeII	g__unclassified	s__unclassified	NA	0	0	0	0	0	0	0	0	0	0	1	0	1	0	0
24	k__Bacteria	p__Bacteroidetes	c__Bacteroidia	o__Bacteroidales	f__RikenellaceaeII	g__unclassified	s__unclassified	NA	0	0	1	1	1	1	1	0	0	0	0	0	0	0	1
25	k__Bacteria	p__Tenericutes	c__Erysipelotrichi	o__Erysipelotrichales	f__Erysipelotrichaceae	g__Clostridium	s__unclassified	NA	0	0	0	0	0	0	0	1	1	0	0	0	1	1	0
26	k__Bacteria	p__Firmicutes	c__Clostridia	o__Clostridiales	f__Lachnospiraceae	g__Ruminococcus	s__unclassified	NA	0	0	0	0	0	0	1	0	0	1	1	0	0	1	0
27	k__Bacteria	p__Firmicutes	c__Bacilli	o__Gemellales	f__Gemellaceae	g__Gemella	s__Gemella_sanguinis	NA	1	1	1	1	1	1	1	1	0	0	0	0	0	1	0
28	k__Bacteria	p__Firmicutes	c__Clostridia	o__Clostridiales	f__Lachnospiraceae	g__Roseburia	s__Eubacterium_rectale	NA	0	0	1	0	1	0	0	0	0	0	0	0	0	0	0
29	k__Bacteria	p__Tenericutes	c__Erysipelotrichi	o__Erysipelotrichales	f__Erysipelotrichaceae	g__Bulleidia	s__Bulleidia_extructa	NA	0	1	1	1	0	0	0	0	0	0	0	0	0	0	0
30	k__Bacteria	p__Bacteroidetes	c__Bacteroidia	o__Bacteroidales	f__Porphyromonadaceae	g__Porphyromonas	s__unclassified	NA	1	0	1	1	1	1	0	0	0	0	0	0	1	1	0
31	k__Bacteria	p__Cyanobacteria	c__Chloroplast	o__Streptophyta	f__unclassified	g__unclassified	s__unclassified	NA	0	1	0	0	1	1	0	0	0	0	0	0	0	1	0
32	k__Bacteria	p__Firmicutes	c__Clostridia	o__Clostridiales	f__Clostridiales_Family_XI._Incertae_Sedis	g__Peptoniphilus	s__Peptoniphilus_asaccharolyticus	NA	1	1	1	0	0	0	0	1	0	0	1	0	0	1	0
33	k__Bacteria	p__Actinobacteria	c__Actinobacteria	o__Coriobacteriales	f__Coriobacteriaceae	g__Collinsella	s__Collinsella_aerofaciens	NA	1	0	0	0	0	0	0	1	0	1	0	0	0	0	0
34	k__Bacteria	p__Firmicutes	c__Clostridia	o__Clostridiales	f__Veillonellaceae	g__Veillonella	s__Veillonella_ratti	NA	0	1	1	0	1	0	0	0	0	1	0	1	1	0	0
35	k__Bacteria	p__Firmicutes	c__Clostridia	o__Clostridiales	f__Lachnospiraceae	g__Blautia	s__Ruminococcus_obeum	NA	0	0	1	0	0	0	0	1	0	0	1	0	0	0	0
36	k__Bacteria	p__Firmicutes	c__Bacilli	o__Lactobacillales	f__Enterococcaceae	g__Enterococcus	s__Enterococcus_faecalis	NA	0	0	0	1	1	0	0	0	0	0	0	0	0	1	0
38	k__Bacteria	p__Firmicutes	c__Clostridia	o__Clostridiales	f__Clostridiales_Family_XI._Incertae_Sedis	g__unclassified	s__unclassified	NA	0	1	1	0	1	0	1	0	0	0	1	0	0	1	0
39	k__Bacteria	p__Firmicutes	c__Bacilli	o__Lactobacillales	f__Streptococcaceae	g__Streptococcus	s__unclassified	NA	0	0	0	0	0	0	0	1	0	0	0	0	0	0	0
40	k__Bacteria	p__Firmicutes	c__Clostridia	o__Clostridiales	f__Veillonellaceae	g__Dialister	s__unclassified	NA	0	0	1	0	0	0	1	1	0	0	1	0	0	0	0
41	k__Bacteria	p__Bacteroidetes	c__Bacteroidia	o__Bacteroidales	f__Prevotellaceae	g__Prevotella	s__Prevotella_nanceiensis	NA	0	1	1	1	1	0	0	0	0	0	0	0	0	0	0
42	k__Bacteria	p__Firmicutes	c__Bacilli	o__Lactobacillales	f__Streptococcaceae	g__Streptococcus	s__Streptococcus_gordonii	NA	1	0	1	1	1	1	0	0	0	0	0	0	0	0	0
43	k__Bacteria	p__Bacteroidetes	c__Flavobacteria	o__Flavobacteriales	f__Flavobacteriaceae	g__Haloanella	s__unclassified	NA	1	0	0	1	0	1	0	0	0	0	0	0	0	0	0
44	k__Bacteria	p__Firmicutes	c__Bacilli	o__Lactobacillales	f__Streptococcaceae	g__Streptococcus	s__Streptococcus_sinensis	NA	0	0	1	1	0	0	1	0	0	0	0	0	0	0	0
45	k__Bacteria	p__Firmicutes	c__Bacilli	o__Lactobacillales	f__Streptococcaceae	g__Streptococcus	s__unclassified	NA	1	1	0	1	0	1	1	0	0	0	0	0	0	0	0
46	k__Bacteria	p__Firmicutes	c__Bacilli	o__Lactobacillales	f__Streptococcaceae	g__Streptococcus	s__unclassified	NA	1	1	1	0	1	1	1	0	0	0	0	0	0	0	0
47	k__Bacteria	p__Firmicutes	c__Bacilli	o__Lactobacillales	f__Streptococcaceae	g__Streptococcus	s__unclassified	NA	0	0	1	1	1	0	1	0	1	0	0	0	0	0	0
48	k__Bacteria	p__Bacteroidetes	c__Bacteroidia	o__Bacteroidales	f__Prevotellaceae	g__Prevotella	s__Prevotella_melaninogenica	NA	1	1	0	0	0	1	0	0	1	0	0	0	0	0	0
49	k__Bacteria	p__Proteobacteria	c__Alphaproteobacteria	o__Sphingomonadales	f__Sphingomonadaceae	g__Sphingomonas	s__Sphingomonas_yabuuchiae	NA	0	0	1	1	1	1	0	0	0	0	0	0	0	0	0
50	k__Bacteria	p__Firmicutes	c__Clostridia	o__Clostridiales	f__Ruminococcaceae	g__Faecalibacterium	s__unclassified	NA	0	0	1	0	0	0	0	0	0	0	0	0	0	0	0
51	k__Bacteria	p__Firmicutes	c__Clostridia	o__Clostridiales	f__Ruminococcaceae	g__Faecalibacterium	s__unclassified	NA	0	0	1	0	0	0	0	1	0	1	0	0	0	0	0
52	k__Bacteria	p__Actinobacteria	c__Actinobacteria	o__Actinomycetales	f__Propionibacteriaceae	g__Propionibacterium	s__unclassified	NA	0	0	0	0	1	1	0	0	0	0	0	0	0	0	0
53	k__Bacteria	p__Firmicutes	c__Clostridia	o__Clostridiales	f__Veillonellaceae	g__Veillonella	s__unclassified	NA	0	0	0	0	1	0	1	0	0	0	0	0	0	0	0
54	k__Bacteria	p__Firmicutes	c__Clostridia	o__Clostridiales	f__Clostridiaceae	g__Clostridium	s__unclassified	NA	0	0	0	0	0	1	0	0	0	0	0	0	0	1	0
55	k__Bacteria	p__Firmicutes	c__Clostridia	o__Clostridiales	f__Clostridiaceae	g__Clostridium	s__unclassified	NA	0	0	0	0	0	0	0	0	1	0	0	0	0	0	0
56	k__Bacteria	p__Thermi	c__Deinococci	o__Deinococcales	f__Deinococcaceae	g__Deinococcus	s__unclassified	NA	0	0	0	0	0	1	1	0	0	0	1	1	1	1	0
57	k__Bacteria	p__Thermi	c__Deinococci	o__Thermales	f__Thermaceae	g__Thermus	s__unclassified	NA	0	0	0	1	1	1	0	0	0	0	0	0	0	0	0
58	k__Bacteria	p__Actinobacteria	c__Actinobacteria	o__Actinomycetales	f__Nocardiaceae	g__Rhodococcus	s__Rhodococcus_baikonurensis	NA	0	0	1	0	0	1	0	0	0	0	0	0	0	0	0
60	k__Bacteria	p__Firmicutes	c__Clostridia	o__Clostridiales	f__Lachnospiraceae	g__unclassified	s__unclassified	NA	1	1	1	1	0	1	0	0	0	0	0	0	0	0	0
61	k__Bacteria	p__Firmicutes	c__Clostridia	o__Clostridiales	f__Lachnospiraceae	g__unclassified	s__unclassified	NA	0	0	0	0	0	0	0	1	0	0	1	0	0	0	0
62	k__Bacteria	p__Firmicutes	c__Clostridia	o__Clostridiales	f__Ruminococcaceae	g__Faecalibacterium	s__unclassified	NA	0	0	0	0	0	0	0	1	0	1	0	0	1	0	0
63	k__Bacteria	p__Proteobacteria	c__Alphaproteobacteria	o__Rhodospirillales	f__Acetobacteraceae	g__Roseomonas	s__unclassified	NA	0	0	0	1	1	1	0	0	0	0	0	0	0	0	0
64	k__Bacteria	p__Acidobacteria	c__Acidobacteria	o__Acidobacteriales	f__Acidobacteriaceae	g__unclassified	s__unclassified	NA	1	0	0	0	0	1	0	0	0	0	0	0	0	1	0
65	k__Bacteria	p__Fusobacteria	c__Fusobacteria	o__Fusobacteriales	f__Fusobacteriaceae	g__Fusobacterium	s__unclassified	NA	1	1	1	1	1	0	0	0	0	0	0	0	0	0	0
66	k__Bacteria	p__Fusobacteria	c__Fusobacteria	o__Fusobacteriales	f__Fusobacteriaceae	g__Fusobacterium	s__unclassified	NA	1	0	1	0	1	0	0	0	0	0	0	0	0	0	0
67	k__Bacteria	p__Proteobacteria	c__Gammaproteobacteria	o__Pasteurellales	f__Pasteurellaceae	g__Haemophilus	s__Haemophilus_parainfluenzae	NA	1	0	0	0	1	1	1	0	0	0	0	0	0	0	0
68	k__Bacteria	p__Bacteroidetes	c__Sphingobacteria	o__Sphingobacteriales	f__Chitinophagaceae	g__unclassified	s__unclassified	NA	0	0	0	1	0	0	0	0	0	0	0	0	0	0	0
69	k__Bacteria	p__Bacteroidetes	c__Flavobacteria	o__Flavobacteriales	f__Flavobacteriaceae	g__Flavobacterium	s__unclassified	NA	0	1	1	1	0	1	0	0	1	0	0	0	0	0	0
70	k__Bacteria	p__Proteobacteria	c__Betaproteobacteria	o__Neisseriales	f__Neisseriaceae	g__Neisseria	s__unclassified	NA	0	1	0	0	1	0	1	0	1	0	0	0	0	0	0
71	k__Bacteria	p__Proteobacteria	c__Alphaproteobacteria	o__Rhodobacterales	f__Rhodobacteraceae	g__Paracoccus	s__unclassified	NA	0	1	0	1	0	0	0	0	0	0	0	0	0	0	0
72	k__Bacteria	p__Proteobacteria	c__Gammaproteobacteria	o__Xanthomonadales	f__Xanthomonadaceae	g__Stenotrophomonas	s__unclassified	NA	0	1	0	0	1	0	0	0	0	0	0	0	0	1	0
73	k__Bacteria	p__Proteobacteria	c__Betaproteobacteria	o__Burkholderiales	f__Comamonadaceae	g__Acidovorax	s__unclassified	NA	0	0	0	1	1	1	0	0	0	0	1	0	0	0	0
74	k__Bacteria	p__Firmicutes	c__Clostridia	o__Clostridiales	f__Clostridiales_Family_XI._Incertae_Sedis	g__Peptoniphilus	s__Peptoniphilus_asaccharolyticus	NA	0	0	0	0	1	0	0	1	0	0	1	0	0	1	0
75	k__Bacteria	p__Firmicutes	c__Clostridia	o__Clostridiales	f__Lachnospiraceae	g__unclassified	s__unclassified	NA	0	0	0	0	0	0	0	0	0	1	1	1	1	0	0
78	k__Bacteria	p__Firmicutes	c__Clostridia	o__Clostridiales	f__Lachnospiraceae	g__unclassified	s__unclassified	NA	0	0	0	0	0	0	0	1	1	1	0	0	0	0	0
79	k__Bacteria	p__Firmicutes	c__Clostridia	o__Clostridiales	f__Lachnospiraceae	g__Clostridium	s__unclassified	NA	0	0	0	0	0	0	0	1	0	1	0	0	1	0	0
80	k__Bacteria	p__Firmicutes	c__Clostridia	o__Clostridiales	f__Lachnospiraceae	g__unclassified	s__unclassified	NA	1	1	1	1	1	1	1	1	1	0	1	0	1	1	1
81	k__Bacteria	p__Firmicutes	c__Clostridia	o__Clostridiales	f__Lachnospiraceae	g__unclassified	s__unclassified	NA	1	0	0	1	1	1	1	0	0	0	0	0	0	0	0
82	k__Bacteria	p__Firmicutes	c__Bacilli	o__Lactobacillales	f__Streptococcaceae	g__Streptococcus	s__unclassified	NA	1	1	1	0	1	1	1	0	1	0	0	0	0	1	0
83	k__Bacteria	p__Actinobacteria	c__Actinobacteria	o__Actinomycetales	f__Actinomycetaceae	g__Varibaculum	s__unclassified	NA	0	1	0	1	0	0	1	0	0	0	1	1	0	1	0
84	k__Bacteria	p__Actinobacteria	c__Actinobacteria	o__Actinomycetales	f__Corynebacteriaceae	g__unclassified	s__unclassified	NA	1	1	1	1	0	1	0	0	0	0	0	0	0	0	0
85	k__Bacteria	p__Bacteroidetes	c__Bacteroidia	o__Bacteroidales	f__Prevotellaceae	g__Prevotella	s__unclassified	NA	0	0	1	0	0	0	1	0	0	0	1	0	0	0	0
86	k__Bacteria	p__Bacteroidetes	c__Bacteroidia	o__Bacteroidales	f__Prevotellaceae	g__Prevotella	s__unclassified	NA	1	0	0	1	1	0	1	1	0	0	1	1	0	0	0
87	k__Bacteria	p__Proteobacteria	c__Alphaproteobacteria	o__Rhizobiales	f__Hyphomicrobiaceae	g__Hyphomicrobium	s__unclassified	NA	1	1	0	1	0	0	0	1	1	1	1	0	1	0	0
88	k__Bacteria	p__Firmicutes	c__Clostridia	o__Clostridiales	f__Lachnospiraceae	g__unclassified	s__unclassified	NA	0	0	0	0	0	0	0	1	0	0	1	0	1	0	0
89	k__Bacteria	p__Firmicutes	c__Clostridia	o__Clostridiales	f__Lachnospiraceae	g__unclassified	s__unclassified	NA	0	0	0	0	0	0	0	0	0	0	1	0	0	0	0
90	k__Bacteria	p__Firmicutes	c__Clostridia	o__Clostridiales	f__Clostridiales_Family_XI._Incertae_Sedis	g__unclassified	s__unclassified	NA	0	0	0	0	0	0	0	0	0	0	1	1	1	0	0
91	k__Bacteria	p__Proteobacteria	c__Alphaproteobacteria	o__Rhodobacterales	f__Rhodobacteraceae	g__Paracoccus	s__Paracoccus_marcusii	NA	0	0	1	1	0	1	0	0	0	0	0	0	1	0	0
92	k__Bacteria	p__Proteobacteria	c__Alphaproteobacteria	o__Rhizobiales	f__Rhizobiaceae	g__Agrobacterium	s__Rhizobium_sp._IRBG_74	NA	0	0	0	1	0	1	0	0	0	0	0	0	0	0	0
93	k__Bacteria	p__Proteobacteria	c__Alphaproteobacteria	o__Rhizobiales	f__unclassified	g__unclassified	s__unclassified	NA	1	0	1	1	1	1	1	1	0	0	0	0	0	1	0
94	k__Bacteria	p__Proteobacteria	c__Alphaproteobacteria	o__Rhodospirillales	f__Rhodospirillaceae	g__unclassified	s__unclassified	NA	1	1	0	0	0	0	0	0	0	0	0	0	0	0	0
95	k__Bacteria	p__Firmicutes	c__Bacilli	o__Lactobacillales	f__Streptococcaceae	g__Streptococcus	s__unclassified	NA	1	0	0	0	1	0	0	0	0	0	0	0	0	0	0
96	k__Bacteria	p__Actinobacteria	c__Actinobacteria	o__Actinomycetales	f__Propionibacteriaceae	g__Propionibacterium	s__Propionibacterium_acnes	NA	1	0	0	0	1	1	1	0	0	0	1	0	0	0	0
97	k__Bacteria	p__Actinobacteria	c__Actinobacteria	o__Actinomycetales	f__ACK-M1	g__unclassified	s__unclassified	NA	0	1	1	1	0	0	0	0	0	0	0	0	0	0	0
98	k__Bacteria	p__Actinobacteria	c__Actinobacteria	o__Actinomycetales	f__Propionibacteriaceae	g__Propionibacterium	s__Propionibacterium_acnes	NA	1	1	1	1	1	0	0	0	0	0	0	0	0	0	0
99	k__Bacteria	p__Proteobacteria	c__Gammaproteobacteria	o__Pseudomonadales	f__Pseudomonadaceae	g__Pseudomonas	s__unclassified	NA	0	1	0	0	0	0	0	0	1	0	0	0	1	1	0
100	k__Bacteria	p__Proteobacteria	c__Gammaproteobacteria	o__Pseudomonadales	f__Pseudomonadaceae	g__Pseudomonas	s__unclassified	NA	1	1	0	1	1	1	1	1	0	0	1	0	0	1	0
101	k__Bacteria	p__Proteobacteria	c__Gammaproteobacteria	o__Enterobacteriales	f__Enterobacteriaceae	g__unclassified	s__unclassified	NA	1	1	0	0	0	1	0	1	0	0	0	0	0	0	0
102	k__Bacteria	p__Proteobacteria	c__Betaproteobacteria	o__Burkholderiales	f__Burkholderiaceae	g__unclassified	s__unclassified	NA	1	1	1	1	1	1	1	1	1	0	1	0	1	1	0
103	k__Bacteria	p__Proteobacteria	c__Betaproteobacteria	o__Burkholderiales	f__unclassified	g__unclassified	s__unclassified	NA	1	0	0	0	0	0	1	1	0	0	1	0	0	0	0
104	k__Bacteria	p__Proteobacteria	c__Betaproteobacteria	o__Burkholderiales	f__Burkholderiaceae	g__Ralstonia	s__unclassified	NA	1	0	0	0	0	0	1	0	0	0	0	0	0	0	0
105	k__Bacteria	p__Proteobacteria	c__Betaproteobacteria	o__Burkholderiales	f__Comamonadaceae	g__unclassified	s__unclassified	NA	1	1	0	0	0	1	0	0	0	0	0	0	1	0	0
106	k__Bacteria	p__TM7	c__TM7-3	o__EW055	f__unclassified	g__unclassified	s__unclassified	NA	0	0	1	1	0	1	0	0	0	0	0	0	0	0	0
107	k__Bacteria	p__TM7	c__TM7-3	o__CW040	f__F16	g__unclassified	s__unclassified	NA	0	0	1	1	0	1	0	0	0	0	0	0	0	0	0
108	k__Bacteria	p__Bacteroidetes	c__Sphingobacteria	o__Sphingobacteriales	f__Chitinophagaceae	g__unclassified	s__unclassified	NA	0	0	1	1	0	1	0	1	0	0	0	1	0	0	0
109	k__Bacteria	p__Bacteroidetes	c__Bacteroidia	o__Bacteroidales	f__RikenellaceaeII	g__unclassified	s__unclassified	NA	1	1	1	1	1	1	1	0	0	0	0	0	0	0	0
110	k__Bacteria	p__Bacteroidetes	c__Bacteroidia	o__Bacteroidales	f__RikenellaceaeII	g__unclassified	s__unclassified	NA	0	0	0	0	0	0	0	0	0	0	1	0	1	0	0
111	k__Bacteria	p__Bacteroidetes	c__Bacteroidia	o__Bacteroidales	f__RikenellaceaeII	g__unclassified	s__unclassified	NA	0	0	0	0	0	0	0	0	1	0	1	0	1	0	0
112	k__Bacteria	p__Firmicutes	c__Clostridia	o__Clostridiales	f__Veillonellaceae	g__Veillonella	s__Veillonella_parvula	NA	1	1	1	1	1	1	1	0	0	0	0	1	0	0	0
113	k__Bacteria	p__Firmicutes	c__unclassified	o__unclassified	f__unclassified	g__unclassified	s__unclassified	NA	1	1	1	1	0	1	0	0	0	0	0	0	0	0	0
114	k__Bacteria	p__Firmicutes	c__Bacilli	o__Lactobacillales	f__Streptococcaceae	g__Streptococcus	s__unclassified	NA	0	1	1	1	0	0	0	0	0	0	0	0	0	0	0
115	k__Bacteria	p__Firmicutes	c__Clostridia	o__Clostridiales	f__Lachnospiraceae	g__unclassified	s__unclassified	NA	0	0	0	0	0	0	0	0	0	0	1	0	0	0	0
116	k__Bacteria	p__Proteobacteria	c__Gammaproteobacteria	o__Oceanospirillales	f__Halomonadaceae	g__Candidatus_Portiera	s__unclassified	NA	0	0	0	0	0	0	0	0	0	0	0	1	1	0	0
117	k__Bacteria	p__Proteobacteria	c__Gammaproteobacteria	o__Pseudomonadales	f__Pseudomonadaceae	g__Pseudomonas	s__unclassified	NA	0	0	0	0	0	0	0	0	1	0	0	0	1	0	0
118	k__Bacteria	p__Proteobacteria	c__Gammaproteobacteria	o__unclassified	f__unclassified	g__unclassified	s__unclassified	NA	0	0	0	0	0	0	0	0	1	0	1	0	0	0	0
119	k__Bacteria	p__Proteobacteria	c__Betaproteobacteria	o__Burkholderiales	f__Comamonadaceae	g__unclassified	s__unclassified	NA	1	1	0	0	0	0	0	1	0	0	0	0	0	1	0
120	k__Bacteria	p__Proteobacteria	c__Betaproteobacteria	o__Burkholderiales	f__Comamonadaceae	g__Aquamonas	s__unclassified	NA	0	0	0	0	0	1	0	0	0	0	1	0	0	0	0
121	k__Bacteria	p__Proteobacteria	c__Gammaproteobacteria	o__Chromatiales	f__Chromatiaceae	g__unclassified	s__unclassified	NA	1	0	0	0	0	1	1	0	0	0	0	0	0	0	0
122	k__Bacteria	p__Proteobacteria	c__Gammaproteobacteria	o__Chromatiales	f__Chromatiaceae	g__unclassified	s__unclassified	NA	1	0	0	0	0	1	0	0	0	0	0	0	0	0	0
123	k__Bacteria	p__Proteobacteria	c__Alphaproteobacteria	o__Rhizobiales	f__unclassified	g__unclassified	s__unclassified	NA	1	1	0	0	0	0	0	0	0	0	0	0	0	0	0
124	k__Bacteria	p__Proteobacteria	c__Deltaproteobacteria	o__Desulfobacterales	f__Desulfobacteraceae	g__unclassified	s__unclassified	NA	0	0	1	1	1	0	1	1	0	0	1	0	0	0	1
125	k__Bacteria	p__Proteobacteria	c__Gammaproteobacteria	o__Pseudomonadales	f__Pseudomonadaceae	g__Pseudomonas	s__unclassified	NA	0	1	0	1	0	0	0	0	1	0	0	0	0	1	0
126	k__Bacteria	p__Proteobacteria	c__Gammaproteobacteria	o__Oceanospirillales	f__unclassified	g__unclassified	s__unclassified	NA	0	0	0	1	1	1	0	0	0	0	0	0	0	0	0
127	k__Bacteria	p__Acidobacteria	c__Solibacteres	o__Solibacterales	f__Solibacteraceae	g__Candidatus_Solibacter	s__unclassified	NA	1	0	0	0	0	1	0	1	0	0	0	0	0	0	0
128	k__Bacteria	p__Firmicutes	c__Clostridia	o__Clostridiales	f__Lachnospiraceae	g__unclassified	s__unclassified	NA	0	1	1	1	1	0	0	0	0	0	0	1	0	0	0
129	k__Bacteria	p__Firmicutes	c__Clostridia	o__Clostridiales	f__Lachnospiraceae	g__unclassified	s__unclassified	NA	0	0	0	0	0	0	0	0	1	0	1	0	0	0	0
131	k__Bacteria	p__Bacteroidetes	c__Sphingobacteria	o__Sphingobacteriales	f__Chitinophagaceae	g__unclassified	s__unclassified	NA	0	0	0	0	1	0	0	0	0	0	0	0	0	0	0
132	k__Bacteria	p__Firmicutes	c__unclassified	o__unclassified	f__unclassified	g__unclassified	s__unclassified	NA	1	1	1	1	1	0	1	0	0	0	0	1	0	0	0
133	k__Bacteria	p__Firmicutes	c__Clostridia	o__Clostridiales	f__Lachnospiraceae	g__unclassified	s__unclassified	NA	1	0	1	0	0	0	1	0	0	0	0	0	0	0	0
134	k__Bacteria	p__Firmicutes	c__Clostridia	o__Clostridiales	f__Lachnospiraceae	g__unclassified	s__unclassified	NA	0	0	0	0	0	0	0	0	0	0	0	1	0	0	0
135	k__Bacteria	p__Proteobacteria	c__Gammaproteobacteria	o__Pseudomonadales	f__Pseudomonadaceae	g__Pseudomonas	s__unclassified	NA	0	0	0	0	0	0	0	0	1	0	0	0	1	0	0
136	k__Bacteria	p__Proteobacteria	c__unclassified	o__unclassified	f__unclassified	g__unclassified	s__unclassified	NA	0	0	0	0	0	0	0	0	0	1	1	1	1	0	0
137	k__Bacteria	p__Proteobacteria	c__Deltaproteobacteria	o__Syntrophobacterales	f__Syntrophaceae	g__unclassified	s__unclassified	NA	1	0	0	1	0	0	0	0	0	0	1	0	0	0	1
138	k__Bacteria	p__Proteobacteria	c__Gammaproteobacteria	o__Pseudomonadales	f__Moraxellaceae	g__Acinetobacter	s__unclassified	NA	1	1	1	1	1	0	1	1	0	0	1	0	1	1	1
139	k__Bacteria	p__Proteobacteria	c__Betaproteobacteria	o__Burkholderiales	f__Comamonadaceae	g__unclassified	s__unclassified	NA	1	0	0	0	0	0	0	0	0	0	1	0	0	0	0
140	k__Bacteria	p__Proteobacteria	c__Alphaproteobacteria	o__Rhizobiales	f__Rhizobiaceae	g__unclassified	s__unclassified	NA	1	0	0	0	0	0	0	0	0	0	1	0	0	0	0
141	k__Bacteria	p__Proteobacteria	c__Gammaproteobacteria	o__Chromatiales	f__Chromatiaceae	g__unclassified	s__unclassified	NA	1	1	1	1	1	1	1	1	1	0	1	0	0	0	1
142	k__Bacteria	p__Proteobacteria	c__Deltaproteobacteria	o__Desulfobacterales	f__Desulfobacteraceae	g__unclassified	s__unclassified	NA	1	0	0	0	0	0	1	1	0	0	0	0	0	0	0
143	k__Bacteria	p__Proteobacteria	c__unclassified	o__unclassified	f__unclassified	g__unclassified	s__unclassified	NA	1	0	0	0	0	1	0	0	0	0	0	0	0	0	0
144	k__Bacteria	p__Proteobacteria	c__Gammaproteobacteria	o__Pseudomonadales	f__Pseudomonadaceae	g__Pseudomonas	s__unclassified	NA	1	0	0	0	0	0	0	0	0	0	1	0	0	0	0
145	k__Bacteria	p__Proteobacteria	c__Gammaproteobacteria	o__Pseudomonadales	f__Pseudomonadaceae	g__Pseudomonas	s__unclassified	NA	0	0	0	0	0	0	0	1	0	0	0	0	0	0	0
146	k__Bacteria	p__Bacteroidetes	c__Bacteroidia	o__Bacteroidales	f__RikenellaceaeII	g__unclassified	s__unclassified	NA	1	0	1	1	0	1	1	0	0	0	0	0	0	0	0
147	k__Bacteria	p__Firmicutes	c__Clostridia	o__Clostridiales	f__Clostridiales_Family_XI._Incertae_Sedis	g__unclassified	s__unclassified	NA	0	0	0	0	1	0	1	1	0	0	1	0	0	1	0
148	k__Bacteria	p__Proteobacteria	c__Epsilonproteobacteria	o__Campylobacterales	f__Campylobacteraceae	g__Campylobacter	s__Bacteroides_ureolyticus	NA	0	0	0	0	0	0	1	0	1	0	1	0	0	0	0
149	k__Bacteria	p__Firmicutes	c__Clostridia	o__Clostridiales	f__unclassified	g__unclassified	s__unclassified	NA	0	1	0	0	0	0	0	1	0	1	1	1	1	0	0
150	k__Bacteria	p__Firmicutes	c__Clostridia	o__Clostridiales	f__Lachnospiraceae	g__unclassified	s__unclassified	NA	0	0	0	0	0	0	0	1	0	1	0	0	1	0	0
151	k__Bacteria	p__Firmicutes	c__Clostridia	o__Clostridiales	f__Ruminococcaceae	g__unclassified	s__unclassified	NA	0	0	1	0	0	0	0	1	1	0	0	0	0	1	0
152	k__Bacteria	p__Bacteroidetes	c__Bacteroidia	o__Bacteroidales	f__Prevotellaceae	g__Prevotella	s__unclassified	NA	0	1	1	0	0	0	1	0	1	1	1	1	0	1	0
153	k__Bacteria	p__Bacteroidetes	c__Bacteroidia	o__Bacteroidales	f__Prevotellaceae	g__Prevotella	s__unclassified	NA	0	0	1	0	0	0	0	1	0	1	0	1	1	0	0
154	k__Bacteria	p__Bacteroidetes	c__Bacteroidia	o__Bacteroidales	f__Prevotellaceae	g__Prevotella	s__unclassified	NA	1	0	1	1	0	0	0	0	0	0	0	0	0	0	0
155	k__Bacteria	p__Bacteroidetes	c__Sphingobacteria	o__Sphingobacteriales	f__Chitinophagaceae	g__unclassified	s__unclassified	NA	1	0	0	0	0	1	0	0	0	0	0	0	0	1	0
156	k__Bacteria	p__Firmicutes	c__Clostridia	o__Clostridiales	f__Lachnospiraceae	g__Coprococcus	s__unclassified	NA	1	0	0	0	0	0	0	0	1	0	0	0	0	0	0
157	k__Bacteria	p__Firmicutes	c__Clostridia	o__Clostridiales	f__Clostridiales_Family_XIII._Incertae_Sedis	g__Eubacterium	s__unclassified	NA	0	1	1	1	1	0	0	0	0	0	0	0	0	0	0
158	k__Bacteria	p__Proteobacteria	c__Gammaproteobacteria	o__Pseudomonadales	f__Pseudomonadaceae	g__Pseudomonas	s__Pseudomonas_cedrina	NA	0	1	1	1	0	1	0	0	1	1	0	0	1	1	0
159	k__Bacteria	p__Firmicutes	c__Bacilli	o__Gemellales	f__Gemellaceae	g__Gemella	s__unclassified	NA	1	0	1	1	1	1	1	1	1	1	0	0	0	1	0
160	k__Bacteria	p__Firmicutes	c__Bacilli	o__Gemellales	f__Gemellaceae	g__Gemella	s__unclassified	NA	1	1	1	1	1	1	0	0	0	0	1	1	1	1	0
161	k__Bacteria	p__Verrucomicrobia	c__Verrucomicrobiae	o__Verrucomicrobiales	f__Verrucomicrobiaceae	g__Akkermansia	s__unclassified	NA	0	0	0	0	0	0	0	0	0	0	1	0	0	0	0
162	k__Bacteria	p__Firmicutes	c__Bacilli	o__Lactobacillales	f__Aerococcaceae	g__Aerococcus	s__unclassified	NA	0	0	0	1	0	0	0	0	0	0	0	0	0	1	0
163	k__Bacteria	p__Proteobacteria	c__Alphaproteobacteria	o__Rickettsiales	f__Pelagibacteraceae	g__Candidatus_Pelagibacter	s__unclassified	NA	0	0	1	0	0	1	1	0	0	0	0	1	0	0	0
164	k__Bacteria	p__Proteobacteria	c__Alphaproteobacteria	o__Rhizobiales	f__Rhizobiaceae	g__Shinella	s__Shinella_granuli	NA	0	1	1	0	1	1	0	0	0	1	0	0	1	0	0
165	k__Bacteria	p__Fusobacteria	c__Fusobacteria	o__Fusobacteriales	f__Fusobacteriaceae	g__Leptotrichia	s__unclassified	NA	0	1	1	1	0	0	0	0	0	0	0	0	0	0	0
166	k__Bacteria	p__Bacteroidetes	c__Flavobacteria	o__Flavobacteriales	f__Flavobacteriaceae	g__Haloanella	s__unclassified	NA	0	0	1	0	0	1	0	0	0	1	1	0	0	0	0
167	k__Bacteria	p__Firmicutes	c__Clostridia	o__Clostridiales	f__Clostridiales_Family_XI._Incertae_Sedis	g__Anaerococcus	s__unclassified	NA	1	0	1	0	0	1	0	1	0	0	0	0	0	1	0
168	k__Bacteria	p__Proteobacteria	c__Betaproteobacteria	o__Burkholderiales	f__Burkholderiaceae	g__Polynucleobacter	s__unclassified	NA	0	1	1	0	0	1	1	0	0	0	0	0	0	0	0
169	k__Bacteria	p__Proteobacteria	c__Betaproteobacteria	o__Methylophilales	f__Methylophilaceae	g__unclassified	s__unclassified	NA	0	0	1	0	0	1	1	0	0	0	0	0	0	0	0
170	k__Bacteria	p__Bacteroidetes	c__Bacteroidia	o__Bacteroidales	f__Prevotellaceae	g__Prevotella	s__Prevotella_tannerae	NA	0	1	1	0	0	0	1	0	1	0	0	0	0	1	0
171	k__Bacteria	p__Bacteroidetes	c__Bacteroidia	o__Bacteroidales	f__Prevotellaceae	g__Prevotella	s__Prevotella_nigrescens	NA	1	0	1	1	0	0	0	0	0	0	0	0	0	0	0
172	k__Bacteria	p__Bacteroidetes	c__Bacteroidia	o__Bacteroidales	f__Prevotellaceae	g__Prevotella	s__Prevotella_pallens	NA	1	1	1	1	1	0	0	0	1	0	0	0	0	0	0
173	k__Bacteria	p__Firmicutes	c__Bacilli	o__Lactobacillales	f__Enterococcaceae	g__Enterococcus	s__unclassified	NA	0	1	1	0	1	1	0	0	0	0	0	0	1	0	0
174	k__Bacteria	p__Proteobacteria	c__Gammaproteobacteria	o__Pseudomonadales	f__Pseudomonadaceae	g__Pseudomonas	s__unclassified	NA	1	1	0	1	0	0	0	0	1	0	0	0	1	1	0
175	k__Bacteria	p__Proteobacteria	c__Alphaproteobacteria	o__Sphingomonadales	f__Sphingomonadaceae	g__Sphingobium	s__Sphingobium_yanoikuyae	NA	0	1	0	1	0	1	0	0	0	0	0	0	1	1	0
176	k__Bacteria	p__Proteobacteria	c__Gammaproteobacteria	o__Pseudomonadales	f__Moraxellaceae	g__Acinetobacter	s__unclassified	NA	0	1	0	0	0	0	1	0	0	1	1	1	0	0	0
177	k__Bacteria	p__Firmicutes	c__Bacilli	o__Lactobacillales	f__Lactobacillaceae	g__Lactobacillus	s__Lactobacillus_delbrueckii	NA	0	0	0	0	0	1	0	0	0	0	0	1	1	0	0
178	k__Bacteria	p__Firmicutes	c__Bacilli	o__Lactobacillales	f__Carnobacteriaceae	g__Granulicatella	s__unclassified	NA	0	0	1	0	0	0	0	0	0	0	0	1	0	1	0
179	k__Bacteria	p__Proteobacteria	c__Gammaproteobacteria	o__Pseudomonadales	f__Moraxellaceae	g__Psychrobacter	s__Psychrobacter_psychrophilus	NA	0	0	0	1	0	1	0	0	0	0	0	0	1	0	0
180	k__Bacteria	p__Proteobacteria	c__Gammaproteobacteria	o__Pseudomonadales	f__Moraxellaceae	g__Psychrobacter	s__unclassified	NA	0	0	0	1	0	1	0	0	0	0	0	0	0	1	0
181	k__Bacteria	p__Firmicutes	c__Clostridia	o__Clostridiales	f__Clostridiaceae	g__Clostridium	s__unclassified	NA	0	0	0	0	0	1	0	1	0	0	0	1	1	1	0
182	k__Bacteria	p__Planctomycetes	c__Planctomycea	o__Planctomycetales	f__Planctomycetaceae	g__Planctomyces	s__unclassified	NA	0	0	0	0	0	0	0	0	0	1	0	1	1	0	0
183	k__Bacteria	p__Proteobacteria	c__Betaproteobacteria	o__Burkholderiales	f__Burkholderiaceae	g__Burkholderia	s__unclassified	NA	0	0	1	0	0	1	0	1	0	0	0	0	0	0	0
184	k__Bacteria	p__Proteobacteria	c__Betaproteobacteria	o__Neisseriales	f__Neisseriaceae	g__Neisseria	s__Neisseria_subflava	NA	0	1	1	1	1	1	0	0	0	0	0	1	0	0	0
185	k__Bacteria	p__Proteobacteria	c__Epsilonproteobacteria	o__Campylobacterales	f__Campylobacteraceae	g__Campylobacter	s__unclassified	NA	0	0	0	0	0	0	1	0	0	1	0	1	1	0	0
186	k__Bacteria	p__Proteobacteria	c__Epsilonproteobacteria	o__Campylobacterales	f__Campylobacteraceae	g__Campylobacter	s__unclassified	NA	0	0	1	0	0	1	0	0	1	0	0	0	0	0	0
187	k__Bacteria	p__Actinobacteria	c__Actinobacteria	o__Actinomycetales	f__Actinomycetaceae	g__Actinobaculum	s__Actinobaculum_schaalii	NA	0	0	0	0	0	0	0	0	0	1	0	1	1	0	0
188	k__Bacteria	p__Firmicutes	c__Clostridia	o__Clostridiales	f__Lachnospiraceae	g__unclassified	s__unclassified	NA	0	0	0	0	0	1	0	0	0	0	0	0	0	0	0
189	k__Bacteria	p__Firmicutes	c__Clostridia	o__Clostridiales	f__Lachnospiraceae	g__Blautia	s__unclassified	NA	0	0	0	0	1	1	0	0	0	0	0	0	0	0	0
190	k__Bacteria	p__Firmicutes	c__Clostridia	o__Clostridiales	f__Lachnospiraceae	g__unclassified	s__unclassified	NA	0	0	0	0	0	0	0	1	0	1	0	0	0	0	0
191	k__Bacteria	p__Firmicutes	c__Clostridia	o__Clostridiales	f__Lachnospiraceae	g__unclassified	s__unclassified	NA	0	0	0	0	0	0	0	0	0	1	0	0	0	0	0
192	k__Bacteria	p__Firmicutes	c__Clostridia	o__Clostridiales	f__Lachnospiraceae	g__Roseburia	s__Roseburia_faecis	NA	0	1	0	0	0	0	0	1	1	1	0	0	0	0	0
193	k__Bacteria	p__Firmicutes	c__Clostridia	o__Clostridiales	f__Lachnospiraceae	g__Coprococcus	s__unclassified	NA	0	0	0	0	0	0	0	1	0	0	0	0	0	1	0
194	k__Bacteria	p__Firmicutes	c__Clostridia	o__Clostridiales	f__Lachnospiraceae	g__Eubacterium	s__unclassified	NA	0	0	0	0	0	0	0	1	0	1	0	0	0	1	0
195	k__Bacteria	p__Firmicutes	c__Clostridia	o__Clostridiales	f__Lachnospiraceae	g__unclassified	s__unclassified	NA	0	0	0	0	0	0	0	1	0	1	1	0	0	0	0
196	k__Bacteria	p__Firmicutes	c__Clostridia	o__Clostridiales	f__Lachnospiraceae	g__unclassified	s__unclassified	NA	0	0	1	0	0	0	0	0	0	1	0	0	0	0	0
197	k__Bacteria	p__Firmicutes	c__Clostridia	o__Clostridiales	f__Ruminococcaceae	g__unclassified	s__unclassified	NA	0	0	0	0	1	0	0	0	0	0	0	1	0	1	0
198	k__Bacteria	p__Firmicutes	c__Clostridia	o__Clostridiales	f__Ruminococcaceae	g__unclassified	s__unclassified	NA	0	1	1	0	0	0	0	0	0	0	0	1	1	1	0
199	k__Bacteria	p__Actinobacteria	c__Actinobacteria	o__Actinomycetales	f__Actinomycetaceae	g__Actinomyces	s__Actinomyces_oris	NA	1	0	1	1	0	1	1	0	0	0	0	0	0	0	0
200	k__Bacteria	p__Proteobacteria	c__Alphaproteobacteria	o__Sphingomonadales	f__Sphingomonadaceae	g__Sphingosinicella	s__unclassified	NA	0	0	0	1	1	1	0	0	0	0	0	0	0	0	0
201	k__Bacteria	p__Proteobacteria	c__Alphaproteobacteria	o__Sphingomonadales	f__Sphingomonadaceae	g__Sphingopyxis	s__unclassified	NA	0	1	0	0	0	1	0	1	0	0	0	1	1	1	0
202	k__Bacteria	p__Fusobacteria	c__Fusobacteria	o__Fusobacteriales	f__Fusobacteriaceae	g__Leptotrichia	s__unclassified	NA	1	0	1	0	0	0	0	0	0	0	0	0	0	0	0
203	k__Bacteria	p__Proteobacteria	c__Gammaproteobacteria	o__Pasteurellales	f__Pasteurellaceae	g__unclassified	s__unclassified	NA	0	0	1	1	1	1	0	0	0	0	0	0	0	0	0
204	k__Bacteria	p__Bacteroidetes	c__Sphingobacteria	o__Sphingobacteriales	f__Chitinophagaceae	g__unclassified	s__unclassified	NA	1	1	1	1	1	1	1	1	0	1	0	0	0	0	0
205	k__Bacteria	p__Bacteroidetes	c__Flavobacteria	o__Flavobacteriales	f__Flavobacteriaceae	g__Flavobacterium	s__unclassified	NA	0	0	1	0	0	1	0	0	0	0	0	0	0	1	0
206	k__Bacteria	p__Bacteroidetes	c__Sphingobacteria	o__Sphingobacteriales	f__Sphingobacteriaceae	g__Sphingobacterium	s__Sphingobacterium_multivorum	NA	0	0	0	0	0	1	0	0	0	0	0	1	0	1	0
207	k__Bacteria	p__Proteobacteria	c__Alphaproteobacteria	o__Rhizobiales	f__Bradyrhizobiaceae	g__Bradyrhizobium	s__Bradyrhizobium_elkanii	NA	0	0	1	1	0	0	0	0	0	0	0	0	0	0	0
208	k__Bacteria	p__Proteobacteria	c__Alphaproteobacteria	o__Rhizobiales	f__Bradyrhizobiaceae	g__Bradyrhizobium	s__unclassified	NA	1	1	0	0	0	1	1	0	0	0	1	0	0	0	1
210	k__Bacteria	p__Proteobacteria	c__Betaproteobacteria	o__Burkholderiales	f__Comamonadaceae	g__Aquamonas	s__unclassified	NA	0	0	1	0	0	1	0	1	1	0	1	0	0	0	0
211	k__Bacteria	p__Proteobacteria	c__Betaproteobacteria	o__Burkholderiales	f__Alcaligenaceae	g__Achromobacter	s__Bordetella_hinzii	NA	0	1	0	0	0	0	0	0	0	0	0	1	0	0	0
212	k__Bacteria	p__Firmicutes	c__Clostridia	o__Clostridiales	f__Lachnospiraceae	g__Coprococcus	s__unclassified	NA	0	0	0	0	0	0	0	1	0	1	0	0	1	1	0
213	k__Bacteria	p__Firmicutes	c__Clostridia	o__Clostridiales	f__Ruminococcaceae	g__Faecalibacterium	s__unclassified	NA	0	0	1	0	0	0	0	0	0	0	0	1	1	0	0
214	k__Bacteria	p__Firmicutes	c__Clostridia	o__Clostridiales	f__Ruminococcaceae	g__Faecalibacterium	s__unclassified	NA	0	1	1	0	0	0	0	1	0	0	0	0	0	0	0
215	k__Bacteria	p__Firmicutes	c__Clostridia	o__Clostridiales	f__Ruminococcaceae	g__unclassified	s__unclassified	NA	0	0	1	0	0	0	0	1	0	1	0	0	0	0	0
216	k__Bacteria	p__Firmicutes	c__Clostridia	o__Clostridiales	f__Clostridiales_Family_XI._Incertae_Sedis	g__Peptoniphilus	s__Peptoniphilus_asaccharolyticus	NA	0	1	0	0	0	0	0	0	0	0	1	0	0	1	0
217	k__Bacteria	p__Firmicutes	c__Clostridia	o__Clostridiales	f__Veillonellaceae	g__Veillonella	s__Veillonella_parvula	NA	1	0	0	0	1	0	1	0	0	0	0	0	0	0	0
218	k__Bacteria	p__Bacteroidetes	c__Bacteroidia	o__Bacteroidales	f__RikenellaceaeII	g__unclassified	s__unclassified	NA	0	0	0	0	0	0	0	0	0	0	0	1	1	0	0
219	k__Bacteria	p__Proteobacteria	c__Betaproteobacteria	o__Burkholderiales	f__Comamonadaceae	g__unclassified	s__unclassified	NA	1	1	0	0	0	0	0	1	0	0	0	0	0	1	0
220	k__Bacteria	p__Firmicutes	c__Clostridia	o__Clostridiales	f__Clostridiales_Family_XI._Incertae_Sedis	g__unclassified	s__unclassified	NA	0	1	0	1	1	1	1	1	1	0	1	0	0	1	0
221	k__Bacteria	p__Firmicutes	c__Clostridia	o__Clostridiales	f__Ruminococcaceae	g__Ruminococcus	s__unclassified	NA	0	0	1	1	0	0	0	0	1	0	0	1	0	0	0
222	k__Bacteria	p__Firmicutes	c__Clostridia	o__Clostridiales	f__Peptostreptococcaceae	g__Peptostreptococcus	s__unclassified	NA	0	0	1	1	0	1	0	0	0	0	0	0	0	0	0
223	k__Bacteria	p__Proteobacteria	c__Alphaproteobacteria	o__Rhizobiales	f__Rhizobiaceae	g__Agrobacterium	s__Rhizobium_sp._IRBG_74	NA	0	0	0	1	1	1	0	0	1	0	1	0	1	0	0
224	k__Bacteria	p__Proteobacteria	c__Alphaproteobacteria	o__Rhizobiales	f__Hyphomicrobiaceae	g__unclassified	s__unclassified	NA	0	0	0	0	0	0	0	0	0	0	0	1	1	1	0
225	k__Bacteria	p__Proteobacteria	c__Alphaproteobacteria	o__Sphingomonadales	f__Sphingomonadaceae	g__Sphingomonas	s__unclassified	NA	0	0	0	1	1	0	0	0	0	0	0	0	0	0	0
226	k__Bacteria	p__Firmicutes	c__Bacilli	o__Lactobacillales	f__Streptococcaceae	g__Streptococcus	s__unclassified	NA	1	1	0	1	0	0	0	0	0	0	0	0	0	0	0
227	k__Bacteria	p__Firmicutes	c__Bacilli	o__Lactobacillales	f__Streptococcaceae	g__Streptococcus	s__unclassified	NA	1	1	1	1	1	1	1	0	0	0	0	0	0	0	0
228	k__Bacteria	p__Firmicutes	c__Bacilli	o__Lactobacillales	f__Streptococcaceae	g__Streptococcus	s__unclassified	NA	1	0	0	0	0	0	1	0	0	0	0	0	0	1	0
229	k__Bacteria	p__Firmicutes	c__Bacilli	o__Lactobacillales	f__Enterococcaceae	g__unclassified	s__unclassified	NA	0	1	1	1	1	1	0	1	1	0	1	0	0	0	0
230	k__Bacteria	p__Actinobacteria	c__Actinobacteria	o__Actinomycetales	f__Microbacteriaceae	g__unclassified	s__unclassified	NA	1	1	1	1	1	1	1	1	0	1	1	1	1	1	0
231	k__Bacteria	p__Actinobacteria	c__Actinobacteria	o__Actinomycetales	f__Actinomycetaceae	g__Mobiluncus	s__Mobiluncus_curtisii	NA	0	1	0	0	0	0	1	1	1	0	1	1	1	0	0
232	k__Bacteria	p__Proteobacteria	c__Gammaproteobacteria	o__Pseudomonadales	f__Pseudomonadaceae	g__Pseudomonas	s__unclassified	NA	0	1	0	0	0	0	0	0	1	0	0	0	0	1	0
233	k__Bacteria	p__Proteobacteria	c__Gammaproteobacteria	o__Enterobacteriales	f__Enterobacteriaceae	g__unclassified	s__unclassified	NA	1	1	1	0	1	1	0	1	0	0	0	0	0	1	0
234	k__Bacteria	p__Proteobacteria	c__Betaproteobacteria	o__Methylophilales	f__Methylophilaceae	g__Methylophilus	s__unclassified	NA	0	1	0	0	0	0	0	0	1	0	0	1	0	1	0
235	k__Bacteria	p__Proteobacteria	c__Betaproteobacteria	o__Burkholderiales	f__Comamonadaceae	g__unclassified	s__unclassified	NA	1	0	0	0	0	1	0	0	0	0	0	0	0	0	0
236	k__Bacteria	p__Cyanobacteria	c__Chloroplast	o__Streptophyta	f__unclassified	g__unclassified	s__unclassified	NA	0	1	0	0	1	1	0	0	0	0	0	0	0	1	0
237	k__Bacteria	p__Bacteroidetes	c__Flavobacteria	o__Flavobacteriales	f__Flavobacteriaceae	g__unclassified	s__unclassified	NA	0	1	0	1	0	0	0	0	0	1	0	0	0	0	0
238	k__Bacteria	p__Bacteroidetes	c__Bacteroidia	o__Bacteroidales	f__unclassified	g__unclassified	s__unclassified	NA	0	0	1	1	1	0	0	0	0	0	0	0	0	0	0
239	k__Bacteria	p__Bacteroidetes	c__Flavobacteria	o__Flavobacteriales	f__Flavobacteriaceae	g__Capnocytophaga	s__unclassified	NA	0	0	1	1	0	0	0	0	1	1	0	1	0	1	0
240	k__Bacteria	p__Bacteroidetes	c__Sphingobacteria	o__Sphingobacteriales	f__Chitinophagaceae	g__unclassified	s__unclassified	NA	1	0	0	0	0	0	0	1	0	0	0	0	0	1	0
241	k__Bacteria	p__Bacteroidetes	c__Bacteroidia	o__Bacteroidales	f__RikenellaceaeII	g__unclassified	s__unclassified	NA	1	0	1	0	0	1	1	0	0	0	0	0	0	1	1
242	k__Bacteria	p__Firmicutes	c__Bacilli	o__Lactobacillales	f__Streptococcaceae	g__Streptococcus	s__unclassified	NA	1	1	0	1	0	1	0	0	0	0	0	0	0	0	0
243	k__Bacteria	p__Firmicutes	c__unclassified	o__unclassified	f__unclassified	g__unclassified	s__unclassified	NA	1	1	0	0	1	0	1	0	0	1	0	0	0	0	0
244	k__Bacteria	p__Firmicutes	c__Bacilli	o__Gemellales	f__Gemellaceae	g__Gemella	s__unclassified	NA	1	0	1	1	0	1	0	0	0	0	1	0	0	0	0
245	k__Bacteria	p__Firmicutes	c__Clostridia	o__Clostridiales	f__Lachnospiraceae	g__unclassified	s__unclassified	NA	1	1	1	1	1	1	1	1	0	0	1	0	0	0	0
246	k__Bacteria	p__Firmicutes	c__Clostridia	o__Clostridiales	f__Lachnospiraceae	g__unclassified	s__unclassified	NA	0	0	0	0	0	0	0	0	0	0	1	0	1	0	0
247	k__Bacteria	p__Firmicutes	c__Clostridia	o__Clostridiales	f__Lachnospiraceae	g__unclassified	s__unclassified	NA	0	0	0	0	0	0	0	0	1	1	0	0	1	0	0
248	k__Bacteria	p__Proteobacteria	c__Gammaproteobacteria	o__Pseudomonadales	f__Pseudomonadaceae	g__Pseudomonas	s__unclassified	NA	0	0	0	0	0	0	0	0	1	0	1	0	0	0	0
249	k__Bacteria	p__Proteobacteria	c__Gammaproteobacteria	o__Xanthomonadales	f__Xanthomonadaceae	g__unclassified	s__unclassified	NA	0	1	1	0	0	0	0	1	0	0	0	0	0	0	0
250	k__Bacteria	p__Proteobacteria	c__Gammaproteobacteria	o__unclassified	f__unclassified	g__unclassified	s__unclassified	NA	1	1	1	1	1	0	1	1	0	0	1	0	0	0	1
251	k__Bacteria	p__Proteobacteria	c__Betaproteobacteria	o__Burkholderiales	f__Comamonadaceae	g__unclassified	s__unclassified	NA	0	1	1	1	1	1	1	1	1	1	1	0	0	0	1
252	k__Bacteria	p__Proteobacteria	c__Betaproteobacteria	o__Burkholderiales	f__Burkholderiaceae	g__Ralstonia	s__unclassified	NA	1	1	0	1	1	1	1	1	0	1	0	0	0	1	0
253	k__Bacteria	p__Proteobacteria	c__Betaproteobacteria	o__Burkholderiales	f__Comamonadaceae	g__unclassified	s__unclassified	NA	1	1	0	0	0	0	0	1	0	0	0	0	0	0	0
254	k__Bacteria	p__Proteobacteria	c__Gammaproteobacteria	o__Pseudomonadales	f__Moraxellaceae	g__Acinetobacter	s__unclassified	NA	1	1	1	1	1	1	1	1	0	0	0	1	1	1	0
255	k__Bacteria	p__Proteobacteria	c__Gammaproteobacteria	o__Pseudomonadales	f__Pseudomonadaceae	g__Pseudomonas	s__unclassified	NA	0	1	0	0	1	0	1	0	0	0	0	0	0	0	0
256	k__Bacteria	p__Proteobacteria	c__Deltaproteobacteria	o__Bdellovibrionales	f__Bdellovibrionaceae	g__Bdellovibrio	s__unclassified	NA	1	0	0	0	0	1	1	0	0	0	0	0	0	0	0
257	k__Bacteria	p__Acidobacteria	c__Holophagae	o__Holophagales	f__Holophagaceae	g__Geothrix	s__unclassified	NA	0	1	0	0	0	0	0	1	0	0	0	1	0	0	0
258	k__Bacteria	p__TM7	c__TM7-3	o__EW055	f__unclassified	g__unclassified	s__unclassified	NA	1	0	0	0	1	1	0	0	0	0	0	0	0	0	0
260	k__Bacteria	p__Firmicutes	c__Clostridia	o__Clostridiales	f__Lachnospiraceae	g__unclassified	s__unclassified	NA	0	0	0	0	0	0	0	0	0	0	0	0	1	0	0
261	k__Bacteria	p__Firmicutes	c__Clostridia	o__Clostridiales	f__Lachnospiraceae	g__unclassified	s__unclassified	NA	0	0	0	0	0	0	0	0	0	0	1	1	1	0	0
262	k__Bacteria	p__Firmicutes	c__Clostridia	o__Clostridiales	f__Lachnospiraceae	g__unclassified	s__unclassified	NA	1	1	1	1	1	1	0	1	1	1	0	0	1	1	0
263	k__Bacteria	p__Firmicutes	c__Clostridia	o__Clostridiales	f__Lachnospiraceae	g__unclassified	s__unclassified	NA	1	1	0	0	0	1	0	1	0	0	0	0	0	0	0
264	k__Bacteria	p__Firmicutes	c__Clostridia	o__Clostridiales	f__Lachnospiraceae	g__Clostridium	s__unclassified	NA	1	1	1	1	0	0	0	0	0	0	0	0	0	0	0
265	k__Bacteria	p__Firmicutes	c__Clostridia	o__Clostridiales	f__Lachnospiraceae	g__unclassified	s__unclassified	NA	0	0	0	0	0	0	0	1	0	0	1	0	0	1	0
266	k__Bacteria	p__Firmicutes	c__Clostridia	o__Clostridiales	f__Lachnospiraceae	g__unclassified	s__unclassified	NA	0	1	1	1	0	1	0	0	0	0	0	0	1	0	0
267	k__Bacteria	p__Firmicutes	c__Clostridia	o__Clostridiales	f__Lachnospiraceae	g__unclassified	s__unclassified	NA	0	0	1	0	1	1	0	1	1	0	0	0	0	0	0
268	k__Bacteria	p__Firmicutes	c__Clostridia	o__Clostridiales	f__Lachnospiraceae	g__unclassified	s__unclassified	NA	0	1	1	1	0	0	1	0	0	0	0	0	0	0	0
269	k__Bacteria	p__Firmicutes	c__Clostridia	o__Clostridiales	f__Lachnospiraceae	g__unclassified	s__unclassified	NA	1	1	1	1	0	0	0	0	0	0	0	0	0	0	0
270	k__Bacteria	p__Firmicutes	c__Clostridia	o__Clostridiales	f__Lachnospiraceae	g__Blautia	s__unclassified	NA	0	0	1	0	0	0	0	1	1	1	0	0	0	1	0
271	k__Bacteria	p__Acidobacteria	c__unclassified	o__unclassified	f__unclassified	g__unclassified	s__unclassified	NA	0	1	1	0	0	0	0	0	1	0	0	1	0	1	0
272	k__Bacteria	p__Chloroflexi	c__Anaerolineae	o__Anaerolineales	f__Anaerolinaceae	g__SHD-231	s__unclassified	NA	0	0	1	0	0	0	0	1	1	1	0	1	0	1	0
273	k__Bacteria	p__Firmicutes	c__Clostridia	o__Clostridiales	f__Lachnospiraceae	g__unclassified	s__unclassified	NA	1	0	0	0	0	0	0	1	1	1	0	0	0	0	0
274	k__Bacteria	p__Firmicutes	c__Clostridia	o__Clostridiales	f__unclassified	g__unclassified	s__unclassified	NA	0	0	1	0	0	0	0	1	0	1	0	0	1	0	0
275	k__Bacteria	p__Firmicutes	c__Clostridia	o__Clostridiales	f__Clostridiales_Family_XI._Incertae_Sedis	g__unclassified	s__unclassified	NA	0	0	0	0	0	0	0	0	0	1	1	0	1	0	0
276	k__Bacteria	p__Firmicutes	c__Clostridia	o__Clostridiales	f__Lachnospiraceae	g__unclassified	s__unclassified	NA	0	0	0	0	0	0	1	0	0	0	1	1	1	1	0
277	k__Bacteria	p__Proteobacteria	c__Epsilonproteobacteria	o__Campylobacterales	f__Helicobacteraceae	g__unclassified	s__unclassified	NA	0	0	0	0	0	0	1	0	1	1	1	1	0	0	0
278	k__Bacteria	p__Firmicutes	c__Clostridia	o__Clostridiales	f__unclassified	g__unclassified	s__unclassified	NA	0	0	0	0	0	0	0	0	0	0	0	1	1	0	0
279	k__Bacteria	p__Firmicutes	c__Clostridia	o__Clostridiales	f__Lachnospiraceae	g__unclassified	s__unclassified	NA	0	0	0	0	0	0	1	0	0	0	1	0	0	0	0
280	k__Bacteria	p__Proteobacteria	c__unclassified	o__unclassified	f__unclassified	g__unclassified	s__unclassified	NA	0	0	0	0	0	0	0	0	1	0	0	0	1	0	0
285	k__Bacteria	p__Firmicutes	c__Clostridia	o__Clostridiales	f__Lachnospiraceae	g__unclassified	s__unclassified	NA	0	0	0	0	0	0	0	0	0	1	0	1	1	0	0
286	k__Bacteria	p__Proteobacteria	c__unclassified	o__unclassified	f__unclassified	g__unclassified	s__unclassified	NA	0	0	0	0	0	0	0	0	0	1	0	0	1	0	0
288	k__Bacteria	p__Actinobacteria	c__Actinobacteria	o__Actinomycetales	f__Dermacoccaceae	g__Kytococcus	s__unclassified	NA	0	0	0	0	0	0	0	1	0	1	0	0	1	0	0
289	k__Bacteria	p__Proteobacteria	c__Gammaproteobacteria	o__Pseudomonadales	f__Pseudomonadaceae	g__Pseudomonas	s__unclassified	NA	1	1	1	1	0	1	1	1	1	0	0	1	0	1	0
291	k__Bacteria	p__Firmicutes	c__Clostridia	o__Clostridiales	f__Ruminococcaceae	g__unclassified	s__unclassified	NA	0	0	0	0	0	0	0	1	0	0	0	0	0	0	0
292	k__Bacteria	p__Proteobacteria	c__unclassified	o__unclassified	f__unclassified	g__unclassified	s__unclassified	NA	1	0	0	0	0	0	0	1	0	1	1	1	1	1	0
293	k__Bacteria	p__Firmicutes	c__Clostridia	o__Clostridiales	f__Lachnospiraceae	g__unclassified	s__unclassified	NA	1	1	1	1	0	1	1	1	1	1	1	1	1	0	1
295	k__Bacteria	p__Proteobacteria	c__unclassified	o__unclassified	f__unclassified	g__unclassified	s__unclassified	NA	1	0	0	0	0	0	1	0	0	0	1	0	0	0	0
296	k__Bacteria	p__Proteobacteria	c__Gammaproteobacteria	o__Enterobacteriales	f__Enterobacteriaceae	g__unclassified	s__unclassified	NA	1	0	0	1	1	0	1	1	0	0	1	0	0	0	0
297	k__Bacteria	p__Proteobacteria	c__unclassified	o__unclassified	f__unclassified	g__unclassified	s__unclassified	NA	1	0	1	1	1	0	1	0	0	0	0	0	0	0	0
298	k__Bacteria	p__Proteobacteria	c__unclassified	o__unclassified	f__unclassified	g__unclassified	s__unclassified	NA	1	1	1	1	1	1	1	1	0	0	1	1	0	0	1
299	k__Bacteria	p__Proteobacteria	c__unclassified	o__unclassified	f__unclassified	g__unclassified	s__unclassified	NA	1	1	1	1	1	1	1	1	0	0	1	1	1	1	0
300	k__Bacteria	p__Proteobacteria	c__Alphaproteobacteria	o__Rhizobiales	f__Bradyrhizobiaceae	g__unclassified	s__unclassified	NA	1	1	1	1	1	0	1	1	1	1	1	1	1	1	1
301	k__Bacteria	p__Proteobacteria	c__unclassified	o__unclassified	f__unclassified	g__unclassified	s__unclassified	NA	1	1	0	1	1	1	1	1	0	0	0	0	0	0	0
302	k__Bacteria	p__Proteobacteria	c__Betaproteobacteria	o__Burkholderiales	f__Comamonadaceae	g__unclassified	s__unclassified	NA	1	1	0	1	1	0	1	0	0	0	0	0	0	0	0
304	k__Bacteria	p__Proteobacteria	c__Betaproteobacteria	o__Burkholderiales	f__Comamonadaceae	g__unclassified	s__unclassified	NA	1	1	0	0	1	1	0	1	0	0	1	0	1	1	0
305	k__Bacteria	p__Proteobacteria	c__Deltaproteobacteria	o__Myxococcales	f__unclassified	g__unclassified	s__unclassified	NA	1	1	1	0	0	0	0	1	0	0	0	0	0	0	0
306	k__Bacteria	p__Proteobacteria	c__Alphaproteobacteria	o__Rhodospirillales	f__Rhodospirillaceae	g__unclassified	s__unclassified	NA	1	1	1	1	0	0	0	1	0	0	0	0	0	1	0
307	k__Bacteria	p__Proteobacteria	c__Alphaproteobacteria	o__unclassified	f__unclassified	g__unclassified	s__unclassified	NA	1	0	0	0	0	0	0	0	0	1	0	0	0	1	0
308	k__Bacteria	p__Proteobacteria	c__unclassified	o__unclassified	f__unclassified	g__unclassified	s__unclassified	NA	0	0	0	1	0	0	0	1	0	0	1	0	0	1	0
311	k__Bacteria	p__Firmicutes	c__Clostridia	o__Clostridiales	f__Lachnospiraceae	g__unclassified	s__unclassified	NA	0	1	1	1	0	0	1	1	1	0	1	0	0	0	1
312	k__Bacteria	p__Firmicutes	c__Clostridia	o__Clostridiales	f__Lachnospiraceae	g__unclassified	s__unclassified	NA	1	0	0	0	0	0	0	0	0	0	0	0	0	0	0
314	k__Bacteria	p__Proteobacteria	c__Betaproteobacteria	o__Burkholderiales	f__unclassified	g__unclassified	s__unclassified	NA	1	1	0	1	1	1	1	1	0	0	0	0	0	0	0
317	k__Bacteria	p__Firmicutes	c__Clostridia	o__Clostridiales	f__Lachnospiraceae	g__unclassified	s__unclassified	NA	1	1	1	1	0	0	1	1	0	0	0	0	1	1	0
319	k__Bacteria	p__Proteobacteria	c__Gammaproteobacteria	o__Legionellales	f__Legionellaceae	g__Legionella	s__unclassified	NA	1	1	1	1	1	1	1	1	0	1	1	1	1	1	0
320	k__Bacteria	p__Actinobacteria	c__Actinobacteria	o__Actinomycetales	f__Propionibacteriaceae	g__Propionibacterium	s__unclassified	NA	1	0	1	0	1	1	1	0	0	0	1	0	0	0	0
323	k__Bacteria	p__Actinobacteria	c__Actinobacteria	o__Actinomycetales	f__Propionibacteriaceae	g__Tessaracoccus	s__unclassified	NA	1	1	0	0	1	0	1	0	0	0	1	0	0	0	0
325	k__Bacteria	p__Proteobacteria	c__Deltaproteobacteria	o__Desulfobacterales	f__Desulfobacteraceae	g__unclassified	s__unclassified	NA	1	1	1	0	1	1	1	1	1	0	1	1	1	1	0
326	k__Bacteria	p__Proteobacteria	c__Betaproteobacteria	o__Burkholderiales	f__unclassified	g__unclassified	s__unclassified	NA	1	1	1	1	1	1	1	1	1	1	1	1	1	1	1
327	k__Bacteria	p__Proteobacteria	c__Gammaproteobacteria	o__Chromatiales	f__Chromatiaceae	g__unclassified	s__unclassified	NA	0	0	1	0	0	1	1	0	0	0	1	0	0	0	0
330	k__Bacteria	p__Proteobacteria	c__unclassified	o__unclassified	f__unclassified	g__unclassified	s__unclassified	NA	1	1	0	0	0	1	1	1	1	0	1	1	0	1	0
331	k__Bacteria	p__Proteobacteria	c__unclassified	o__unclassified	f__unclassified	g__unclassified	s__unclassified	NA	0	0	0	0	0	0	1	0	0	0	0	0	0	0	1
334	k__Bacteria	p__Firmicutes	c__Clostridia	o__Clostridiales	f__Lachnospiraceae	g__unclassified	s__unclassified	NA	0	1	0	1	0	0	0	0	1	0	0	1	1	1	0
335	k__Bacteria	p__Firmicutes	c__Clostridia	o__Clostridiales	f__Lachnospiraceae	g__unclassified	s__unclassified	NA	1	0	1	0	1	1	1	0	0	0	0	0	0	0	0
340	k__Bacteria	p__Proteobacteria	c__Gammaproteobacteria	o__unclassified	f__unclassified	g__unclassified	s__unclassified	NA	1	0	0	0	0	1	0	0	0	0	0	0	0	0	0
341	k__Bacteria	p__Firmicutes	c__Clostridia	o__Clostridiales	f__Lachnospiraceae	g__unclassified	s__unclassified	NA	1	1	1	1	1	1	1	1	1	0	1	0	0	1	0
343	k__Bacteria	p__Proteobacteria	c__unclassified	o__unclassified	f__unclassified	g__unclassified	s__unclassified	NA	0	0	1	1	0	1	0	0	0	0	0	0	0	0	0
345	k__Bacteria	p__Firmicutes	c__Clostridia	o__Clostridiales	f__Clostridiales_Family_XI._Incertae_Sedis	g__Parvimonas	s__Parvimonas_micra	NA	0	1	1	0	1	0	0	1	0	0	0	0	0	0	0
348	k__Bacteria	p__Firmicutes	c__Clostridia	o__Clostridiales	f__Lachnospiraceae	g__unclassified	s__unclassified	NA	1	1	1	1	0	0	0	0	0	0	0	0	0	0	0
349	k__Bacteria	p__Proteobacteria	c__Gammaproteobacteria	o__unclassified	f__unclassified	g__unclassified	s__unclassified	NA	0	1	1	1	1	0	0	0	0	0	0	0	0	0	0
350	k__Bacteria	p__Firmicutes	c__Clostridia	o__Clostridiales	f__Veillonellaceae	g__unclassified	s__unclassified	NA	0	1	1	1	0	0	0	0	1	0	0	0	0	0	0
351	k__Bacteria	p__Firmicutes	c__unclassified	o__unclassified	f__unclassified	g__unclassified	s__unclassified	NA	1	1	0	1	0	1	1	0	0	0	0	1	1	0	0
352	k__Bacteria	p__Proteobacteria	c__Alphaproteobacteria	o__Rhodospirillales	f__Rhodospirillaceae	g__unclassified	s__unclassified	NA	0	0	0	0	0	1	1	0	0	0	0	0	0	0	0
353	k__Bacteria	p__Firmicutes	c__unclassified	o__unclassified	f__unclassified	g__unclassified	s__unclassified	NA	1	1	1	1	1	1	0	0	0	1	0	1	0	0	0
354	k__Bacteria	p__Firmicutes	c__Clostridia	o__Clostridiales	f__Veillonellaceae	g__unclassified	s__unclassified	NA	1	0	1	0	1	1	1	0	1	0	0	0	0	0	0
355	k__Bacteria	p__Firmicutes	c__Clostridia	o__Clostridiales	f__Veillonellaceae	g__unclassified	s__unclassified	NA	1	0	1	1	1	1	1	1	1	1	0	1	0	1	0
356	k__Bacteria	p__Firmicutes	c__Bacilli	o__Lactobacillales	f__Streptococcaceae	g__Streptococcus	s__unclassified	NA	1	0	1	0	0	0	1	0	0	0	0	0	0	0	0
357	k__Bacteria	p__Firmicutes	c__Clostridia	o__Clostridiales	f__Lachnospiraceae	g__unclassified	s__unclassified	NA	0	1	1	1	0	0	0	0	0	0	0	0	0	0	0
358	k__Bacteria	p__Firmicutes	c__unclassified	o__unclassified	f__unclassified	g__unclassified	s__unclassified	NA	1	1	1	0	1	1	1	0	0	0	0	0	1	0	0
359	k__Bacteria	p__Firmicutes	c__Clostridia	o__Clostridiales	f__Lachnospiraceae	g__unclassified	s__unclassified	NA	1	0	1	1	1	1	1	0	0	0	0	0	0	0	0
360	k__Bacteria	p__Firmicutes	c__Clostridia	o__Clostridiales	f__Lachnospiraceae	g__unclassified	s__unclassified	NA	0	1	1	1	1	0	1	0	1	1	0	0	0	0	0
361	k__Bacteria	p__Firmicutes	c__Clostridia	o__Clostridiales	f__Lachnospiraceae	g__unclassified	s__unclassified	NA	1	0	1	1	1	1	1	1	1	1	0	1	1	1	0
362	k__Bacteria	p__Firmicutes	c__Clostridia	o__Clostridiales	f__Lachnospiraceae	g__unclassified	s__unclassified	NA	0	1	1	1	1	0	0	0	0	0	0	0	0	0	0
363	k__Bacteria	p__Firmicutes	c__unclassified	o__unclassified	f__unclassified	g__unclassified	s__unclassified	NA	1	1	1	1	0	0	0	0	0	0	0	0	1	0	0
364	k__Bacteria	p__Actinobacteria	c__Actinobacteria	o__unclassified	f__unclassified	g__unclassified	s__unclassified	NA	0	0	1	0	0	0	1	0	0	0	0	0	0	0	0
365	k__Bacteria	p__Proteobacteria	c__Alphaproteobacteria	o__Caulobacterales	f__Caulobacteraceae	g__Brevundimonas	s__Brevundimonas_diminuta	NA	0	0	0	1	0	1	0	0	0	0	1	1	0	0	0
366	k__Bacteria	p__Firmicutes	c__Clostridia	o__Clostridiales	f__Ruminococcaceae	g__unclassified	s__unclassified	NA	0	1	1	0	0	0	0	0	1	1	1	0	1	0	0
367	k__Bacteria	p__Firmicutes	c__Clostridia	o__Clostridiales	f__Ruminococcaceae	g__unclassified	s__unclassified	NA	0	0	0	0	0	0	0	1	0	0	0	0	0	1	0
368	k__Bacteria	p__Firmicutes	c__Clostridia	o__Clostridiales	f__Ruminococcaceae	g__unclassified	s__unclassified	NA	0	0	0	0	0	0	0	1	0	1	0	1	1	1	0
369	k__Bacteria	p__Firmicutes	c__Clostridia	o__Clostridiales	f__Ruminococcaceae	g__unclassified	s__unclassified	NA	0	0	0	0	0	0	0	1	0	1	0	0	0	0	0
370	k__Bacteria	p__Actinobacteria	c__Actinobacteria	o__Actinomycetales	f__Actinomycetaceae	g__Actinomyces	s__Actinomyces_neuii	NA	0	0	0	0	0	0	1	0	0	0	0	1	1	0	0
371	k__Bacteria	p__Proteobacteria	c__Betaproteobacteria	o__unclassified	f__unclassified	g__unclassified	s__unclassified	NA	1	1	0	1	1	1	1	1	0	0	0	0	1	0	0
372	k__Bacteria	p__Proteobacteria	c__Betaproteobacteria	o__Burkholderiales	f__Burkholderiaceae	g__Ralstonia	s__unclassified	NA	1	1	0	1	0	1	1	1	0	0	1	0	1	1	0
373	k__Bacteria	p__Proteobacteria	c__Betaproteobacteria	o__Burkholderiales	f__Comamonadaceae	g__Malikia	s__unclassified	NA	1	1	0	1	0	1	1	1	0	1	0	0	0	1	0
374	k__Bacteria	p__Proteobacteria	c__Gammaproteobacteria	o__Enterobacteriales	f__Enterobacteriaceae	g__unclassified	s__unclassified	NA	1	0	0	0	0	0	0	0	0	0	0	0	0	0	0
375	k__Bacteria	p__Proteobacteria	c__Gammaproteobacteria	o__Enterobacteriales	f__Enterobacteriaceae	g__unclassified	s__unclassified	NA	1	1	0	0	0	0	0	1	0	0	0	0	0	0	0
376	k__Bacteria	p__Bacteroidetes	c__Bacteroidia	o__Bacteroidales	f__Prevotellaceae	g__Prevotella	s__unclassified	NA	0	0	0	0	0	0	0	0	0	1	0	1	1	0	0
377	k__Bacteria	p__Bacteroidetes	c__Bacteroidia	o__Bacteroidales	f__Prevotellaceae	g__Prevotella	s__unclassified	NA	0	0	0	0	0	0	1	0	1	0	0	0	0	1	0
378	k__Bacteria	p__Bacteroidetes	c__Bacteroidia	o__Bacteroidales	f__Prevotellaceae	g__Prevotella	s__unclassified	NA	1	1	1	1	0	0	0	0	1	0	0	0	0	0	0
379	k__Bacteria	p__Firmicutes	c__Clostridia	o__Clostridiales	f__Lachnospiraceae	g__unclassified	s__unclassified	NA	0	0	0	0	0	0	0	0	1	0	1	0	0	0	0
380	k__Bacteria	p__Firmicutes	c__Clostridia	o__Clostridiales	f__Lachnospiraceae	g__unclassified	s__unclassified	NA	0	0	0	0	0	0	0	0	0	0	1	1	1	0	0
381	k__Bacteria	p__Firmicutes	c__Clostridia	o__Clostridiales	f__unclassified	g__unclassified	s__unclassified	NA	0	0	0	0	0	0	1	0	0	1	1	1	1	0	0
382	k__Bacteria	p__Proteobacteria	c__Alphaproteobacteria	o__Sphingomonadales	f__Sphingomonadaceae	g__Sphingomonas	s__unclassified	NA	0	1	1	1	1	0	1	0	0	0	0	0	0	0	0
383	k__Bacteria	p__Proteobacteria	c__Alphaproteobacteria	o__Sphingomonadales	f__Sphingomonadaceae	g__Sphingomonas	s__unclassified	NA	0	0	0	1	1	1	0	0	0	0	0	0	0	0	0
384	k__Bacteria	p__Proteobacteria	c__Alphaproteobacteria	o__Sphingomonadales	f__Sphingomonadaceae	g__Sphingomonas	s__unclassified	NA	0	0	0	1	0	1	1	0	0	0	0	0	0	0	0
385	k__Bacteria	p__Tenericutes	c__Mollicutes	o__RF39	f__unclassified	g__unclassified	s__unclassified	NA	0	0	1	0	0	0	0	0	0	1	0	0	0	1	0
386	k__Bacteria	p__Firmicutes	c__Clostridia	o__Clostridiales	f__Lachnospiraceae	g__Clostridium	s__unclassified	NA	0	0	0	1	0	0	0	1	0	1	0	0	0	0	0
387	k__Bacteria	p__Firmicutes	c__Clostridia	o__Clostridiales	f__Veillonellaceae	g__Dialister	s__Dialister_invisus	NA	0	1	1	1	0	0	0	1	0	1	0	0	0	0	0
388	k__Bacteria	p__Acidobacteria	c__Solibacteres	o__Solibacterales	f__Solibacteraceae	g__Candidatus_Solibacter	s__unclassified	NA	0	1	0	1	0	0	0	0	0	0	0	0	0	1	0
389	k__Bacteria	p__Acidobacteria	c__Solibacteres	o__Solibacterales	f__Solibacteraceae	g__Candidatus_Solibacter	s__unclassified	NA	1	0	1	0	0	0	0	0	0	0	0	0	0	0	0
390	k__Bacteria	p__Firmicutes	c__Bacilli	o__Lactobacillales	f__Streptococcaceae	g__Streptococcus	s__unclassified	NA	1	1	0	0	0	0	1	0	0	0	0	0	0	0	0
391	k__Bacteria	p__TM7	c__TM7-3	o__EW055	f__unclassified	g__unclassified	s__unclassified	NA	0	0	1	1	0	0	0	0	0	0	0	0	0	0	0
392	k__Bacteria	p__TM7	c__TM7-3	o__EW055	f__unclassified	g__unclassified	s__unclassified	NA	0	0	0	0	0	0	0	0	0	0	0	1	1	1	0
393	k__Bacteria	p__TM7	c__TM7-3	o__EW055	f__unclassified	g__unclassified	s__unclassified	NA	0	0	0	0	1	0	0	0	0	0	0	1	0	1	0
394	k__Bacteria	p__Cyanobacteria	c__Synechococcophycideae	o__Synechococcales	f__Synechococcaceae	g__Prochlorococcus	s__unclassified	NA	1	1	0	0	0	0	0	0	1	0	0	0	0	0	0
395	k__Bacteria	p__Bacteroidetes	c__Sphingobacteria	o__Sphingobacteriales	f__Chitinophagaceae	g__unclassified	s__unclassified	NA	1	1	0	0	0	0	0	1	0	0	0	0	0	0	0
396	k__Bacteria	p__Proteobacteria	c__Betaproteobacteria	o__Neisseriales	f__Neisseriaceae	g__unclassified	s__unclassified	NA	0	0	1	1	0	0	0	0	0	0	0	0	1	0	0
397	k__Bacteria	p__Bacteroidetes	c__Bacteroidia	o__Bacteroidales	f__RikenellaceaeII	g__unclassified	s__unclassified	NA	0	1	0	0	0	0	0	0	0	0	0	0	1	1	0
398	k__Bacteria	p__Bacteroidetes	c__Bacteroidia	o__Bacteroidales	f__RikenellaceaeII	g__unclassified	s__unclassified	NA	1	1	0	0	0	0	1	1	0	0	0	0	0	1	0
399	k__Bacteria	p__Bacteroidetes	c__Bacteroidia	o__Bacteroidales	f__RikenellaceaeII	g__unclassified	s__unclassified	NA	0	0	0	0	0	0	0	1	0	0	0	1	1	0	0
400	k__Bacteria	p__Bacteroidetes	c__Bacteroidia	o__Bacteroidales	f__RikenellaceaeII	g__unclassified	s__unclassified	NA	0	0	0	0	0	0	0	0	0	1	1	0	1	0	0
401	k__Bacteria	p__Verrucomicrobia	c__Spartobacteria	o__Spartobacteriales	f__Spartobacteriaceae	g__Candidatus_Xiphinematobacter	s__unclassified	NA	0	1	0	0	0	0	0	0	0	0	0	0	1	1	0
402	k__Bacteria	p__Firmicutes	c__Clostridia	o__Clostridiales	f__Lachnospiraceae	g__Coprococcus	s__unclassified	NA	0	0	0	0	0	0	0	1	0	1	0	0	0	1	0
403	k__Bacteria	p__Firmicutes	c__Clostridia	o__Clostridiales	f__Lachnospiraceae	g__Ruminococcus	s__unclassified	NA	1	0	0	0	1	0	0	1	0	0	0	0	0	1	0
404	k__Bacteria	p__Firmicutes	c__Clostridia	o__Clostridiales	f__Lachnospiraceae	g__Ruminococcus	s__unclassified	NA	1	0	1	0	1	0	0	0	0	0	0	0	0	1	0
405	k__Bacteria	p__Firmicutes	c__Clostridia	o__Clostridiales	f__Lachnospiraceae	g__Ruminococcus	s__unclassified	NA	1	0	0	0	0	0	0	0	0	1	0	0	0	1	0
408	k__Bacteria	p__Actinobacteria	c__unclassified	o__unclassified	f__unclassified	g__unclassified	s__unclassified	NA	0	0	1	1	0	1	0	0	0	0	0	1	1	1	0
409	k__Bacteria	p__Fusobacteria	c__Fusobacteria	o__Fusobacteriales	f__Fusobacteriaceae	g__u114	s__unclassified	NA	1	1	1	1	0	0	0	0	1	0	0	0	0	1	0
410	k__Bacteria	p__Firmicutes	c__Clostridia	o__Clostridiales	f__Clostridiales_Family_XI._Incertae_Sedis	g__Anaerococcus	s__Anaerococcus_prevotii	NA	1	1	0	1	0	0	0	1	1	1	0	1	1	0	0
411	k__Bacteria	p__Firmicutes	c__Clostridia	o__Clostridiales	f__Clostridiales_Family_XI._Incertae_Sedis	g__Anaerococcus	s__Anaerococcus_prevotii	NA	0	0	0	0	0	0	0	0	1	0	0	0	0	0	0
412	k__Bacteria	p__Firmicutes	c__Clostridia	o__Clostridiales	f__Ruminococcaceae	g__Faecalibacterium	s__Faecalibacterium_prausnitzii	NA	0	0	1	0	0	1	0	0	0	0	0	0	1	0	0
413	k__Bacteria	p__Firmicutes	c__Clostridia	o__Clostridiales	f__Ruminococcaceae	g__Faecalibacterium	s__unclassified	NA	0	1	1	0	0	0	0	0	0	0	1	0	0	0	0
414	k__Bacteria	p__Firmicutes	c__Clostridia	o__Clostridiales	f__Ruminococcaceae	g__Faecalibacterium	s__unclassified	NA	0	0	1	0	0	0	0	1	0	0	0	0	0	0	0
415	k__Bacteria	p__Proteobacteria	c__Gammaproteobacteria	o__Pseudomonadales	f__Pseudomonadaceae	g__Pseudomonas	s__Pseudomonas_cedrina	NA	0	0	1	0	1	1	0	0	0	0	0	1	0	0	0
416	k__Bacteria	p__OP3	c__BD4-9	o__unclassified	f__unclassified	g__unclassified	s__unclassified	NA	0	1	0	0	0	1	0	1	0	0	0	0	0	0	0
417	k__Bacteria	p__Proteobacteria	c__Alphaproteobacteria	o__Rhizobiales	f__unclassified	g__unclassified	s__unclassified	NA	1	1	1	0	1	1	1	1	0	0	1	1	1	0	0
418	k__Bacteria	p__Proteobacteria	c__Alphaproteobacteria	o__Rhizobiales	f__unclassified	g__unclassified	s__unclassified	NA	1	1	0	0	0	0	0	1	0	0	0	0	0	0	1
419	k__Bacteria	p__Proteobacteria	c__Gammaproteobacteria	o__Enterobacteriales	f__Enterobacteriaceae	g__Pantoea	s__unclassified	NA	0	0	1	0	0	1	1	0	0	0	0	0	0	0	0
420	k__Bacteria	p__Bacteroidetes	c__Bacteroidia	o__Bacteroidales	f__Porphyromonadaceae	g__Porphyromonas	s__unclassified	NA	0	0	0	0	0	0	0	0	0	1	0	1	0	1	0
421	k__Bacteria	p__Proteobacteria	c__Gammaproteobacteria	o__Xanthomonadales	f__Xanthomonadaceae	g__Stenotrophomonas	s__unclassified	NA	0	1	0	1	1	0	0	0	0	0	0	0	0	0	0
422	k__Bacteria	p__Proteobacteria	c__Gammaproteobacteria	o__Xanthomonadales	f__Sinobacteraceae	g__Nevskia	s__Nevskia_ramosa	NA	1	0	0	0	0	1	0	0	0	0	0	0	0	0	0
423	k__Bacteria	p__Verrucomicrobia	c__Verrucomicrobiae	o__Verrucomicrobiales	f__Verrucomicrobiaceae	g__Akkermansia	s__unclassified	NA	0	0	1	0	0	0	0	0	0	0	1	0	1	0	0
424	k__Bacteria	p__Elusimicrobia	c__Elusimicrobia	o__Elusimicrobiales	f__unclassified	g__unclassified	s__unclassified	NA	0	0	0	1	0	0	0	0	0	0	0	0	0	0	0
425	k__Bacteria	p__Proteobacteria	c__Gammaproteobacteria	o__Pseudomonadales	f__Pseudomonadaceae	g__Pseudomonas	s__unclassified	NA	0	0	1	0	0	0	0	0	1	0	0	0	0	1	0
426	k__Bacteria	p__Proteobacteria	c__Alphaproteobacteria	o__Rhodobacterales	f__Rhodobacteraceae	g__unclassified	s__unclassified	NA	0	0	0	0	0	0	0	0	0	1	0	1	1	1	0
427	k__Bacteria	p__Firmicutes	c__Bacilli	o__Bacillales	f__Staphylococcaceae	g__Staphylococcus	s__Staphylococcus_epidermidis	NA	0	0	0	0	0	0	0	1	0	0	1	0	0	1	0
428	k__Bacteria	p__Firmicutes	c__Bacilli	o__Bacillales	f__Staphylococcaceae	g__Staphylococcus	s__Staphylococcus_epidermidis	NA	0	0	0	0	0	0	0	1	0	0	1	0	0	1	0
429	k__Bacteria	p__Synergistetes	c__Synergistia	o__Synergistales	f__Dethiosulfovibrionaceae	g__Jonquetella	s__Jonquetella_anthropi	NA	0	0	0	0	0	0	0	0	1	1	0	1	1	0	0
430	k__Bacteria	p__Proteobacteria	c__Alphaproteobacteria	o__Caulobacterales	f__Caulobacteraceae	g__Mycoplana	s__unclassified	NA	1	0	1	0	0	0	1	0	0	1	0	0	0	0	0
431	k__Bacteria	p__Proteobacteria	c__Gammaproteobacteria	o__Chromatiales	f__Sinobacteraceae	g__unclassified	s__unclassified	NA	0	0	0	1	1	0	0	0	0	0	1	0	0	0	0
433	k__Bacteria	p__Proteobacteria	c__Gammaproteobacteria	o__Pseudomonadales	f__Moraxellaceae	g__Acinetobacter	s__Acinetobacter_johnsonii	NA	0	0	0	1	0	1	0	0	1	0	1	0	1	1	0
434	k__Bacteria	p__WS3	c__PRR-12	o__Sediment-1	f__PRR-10	g__unclassified	s__unclassified	NA	1	1	1	1	1	1	1	0	1	0	0	0	0	0	0
435	k__Bacteria	p__Bacteroidetes	c__Sphingobacteria	o__Sphingobacteriales	f__Sphingobacteriaceae	g__Pedobacter	s__unclassified	NA	0	1	0	0	0	0	0	0	0	0	0	1	1	1	0
436	k__Bacteria	p__TM7	c__TM7-3	o__CW040	f__F16	g__unclassified	s__unclassified	NA	0	1	1	1	0	0	0	0	0	0	0	0	0	0	0
437	k__Bacteria	p__Proteobacteria	c__Betaproteobacteria	o__Neisseriales	f__Neisseriaceae	g__Simonsiella	s__unclassified	NA	0	0	1	1	1	0	0	0	1	0	0	0	0	1	0
438	k__Bacteria	p__Proteobacteria	c__Deltaproteobacteria	o__MIZ46	f__unclassified	g__unclassified	s__unclassified	NA	0	0	0	1	0	1	0	0	0	0	0	0	0	1	0
440	k__Bacteria	p__Fusobacteria	c__Fusobacteria	o__Fusobacteriales	f__Fusobacteriaceae	g__Leptotrichia	s__unclassified	NA	1	1	0	1	0	0	0	0	0	0	0	0	0	0	0
441	k__Bacteria	p__TM7	c__TM7-3	o__Blgi18	f__unclassified	g__unclassified	s__unclassified	NA	0	0	1	1	0	0	0	0	1	0	0	0	0	0	0
442	k__Bacteria	p__Bacteroidetes	c__Bacteroidia	o__Bacteroidales	f__Bacteroidaceae	g__Bacteroides	s__Bacteroides_vulgatus	NA	0	0	0	0	0	0	0	1	0	1	1	0	0	0	0
443	k__Bacteria	p__Firmicutes	c__Clostridia	o__Clostridiales	f__Clostridiales_Family_XI._Incertae_Sedis	g__Anaerococcus	s__unclassified	NA	0	0	0	1	0	1	0	0	0	0	0	0	0	1	0
444	k__Bacteria	p__Firmicutes	c__Bacilli	o__Lactobacillales	f__Streptococcaceae	g__Streptococcus	s__Streptococcus_oralis	NA	0	0	1	0	0	0	0	0	0	0	0	0	0	0	0
445	k__Bacteria	p__Firmicutes	c__Clostridia	o__Clostridiales	f__Lachnospiraceae	g__Coprococcus	s__Clostridium_sp._SS2/1	NA	0	0	0	0	0	0	0	1	0	0	0	0	0	0	0
446	k__Bacteria	p__Proteobacteria	c__Alphaproteobacteria	o__Rhizobiales	f__Rhizobiaceae	g__Agrobacterium	s__unclassified	NA	0	0	0	0	0	0	0	0	0	0	0	0	1	1	0
447	k__Bacteria	p__Proteobacteria	c__Alphaproteobacteria	o__Rhizobiales	f__Brucellaceae	g__Brucella	s__unclassified	NA	0	0	0	0	0	0	0	0	0	0	1	1	1	0	0
448	k__Bacteria	p__Firmicutes	c__Clostridia	o__Clostridiales	f__Veillonellaceae	g__Phascolarctobacterium	s__unclassified	NA	0	0	1	0	0	0	0	1	0	1	0	0	0	0	0
449	k__Bacteria	p__Bacteroidetes	c__Bacteroidia	o__Bacteroidales	f__Bacteroidaceae	g__Bacteroides	s__Bacteroides_dorei	NA	1	0	0	0	0	0	0	0	0	0	0	1	0	0	0
450	k__Bacteria	p__Actinobacteria	c__Actinobacteria	o__Actinomycetales	f__Corynebacteriaceae	g__Corynebacterium	s__Corynebacterium_efficiens	NA	0	1	1	0	0	0	0	0	0	0	1	0	1	1	0
451	k__Bacteria	p__Actinobacteria	c__Actinobacteria	o__Actinomycetales	f__Corynebacteriaceae	g__Corynebacterium	s__Corynebacterium_simulans	NA	0	0	0	0	0	0	0	0	0	0	1	0	0	0	0
452	k__Bacteria	p__Bacteroidetes	c__Flavobacteria	o__Flavobacteriales	f__Flavobacteriaceae	g__Flavobacterium	s__unclassified	NA	0	1	1	0	0	0	0	0	0	0	0	1	0	0	0
453	k__Bacteria	p__Actinobacteria	c__Actinobacteria	o__Actinomycetales	f__Corynebacteriaceae	g__Corynebacterium	s__Corynebacterium_matruchotii	NA	1	0	0	0	0	0	0	0	0	1	0	0	0	0	0
454	k__Bacteria	p__Actinobacteria	c__Actinobacteria	o__Actinomycetales	f__Corynebacteriaceae	g__Corynebacterium	s__unclassified	NA	1	0	0	0	0	0	1	0	1	0	0	0	0	0	0
455	k__Bacteria	p__Proteobacteria	c__Alphaproteobacteria	o__Sphingomonadales	f__Sphingomonadaceae	g__Sphingobium	s__unclassified	NA	0	0	1	0	0	1	0	0	0	0	0	1	0	0	0
456	k__Bacteria	p__Cyanobacteria	c__Nostocophycideae	o__Stigonematales	f__	g__unclassified	s__unclassified	NA	0	0	0	1	1	1	0	0	0	0	0	0	0	0	0
457	k__Bacteria	p__Firmicutes	c__Clostridia	o__Clostridiales	f__Eubacteriaceae	g__Eubacterium	s__Eubacterium_yurii	NA	0	1	1	0	0	0	0	0	1	0	0	0	0	0	0
458	k__Bacteria	p__Actinobacteria	c__Actinobacteria	o__Actinomycetales	f__Microbacteriaceae	g__Leucobacter	s__Leucobacter_komagatae	NA	0	1	1	1	0	1	0	0	0	0	0	0	0	1	0
459	k__Bacteria	p__Proteobacteria	c__Gammaproteobacteria	o__Pseudomonadales	f__Moraxellaceae	g__Acinetobacter	s__unclassified	NA	0	0	1	0	0	1	0	0	0	1	1	0	0	0	0
460	k__Bacteria	p__Armatimonadetes	c__CH21	o__unclassified	f__unclassified	g__unclassified	s__unclassified	NA	1	0	1	0	0	1	0	0	0	0	0	0	0	0	0
461	k__Bacteria	p__Firmicutes	c__Clostridia	o__Clostridiales	f__Lachnospiraceae	g__Dorea	s__Dorea_formicigenerans	NA	0	0	0	1	0	0	0	1	0	0	0	0	0	1	0
462	k__Bacteria	p__Firmicutes	c__Bacilli	o__Lactobacillales	f__Aerococcaceae	g__unclassified	s__unclassified	NA	1	0	0	0	1	0	0	0	1	0	0	1	0	1	0
463	k__Bacteria	p__Proteobacteria	c__Betaproteobacteria	o__Burkholderiales	f__Oxalobacteraceae	g__Janthinobacterium	s__Janthinobacterium_lividum	NA	0	0	1	0	0	0	0	0	0	0	0	0	0	0	0
464	k__Bacteria	p__Proteobacteria	c__Gammaproteobacteria	o__Cardiobacteriales	f__Cardiobacteriaceae	g__Cardiobacterium	s__unclassified	NA	0	1	1	1	0	0	1	0	0	0	0	0	1	0	0
465	k__Bacteria	p__Actinobacteria	c__Actinobacteria	o__Actinomycetales	f__Mycobacteriaceae	g__Mycobacterium	s__unclassified	NA	1	1	0	0	0	1	0	0	0	0	0	0	0	0	0
466	k__Bacteria	p__Firmicutes	c__Clostridia	o__Clostridiales	f__Clostridiales_Family_XI._Incertae_Sedis	g__Anaerococcus	s__Anaerococcus_hydrogenalis	NA	0	1	1	0	0	1	0	0	0	1	1	0	1	1	0
467	k__Bacteria	p__Firmicutes	c__Clostridia	o__Clostridiales	f__Veillonellaceae	g__Thermosinus	s__Thermosinus_carboxydivorans	NA	0	1	0	1	0	1	0	0	0	0	0	0	0	0	0
468	k__Bacteria	p__Proteobacteria	c__Gammaproteobacteria	o__Pseudomonadales	f__Moraxellaceae	g__Acinetobacter	s__Acinetobacter_venetianus	NA	1	1	1	0	0	0	0	0	0	0	1	0	0	0	0
469	k__Bacteria	p__Bacteroidetes	c__Flavobacteria	o__Flavobacteriales	f__Flavobacteriaceae	g__Capnocytophaga	s__Capnocytophaga_sputigena	NA	0	0	0	1	0	0	1	0	1	0	0	0	0	0	0
470	k__Bacteria	p__Actinobacteria	c__Actinobacteria	o__Actinomycetales	f__Corynebacteriaceae	g__Corynebacterium	s__Corynebacterium_freneyi	NA	0	1	0	1	1	1	0	1	1	0	0	1	1	0	0
471	k__Bacteria	p__Actinobacteria	c__Actinobacteria	o__Actinomycetales	f__Mycobacteriaceae	g__Mycobacterium	s__unclassified	NA	1	1	0	0	0	1	0	1	0	1	0	1	0	0	0
472	k__Bacteria	p__Firmicutes	c__Clostridia	o__Clostridiales	f__Clostridiales_Family_XIII._Incertae_Sedis	g__Mogibacterium	s__unclassified	NA	0	1	1	0	1	0	0	1	0	0	0	0	0	0	0
473	k__Bacteria	p__Firmicutes	c__Bacilli	o__Lactobacillales	f__Streptococcaceae	g__Streptococcus	s__Streptococcus_oralis	NA	0	0	0	0	0	1	1	1	1	0	0	0	0	0	0
474	k__Bacteria	p__Firmicutes	c__Bacilli	o__Lactobacillales	f__Streptococcaceae	g__Streptococcus	s__unclassified	NA	1	1	1	0	0	1	0	1	1	1	0	1	1	0	0
475	k__Bacteria	p__Firmicutes	c__Bacilli	o__Lactobacillales	f__Streptococcaceae	g__Streptococcus	s__Streptococcus_thermophilus	NA	1	1	1	1	1	1	1	1	1	0	0	0	0	0	0
476	k__Bacteria	p__Firmicutes	c__Bacilli	o__Bacillales	f__Staphylococcaceae	g__Staphylococcus	s__Staphylococcus_hominis	NA	0	1	0	1	0	0	0	1	0	0	0	0	0	0	0
477	k__Bacteria	p__Bacteroidetes	c__Bacteroidia	o__Bacteroidales	f__Prevotellaceae	g__Prevotella	s__Prevotella_pallens	NA	1	0	0	1	0	0	0	0	0	0	0	0	0	0	0
478	k__Bacteria	p__Bacteroidetes	c__Bacteroidia	o__Bacteroidales	f__Prevotellaceae	g__Prevotella	s__unclassified	NA	1	0	0	1	0	0	0	0	0	0	0	0	0	0	0
479	k__Bacteria	p__Proteobacteria	c__Gammaproteobacteria	o__Pseudomonadales	f__Pseudomonadaceae	g__Pseudomonas	s__unclassified	NA	0	0	0	0	0	0	0	0	1	1	0	0	0	0	0
480	k__Bacteria	p__Proteobacteria	c__Gammaproteobacteria	o__Pseudomonadales	f__Pseudomonadaceae	g__Pseudomonas	s__unclassified	NA	0	0	0	0	0	0	0	0	1	1	0	0	1	1	0
481	k__Bacteria	p__Proteobacteria	c__Gammaproteobacteria	o__Pseudomonadales	f__Pseudomonadaceae	g__Pseudomonas	s__unclassified	NA	1	0	0	0	0	0	0	0	0	0	0	0	0	0	0
482	k__Bacteria	p__Proteobacteria	c__Alphaproteobacteria	o__Sphingomonadales	f__Sphingomonadaceae	g__Sphingobium	s__unclassified	NA	1	1	1	0	0	1	0	0	1	0	0	0	0	0	0
483	k__Bacteria	p__Firmicutes	c__Clostridia	o__Clostridiales	f__Lachnospiraceae	g__Coprococcus	s__Coprococcus_catus	NA	0	0	0	0	1	0	0	1	1	0	0	0	0	1	0
484	k__Bacteria	p__Proteobacteria	c__Gammaproteobacteria	o__Pseudomonadales	f__Moraxellaceae	g__Acinetobacter	s__Acinetobacter_johnsonii	NA	0	1	1	0	0	1	0	1	1	0	1	1	1	1	0
485	k__Bacteria	p__Proteobacteria	c__Gammaproteobacteria	o__Pseudomonadales	f__Moraxellaceae	g__Acinetobacter	s__Acinetobacter_johnsonii	NA	0	1	1	1	0	1	0	1	0	0	0	1	0	1	0
486	k__Bacteria	p__Firmicutes	c__Clostridia	o__Clostridiales	f__Ruminococcaceae	g__Faecalibacterium	s__unclassified	NA	0	1	0	1	0	0	0	0	0	0	0	0	0	0	0
487	k__Bacteria	p__Firmicutes	c__Clostridia	o__Clostridiales	f__Veillonellaceae	g__Veillonella	s__Veillonella_dispar	NA	1	0	1	1	1	1	1	0	0	0	0	0	0	0	0
488	k__Bacteria	p__Proteobacteria	c__Gammaproteobacteria	o__Xanthomonadales	f__Xanthomonadaceae	g__Stenotrophomonas	s__Pseudomonas_geniculata	NA	0	1	0	1	1	0	0	0	0	0	0	0	0	0	0
489	k__Bacteria	p__Proteobacteria	c__Alphaproteobacteria	o__Rhizobiales	f__Methylobacteriaceae	g__Methylobacterium	s__unclassified	NA	1	0	0	1	0	0	0	0	0	0	0	1	0	0	0
490	k__Bacteria	p__Proteobacteria	c__Alphaproteobacteria	o__Rhizobiales	f__Methylobacteriaceae	g__Methylobacterium	s__unclassified	NA	0	1	0	0	0	0	0	0	0	0	0	1	1	0	0
491	k__Bacteria	p__Firmicutes	c__Clostridia	o__Clostridiales	f__Clostridiaceae	g__Clostridium	s__unclassified	NA	0	0	1	0	0	0	0	0	0	0	0	0	0	0	0
492	k__Bacteria	p__Firmicutes	c__Clostridia	o__Clostridiales	f__Clostridiales_Family_XI._Incertae_Sedis	g__Peptoniphilus	s__Peptoniphilus_asaccharolyticus	NA	1	1	1	0	1	0	1	1	1	1	1	1	1	1	0
493	k__Bacteria	p__Firmicutes	c__Clostridia	o__Clostridiales	f__Lachnospiraceae	g__Blautia	s__unclassified	NA	0	0	1	0	0	0	0	1	0	1	0	0	0	0	0
494	k__Bacteria	p__Proteobacteria	c__Alphaproteobacteria	o__Rhizobiales	f__Hyphomicrobiaceae	g__Hyphomicrobium	s__unclassified	NA	0	0	1	0	0	0	0	0	0	1	0	1	1	1	0
495	k__Bacteria	p__Firmicutes	c__Clostridia	o__Clostridiales	f__Lachnospiraceae	g__Oribacterium	s__unclassified	NA	0	1	0	1	0	1	0	0	0	0	0	0	0	0	0
496	k__Bacteria	p__Actinobacteria	c__Actinobacteria	o__Actinomycetales	f__Thermomonosporaceae	g__Actinomadura	s__Actinomadura_nitritigenes	NA	1	1	1	1	1	1	1	1	1	1	1	1	1	1	0
497	k__Bacteria	p__Fusobacteria	c__Fusobacteria	o__Fusobacteriales	f__Fusobacteriaceae	g__Leptotrichia	s__unclassified	NA	1	1	1	1	1	1	1	0	0	0	0	0	0	0	0
498	k__Bacteria	p__Actinobacteria	c__Actinobacteria	o__Actinomycetales	f__Micrococcaceae	g__Rothia	s__Rothia_dentocariosa	NA	1	1	1	1	0	1	1	1	1	1	0	0	1	0	0
499	k__Bacteria	p__Firmicutes	c__Clostridia	o__Clostridiales	f__Clostridiales_Family_XI._Incertae_Sedis	g__Finegoldia	s__Finegoldia_magna	NA	1	1	1	1	0	0	1	1	1	0	0	0	0	0	0
500	k__Bacteria	p__Proteobacteria	c__Gammaproteobacteria	o__Enterobacteriales	f__Enterobacteriaceae	g__Trabulsiella	s__Citrobacter_rodentium	NA	1	1	1	1	1	1	0	0	0	0	0	0	0	0	0
501	k__Bacteria	p__Firmicutes	c__Clostridia	o__Clostridiales	f__Lachnospiraceae	g__unclassified	s__unclassified	NA	0	1	1	1	0	1	0	0	0	0	0	0	0	0	0
502	k__Bacteria	p__Firmicutes	c__Clostridia	o__Clostridiales	f__Lachnospiraceae	g__unclassified	s__unclassified	NA	1	1	1	1	1	0	0	1	1	1	0	0	1	1	0
504	k__Bacteria	p__Firmicutes	c__Clostridia	o__Clostridiales	f__Lachnospiraceae	g__unclassified	s__unclassified	NA	0	0	0	0	0	0	0	1	0	1	0	0	0	0	0
505	k__Bacteria	p__Firmicutes	c__Clostridia	o__Clostridiales	f__Lachnospiraceae	g__unclassified	s__unclassified	NA	0	0	0	0	0	0	0	1	1	1	1	0	0	0	0
506	k__Bacteria	p__Firmicutes	c__Clostridia	o__Clostridiales	f__Lachnospiraceae	g__unclassified	s__unclassified	NA	0	1	0	1	0	0	0	1	0	0	1	0	0	0	0
507	k__Bacteria	p__Firmicutes	c__Clostridia	o__Clostridiales	f__Lachnospiraceae	g__unclassified	s__unclassified	NA	1	0	0	0	1	0	0	1	0	1	0	0	0	0	0
508	k__Bacteria	p__Firmicutes	c__Clostridia	o__Clostridiales	f__Lachnospiraceae	g__Clostridium	s__unclassified	NA	0	0	0	1	0	0	0	1	0	0	0	0	0	0	0
509	k__Bacteria	p__Firmicutes	c__Clostridia	o__Clostridiales	f__Lachnospiraceae	g__Roseburia	s__Eubacterium_rectale	NA	0	0	0	0	1	0	0	1	1	1	0	0	0	0	0
510	k__Bacteria	p__Firmicutes	c__Bacilli	o__Lactobacillales	f__Streptococcaceae	g__Streptococcus	s__Streptococcus_thermophilus	NA	1	1	1	1	1	1	1	1	1	1	0	0	0	1	0
511	k__Bacteria	p__Proteobacteria	c__Gammaproteobacteria	o__Enterobacteriales	f__Enterobacteriaceae	g__unclassified	s__unclassified	NA	1	1	0	0	0	1	0	0	0	0	0	0	0	0	0
512	k__Bacteria	p__Bacteroidetes	c__Bacteroidia	o__Bacteroidales	f__Prevotellaceae	g__Prevotella	s__unclassified	NA	0	1	1	0	0	0	0	0	1	0	0	0	0	0	0
513	k__Bacteria	p__Proteobacteria	c__Betaproteobacteria	o__Rhodocyclales	f__Rhodocyclaceae	g__unclassified	s__unclassified	NA	1	1	1	0	0	1	1	1	1	0	1	0	1	0	0
514	k__Bacteria	p__Proteobacteria	c__Alphaproteobacteria	o__Sphingomonadales	f__Sphingomonadaceae	g__Sphingomonas	s__unclassified	NA	0	0	0	1	1	1	0	0	0	0	0	0	0	1	0
515	k__Bacteria	p__Proteobacteria	c__Alphaproteobacteria	o__Sphingomonadales	f__Sphingomonadaceae	g__Sphingomonas	s__unclassified	NA	0	0	1	1	1	1	0	0	0	0	0	0	0	1	0
516	k__Bacteria	p__Proteobacteria	c__Alphaproteobacteria	o__Sphingomonadales	f__Sphingomonadaceae	g__Sphingomonas	s__unclassified	NA	0	0	0	1	1	1	0	0	0	0	0	0	0	0	0
517	k__Bacteria	p__Planctomycetes	c__Planctomycea	o__Planctomycetales	f__Planctomycetaceae	g__unclassified	s__unclassified	NA	0	0	0	0	0	0	0	0	0	1	0	1	1	0	0
518	k__Bacteria	p__Fusobacteria	c__Fusobacteria	o__Fusobacteriales	f__Fusobacteriaceae	g__Fusobacterium	s__Fusobacterium_canifelinum	NA	0	0	1	0	1	0	0	0	0	0	0	0	0	0	0
519	k__Bacteria	p__Fusobacteria	c__Fusobacteria	o__Fusobacteriales	f__Fusobacteriaceae	g__unclassified	s__unclassified	NA	1	1	1	0	0	0	0	0	0	0	0	0	0	0	0
521	k__Bacteria	p__Proteobacteria	c__Gammaproteobacteria	o__Pasteurellales	f__Pasteurellaceae	g__CCUG_15572_10	s__Bisgaard_Taxon_10	NA	0	0	0	1	0	0	0	0	0	0	0	0	0	0	0
522	k__Bacteria	p__Firmicutes	c__Bacilli	o__Lactobacillales	f__Leuconostocaceae	g__Leuconostoc	s__Leuconostoc_fallax	NA	0	0	0	0	0	1	0	0	1	0	0	0	0	0	0
523	k__Bacteria	p__Bacteroidetes	c__Sphingobacteria	o__Sphingobacteriales	f__Chitinophagaceae	g__Segetibacter	s__unclassified	NA	0	1	0	0	0	0	0	1	0	0	0	0	0	1	0
524	k__Bacteria	p__Bacteroidetes	c__Sphingobacteria	o__Sphingobacteriales	f__Chitinophagaceae	g__unclassified	s__unclassified	NA	1	1	0	0	0	1	0	1	0	0	0	0	1	0	0
525	k__Bacteria	p__Bacteroidetes	c__Flavobacteria	o__Flavobacteriales	f__Flavobacteriaceae	g__unclassified	s__unclassified	NA	0	0	0	0	0	1	0	0	0	0	0	0	0	1	0
526	k__Bacteria	p__Bacteroidetes	c__Flavobacteria	o__Flavobacteriales	f__Flavobacteriaceae	g__Flavobacterium	s__Flavobacterium_frigidarium	NA	0	1	1	0	0	0	0	0	0	0	0	0	0	1	0
527	k__Bacteria	p__Bacteroidetes	c__Flavobacteria	o__Flavobacteriales	f__Flavobacteriaceae	g__Flavobacterium	s__unclassified	NA	0	1	1	0	0	0	0	0	0	0	0	0	0	0	0
528	k__Bacteria	p__Verrucomicrobia	c__Verrucomicrobiae	o__Verrucomicrobiales	f__Verrucomicrobiaceae	g__Luteolibacter	s__unclassified	NA	0	0	1	0	0	0	0	0	0	0	1	0	0	0	0
529	k__Bacteria	p__Proteobacteria	c__Betaproteobacteria	o__Neisseriales	f__Neisseriaceae	g__unclassified	s__unclassified	NA	1	1	1	1	1	1	1	0	0	0	0	0	0	0	0
530	k__Bacteria	p__Actinobacteria	c__Actinobacteria	o__Actinomycetales	f__Microbacteriaceae	g__Microbacterium	s__Microbacterium_schleiferi	NA	0	1	1	1	0	0	0	0	0	0	0	0	0	1	0
531	k__Bacteria	p__Actinobacteria	c__Actinobacteria	o__Actinomycetales	f__Microbacteriaceae	g__Microbacterium	s__unclassified	NA	1	1	0	0	0	0	0	0	0	0	0	0	0	0	0
532	k__Bacteria	p__Actinobacteria	c__Actinobacteria	o__Actinomycetales	f__Microbacteriaceae	g__Microbacterium	s__unclassified	NA	1	1	0	0	0	1	0	0	0	0	0	0	0	0	0
533	k__Bacteria	p__Actinobacteria	c__Actinobacteria	o__Actinomycetales	f__Microbacteriaceae	g__Leucobacter	s__Leucobacter_komagatae	NA	1	1	1	1	0	1	1	0	1	1	0	1	1	1	0
534	k__Bacteria	p__Verrucomicrobia	c__Spartobacteria	o__Spartobacteriales	f__Spartobacteriaceae	g__Candidatus_Xiphinematobacter	s__unclassified	NA	0	1	0	0	0	0	0	0	0	0	0	0	1	1	0
535	k__Bacteria	p__Proteobacteria	c__Betaproteobacteria	o__Burkholderiales	f__Burkholderiaceae	g__Burkholderia	s__unclassified	NA	0	0	1	0	1	1	0	1	0	0	1	0	0	0	0
536	k__Bacteria	p__Proteobacteria	c__Betaproteobacteria	o__Burkholderiales	f__Burkholderiaceae	g__Burkholderia	s__unclassified	NA	1	1	0	1	0	1	1	1	0	0	0	0	1	0	1
537	k__Bacteria	p__Tenericutes	c__Erysipelotrichi	o__Erysipelotrichales	f__Erysipelotrichaceae	g__Bulleidia	s__Solobacterium_moorei	NA	0	0	0	0	0	1	0	0	0	0	0	0	0	0	0
538	k__Bacteria	p__Proteobacteria	c__Gammaproteobacteria	o__Pseudomonadales	f__Moraxellaceae	g__Acinetobacter	s__unclassified	NA	0	0	0	0	0	1	0	1	0	0	1	0	0	0	0
539	k__Bacteria	p__Firmicutes	c__Clostridia	o__Clostridiales	f__Clostridiales_Family_XI._Incertae_Sedis	g__Peptoniphilus	s__Peptoniphilus_asaccharolyticus	NA	1	0	1	1	0	1	1	0	0	0	1	0	0	0	0
540	k__Bacteria	p__Actinobacteria	c__Actinobacteria	o__Actinomycetales	f__Dermabacteraceae	g__Dermabacter	s__unclassified	NA	0	0	0	1	0	0	0	0	0	0	0	0	0	0	0
541	k__Bacteria	p__Bacteroidetes	c__Bacteroidia	o__Bacteroidales	f__Porphyromonadaceae	g__Porphyromonas	s__unclassified	NA	0	0	0	0	0	0	0	0	1	1	0	1	1	0	0
542	k__Bacteria	p__Bacteroidetes	c__Bacteroidia	o__Bacteroidales	f__Porphyromonadaceae	g__Porphyromonas	s__Porphyromonas_gingivalis	NA	1	0	1	1	1	1	0	0	1	1	0	1	1	1	0
543	k__Bacteria	p__Proteobacteria	c__Gammaproteobacteria	o__Xanthomonadales	f__Xanthomonadaceae	g__unclassified	s__unclassified	NA	0	0	1	1	1	1	1	0	1	1	0	1	1	1	0
544	k__Bacteria	p__Proteobacteria	c__Gammaproteobacteria	o__Xanthomonadales	f__Xanthomonadaceae	g__unclassified	s__unclassified	NA	0	1	0	1	1	0	0	0	0	0	0	0	0	0	0
545	k__Bacteria	p__Proteobacteria	c__Betaproteobacteria	o__Burkholderiales	f__Comamonadaceae	g__Acidovorax	s__unclassified	NA	0	0	0	0	0	1	1	1	0	0	1	0	0	0	0
547	k__Bacteria	p__Proteobacteria	c__Betaproteobacteria	o__Burkholderiales	f__Comamonadaceae	g__unclassified	s__unclassified	NA	1	1	1	1	1	1	1	1	1	0	1	1	1	1	1
548	k__Bacteria	p__Proteobacteria	c__Betaproteobacteria	o__Burkholderiales	f__Comamonadaceae	g__Diaphorobacter	s__unclassified	NA	1	0	0	1	0	1	0	0	0	0	1	0	0	1	0
549	k__Bacteria	p__Proteobacteria	c__Betaproteobacteria	o__Burkholderiales	f__Comamonadaceae	g__unclassified	s__unclassified	NA	1	1	1	1	1	1	1	1	0	0	1	0	0	0	0
550	k__Bacteria	p__Proteobacteria	c__Alphaproteobacteria	o__Rhodospirillales	f__Rhodospirillaceae	g__Magnetospirillum	s__Magnetospirillum_sp.	NA	1	0	0	0	0	0	1	0	1	0	0	0	0	0	0
551	k__Bacteria	p__Proteobacteria	c__Alphaproteobacteria	o__Rhizobiales	f__Rhizobiaceae	g__Agrobacterium	s__Rhizobium_sp._IRBG_74	NA	0	1	0	1	1	0	1	0	0	0	1	0	0	0	0
552	k__Bacteria	p__Proteobacteria	c__Betaproteobacteria	o__Burkholderiales	f__Alcaligenaceae	g__Achromobacter	s__unclassified	NA	0	1	0	0	0	0	0	0	1	0	0	0	0	1	0
553	k__Bacteria	p__Firmicutes	c__Clostridia	o__Clostridiales	f__Lachnospiraceae	g__unclassified	s__unclassified	NA	0	0	0	0	0	0	0	0	1	0	0	1	1	0	0
554	k__Bacteria	p__Firmicutes	c__Clostridia	o__Clostridiales	f__Lachnospiraceae	g__unclassified	s__unclassified	NA	0	0	0	0	0	0	0	0	0	1	1	0	1	0	0
555	k__Bacteria	p__Firmicutes	c__Clostridia	o__Clostridiales	f__Veillonellaceae	g__Dialister	s__unclassified	NA	0	0	0	0	0	1	1	0	0	0	1	0	0	1	0
556	k__Bacteria	p__Firmicutes	c__Clostridia	o__Clostridiales	f__Ruminococcaceae	g__unclassified	s__unclassified	NA	1	0	1	0	0	0	0	0	0	1	0	0	0	0	0
557	k__Bacteria	p__Firmicutes	c__Clostridia	o__Clostridiales	f__unclassified	g__unclassified	s__unclassified	NA	1	1	0	0	0	0	0	0	0	0	0	0	1	0	0
558	k__Bacteria	p__Firmicutes	c__Clostridia	o__Clostridiales	f__Lachnospiraceae	g__unclassified	s__unclassified	NA	0	0	1	0	0	0	0	1	0	0	0	0	1	0	0
559	k__Bacteria	p__Firmicutes	c__Clostridia	o__Clostridiales	f__Lachnospiraceae	g__unclassified	s__unclassified	NA	0	1	0	0	0	1	1	1	1	1	1	1	1	0	0
560	k__Bacteria	p__Firmicutes	c__Clostridia	o__Clostridiales	f__Lachnospiraceae	g__unclassified	s__unclassified	NA	0	1	0	0	0	0	1	1	0	0	0	0	0	0	0
561	k__Bacteria	p__Firmicutes	c__Clostridia	o__Clostridiales	f__Lachnospiraceae	g__unclassified	s__unclassified	NA	0	0	0	0	0	0	0	1	0	1	1	1	1	1	0
562	k__Bacteria	p__Firmicutes	c__Clostridia	o__Clostridiales	f__Lachnospiraceae	g__unclassified	s__unclassified	NA	0	1	1	0	0	0	0	0	0	0	0	1	1	0	0
563	k__Bacteria	p__Firmicutes	c__Clostridia	o__Clostridiales	f__Ruminococcaceae	g__unclassified	s__unclassified	NA	0	0	0	0	0	1	0	1	0	1	0	1	0	0	0
564	k__Bacteria	p__Firmicutes	c__Clostridia	o__Clostridiales	f__unclassified	g__unclassified	s__unclassified	NA	1	0	0	0	1	0	1	0	0	0	0	0	0	0	0
565	k__Bacteria	p__Firmicutes	c__Clostridia	o__Clostridiales	f__Lachnospiraceae	g__unclassified	s__unclassified	NA	0	1	0	1	0	0	0	0	0	0	0	0	0	0	0
566	k__Bacteria	p__Firmicutes	c__Clostridia	o__Clostridiales	f__Clostridiaceae	g__Clostridium	s__unclassified	NA	0	1	0	1	0	0	0	1	0	1	0	1	0	0	0
567	k__Bacteria	p__Firmicutes	c__Clostridia	o__Clostridiales	f__Lachnospiraceae	g__Moryella	s__unclassified	NA	0	0	0	1	1	0	0	0	0	0	0	0	0	0	0
569	k__Bacteria	p__Firmicutes	c__Clostridia	o__Clostridiales	f__Lachnospiraceae	g__unclassified	s__unclassified	NA	0	1	0	0	0	0	0	1	0	0	0	0	0	1	0
570	k__Bacteria	p__Firmicutes	c__Clostridia	o__Clostridiales	f__Lachnospiraceae	g__unclassified	s__unclassified	NA	1	1	1	1	1	0	1	0	1	0	1	1	0	0	0
571	k__Bacteria	p__Firmicutes	c__Clostridia	o__Clostridiales	f__Lachnospiraceae	g__unclassified	s__unclassified	NA	1	0	1	0	1	1	1	0	0	0	0	0	0	1	0
572	k__Bacteria	p__Firmicutes	c__Clostridia	o__Clostridiales	f__Lachnospiraceae	g__unclassified	s__unclassified	NA	1	0	0	0	1	0	1	1	0	0	1	0	1	1	1
573	k__Bacteria	p__Firmicutes	c__Clostridia	o__Clostridiales	f__Ruminococcaceae	g__unclassified	s__unclassified	NA	1	1	1	1	0	0	1	1	0	0	1	0	0	1	0
574	k__Bacteria	p__Firmicutes	c__Bacilli	o__Lactobacillales	f__Streptococcaceae	g__Streptococcus	s__unclassified	NA	1	1	0	1	1	1	1	0	1	1	0	0	0	0	0
575	k__Bacteria	p__Actinobacteria	c__Actinobacteria	o__Actinomycetales	f__Corynebacteriaceae	g__unclassified	s__unclassified	NA	1	1	1	0	0	0	0	0	0	0	0	0	0	0	0
576	k__Bacteria	p__Actinobacteria	c__Actinobacteria	o__Actinomycetales	f__Propionibacteriaceae	g__Propionibacterium	s__Propionibacterium_acnes	NA	1	0	0	1	1	0	1	1	0	0	0	0	0	0	1
577	k__Bacteria	p__Actinobacteria	c__Actinobacteria	o__Actinomycetales	f__Micrococcaceae	g__Rothia	s__Rothia_dentocariosa	NA	1	1	1	1	1	1	1	1	1	0	0	0	0	0	0
578	k__Bacteria	p__Actinobacteria	c__Actinobacteria	o__Actinomycetales	f__Mycobacteriaceae	g__Mycobacterium	s__unclassified	NA	0	1	0	0	0	0	0	0	0	0	0	1	0	0	0
579	k__Bacteria	p__Actinobacteria	c__Actinobacteria	o__Actinomycetales	f__Microbacteriaceae	g__unclassified	s__unclassified	NA	0	0	0	0	0	1	0	0	0	1	0	0	0	0	0
580	k__Bacteria	p__Actinobacteria	c__Actinobacteria	o__Actinomycetales	f__Corynebacteriaceae	g__Corynebacterium	s__unclassified	NA	0	0	0	0	0	0	1	0	0	0	1	1	1	1	0
581	k__Bacteria	p__Actinobacteria	c__Actinobacteria	o__Actinomycetales	f__Micrococcaceae	g__Nesterenkonia	s__unclassified	NA	0	0	0	0	0	0	1	0	1	0	1	0	0	0	0
582	k__Bacteria	p__Actinobacteria	c__Actinobacteria	o__Actinomycetales	f__Streptosporangiaceae	g__unclassified	s__unclassified	NA	0	0	0	0	0	0	0	0	0	0	1	1	1	1	0
583	k__Bacteria	p__Actinobacteria	c__Actinobacteria	o__Actinomycetales	f__Dermabacteraceae	g__Dermabacter	s__Dermabacter_hominis	NA	0	1	0	0	0	0	0	0	0	1	0	1	1	1	0
584	k__Bacteria	p__Actinobacteria	c__Actinobacteria	o__Actinomycetales	f__Corynebacteriaceae	g__Corynebacterium	s__unclassified	NA	1	1	1	1	1	0	0	1	1	1	1	1	1	1	0
585	k__Bacteria	p__Actinobacteria	c__Actinobacteria	o__Actinomycetales	f__Corynebacteriaceae	g__Corynebacterium	s__unclassified	NA	0	0	0	0	0	0	0	0	0	0	1	0	1	0	0
586	k__Bacteria	p__Actinobacteria	c__Actinobacteria	o__Actinomycetales	f__Microbacteriaceae	g__Frigoribacterium	s__unclassified	NA	1	0	0	0	0	0	1	0	0	0	1	0	0	0	0
587	k__Bacteria	p__Bacteroidetes	c__Sphingobacteria	o__Sphingobacteriales	f__Chitinophagaceae	g__unclassified	s__unclassified	NA	1	1	0	0	0	0	0	1	0	1	0	0	1	0	0
588	k__Bacteria	p__Firmicutes	c__Bacilli	o__Bacillales	f__Staphylococcaceae	g__Staphylococcus	s__unclassified	NA	1	1	1	1	1	1	1	1	0	1	1	1	1	1	0
589	k__Bacteria	p__Firmicutes	c__Bacilli	o__Bacillales	f__Bacillaceae	g__Bacillus	s__unclassified	NA	1	0	1	0	1	0	0	0	0	0	0	0	0	0	0
590	k__Bacteria	p__Firmicutes	c__Bacilli	o__Bacillales	f__Staphylococcaceae	g__Staphylococcus	s__Staphylococcus_cohnii	NA	0	1	1	0	0	0	1	0	0	0	1	1	1	0	0
591	k__Bacteria	p__Firmicutes	c__Bacilli	o__Bacillales	f__Bacillaceae	g__Bacillus	s__unclassified	NA	1	1	1	1	1	1	1	1	0	1	1	0	0	0	0
592	k__Bacteria	p__Firmicutes	c__Bacilli	o__Bacillales	f__Staphylococcaceae	g__Staphylococcus	s__unclassified	NA	1	1	1	0	1	0	1	0	0	0	0	1	0	0	0
593	k__Bacteria	p__Firmicutes	c__Bacilli	o__Bacillales	f__Staphylococcaceae	g__Staphylococcus	s__Staphylococcus_epidermidis	NA	1	1	1	1	1	1	1	1	0	0	0	0	1	0	0
594	k__Bacteria	p__Proteobacteria	c__Gammaproteobacteria	o__Oceanospirillales	f__Hahellaceae	g__Hahella	s__unclassified	NA	0	0	0	1	1	1	1	0	0	0	0	0	0	0	0
595	k__Bacteria	p__Bacteroidetes	c__Bacteroidia	o__Bacteroidales	f__RikenellaceaeII	g__unclassified	s__unclassified	NA	1	0	1	1	1	1	1	0	0	1	1	0	1	0	0
596	k__Bacteria	p__Bacteroidetes	c__Bacteroidia	o__Bacteroidales	f__Bacteroidaceae	g__Bacteroides	s__Bacteroides_ovatus	NA	1	1	0	0	1	0	1	1	0	0	0	0	0	0	0
597	k__Bacteria	p__Bacteroidetes	c__Bacteroidia	o__Bacteroidales	f__unclassified	g__unclassified	s__unclassified	NA	0	1	0	1	0	0	0	0	0	0	0	0	0	0	0
598	k__Bacteria	p__Bacteroidetes	c__Bacteroidia	o__Bacteroidales	f__Bacteroidaceae	g__Bacteroides	s__unclassified	NA	1	1	1	1	1	0	0	1	0	0	0	0	1	0	0
599	k__Bacteria	p__Bacteroidetes	c__Bacteroidia	o__Bacteroidales	f__RikenellaceaeII	g__unclassified	s__unclassified	NA	0	0	0	0	0	0	0	0	0	1	1	1	1	0	0
600	k__Bacteria	p__Bacteroidetes	c__Bacteroidia	o__Bacteroidales	f__Prevotellaceae	g__Prevotella	s__unclassified	NA	0	1	0	0	0	0	1	0	1	0	0	1	0	1	0
601	k__Bacteria	p__Bacteroidetes	c__Bacteroidia	o__Bacteroidales	f__Bacteroidaceae	g__Bacteroides	s__Bacteroides_ovatus	NA	1	0	1	0	0	1	1	1	0	0	0	0	0	0	0
602	k__Bacteria	p__Bacteroidetes	c__Bacteroidia	o__Bacteroidales	f__RikenellaceaeII	g__unclassified	s__unclassified	NA	1	1	0	1	0	0	0	1	1	0	0	0	1	1	0
603	k__Bacteria	p__Bacteroidetes	c__Bacteroidia	o__Bacteroidales	f__RikenellaceaeII	g__unclassified	s__unclassified	NA	0	0	0	0	0	0	0	0	0	0	1	0	1	0	0
604	k__Bacteria	p__Bacteroidetes	c__Bacteroidia	o__Bacteroidales	f__RikenellaceaeII	g__unclassified	s__unclassified	NA	0	0	0	0	0	0	0	0	1	1	1	0	1	0	0
605	k__Bacteria	p__Bacteroidetes	c__Bacteroidia	o__Bacteroidales	f__RikenellaceaeII	g__unclassified	s__unclassified	NA	0	0	0	0	0	0	0	0	1	0	1	0	1	0	0
606	k__Bacteria	p__Proteobacteria	c__Betaproteobacteria	o__Rhodocyclales	f__Rhodocyclaceae	g__unclassified	s__unclassified	NA	1	1	1	1	1	1	1	1	0	0	1	0	1	0	0
607	k__Bacteria	p__Proteobacteria	c__Alphaproteobacteria	o__Sphingomonadales	f__Erythrobacteraceae	g__unclassified	s__unclassified	NA	0	0	0	0	0	1	0	0	0	0	0	0	1	1	0
608	k__Bacteria	p__Proteobacteria	c__Gammaproteobacteria	o__Chromatiales	f__unclassified	g__unclassified	s__unclassified	NA	1	1	0	0	1	0	1	0	0	0	0	0	0	0	0
609	k__Bacteria	p__Actinobacteria	c__Actinobacteria	o__Acidimicrobiales	f__CL500-29	g__unclassified	s__unclassified	NA	0	1	1	0	0	0	1	0	0	0	0	0	0	0	0
610	k__Bacteria	p__Proteobacteria	c__Betaproteobacteria	o__Burkholderiales	f__Comamonadaceae	g__Aquamonas	s__unclassified	NA	1	1	1	0	1	0	0	1	0	0	1	0	0	0	1
611	k__Bacteria	p__Proteobacteria	c__Betaproteobacteria	o__Burkholderiales	f__Comamonadaceae	g__Aquamonas	s__unclassified	NA	0	0	0	1	0	1	1	0	0	0	1	0	0	0	0
612	k__Bacteria	p__Proteobacteria	c__Alphaproteobacteria	o__Rhizobiales	f__Rhizobiaceae	g__Rhizobium	s__unclassified	NA	0	1	0	1	1	1	0	0	0	0	1	1	0	0	0
613	k__Bacteria	p__Proteobacteria	c__Alphaproteobacteria	o__Rhizobiales	f__Bradyrhizobiaceae	g__Bradyrhizobium	s__unclassified	NA	0	0	0	0	1	0	1	0	0	0	1	0	0	0	1
614	k__Bacteria	p__Proteobacteria	c__Alphaproteobacteria	o__Rhizobiales	f__Bradyrhizobiaceae	g__unclassified	s__unclassified	NA	1	1	0	0	0	1	1	1	1	1	1	1	1	1	1
615	k__Bacteria	p__Proteobacteria	c__Alphaproteobacteria	o__Rhizobiales	f__Bradyrhizobiaceae	g__Bradyrhizobium	s__unclassified	NA	1	0	0	0	0	0	0	1	0	0	1	0	0	0	0
616	k__Bacteria	p__Actinobacteria	c__Actinobacteria	o__Bifidobacteriales	f__Bifidobacteriaceae	g__Bifidobacterium	s__unclassified	NA	0	0	1	0	1	0	0	0	0	0	0	0	0	0	0
617	k__Bacteria	p__Firmicutes	c__Clostridia	o__Clostridiales	f__Veillonellaceae	g__unclassified	s__unclassified	NA	1	1	1	1	1	1	0	0	0	0	0	0	0	0	0
618	k__Bacteria	p__Firmicutes	c__Clostridia	o__Clostridiales	f__Lachnospiraceae	g__unclassified	s__unclassified	NA	1	1	1	0	1	1	1	0	0	1	0	1	1	1	0
619	k__Bacteria	p__Firmicutes	c__Clostridia	o__Clostridiales	f__Lachnospiraceae	g__unclassified	s__unclassified	NA	0	0	0	0	0	0	0	0	0	0	0	1	1	0	0
620	k__Bacteria	p__Firmicutes	c__Clostridia	o__Clostridiales	f__unclassified	g__unclassified	s__unclassified	NA	0	0	1	0	0	0	0	0	0	0	1	1	0	0	0
621	k__Bacteria	p__Proteobacteria	c__Alphaproteobacteria	o__unclassified	f__unclassified	g__unclassified	s__unclassified	NA	1	1	0	0	0	0	1	1	1	0	0	0	0	1	0
622	k__Bacteria	p__Proteobacteria	c__Alphaproteobacteria	o__Rhizobiales	f__Hyphomicrobiaceae	g__Hyphomicrobium	s__unclassified	NA	1	1	0	0	0	0	0	1	1	0	1	0	0	0	0
623	k__Bacteria	p__Proteobacteria	c__Alphaproteobacteria	o__Rhizobiales	f__unclassified	g__unclassified	s__unclassified	NA	1	0	0	0	0	0	0	1	0	0	1	0	0	0	0
624	k__Bacteria	p__Proteobacteria	c__Alphaproteobacteria	o__Rickettsiales	f__Holosporaceae	g__unclassified	s__unclassified	NA	0	1	0	1	1	0	0	1	1	0	0	0	0	0	0
625	k__Bacteria	p__Proteobacteria	c__Alphaproteobacteria	o__unclassified	f__unclassified	g__unclassified	s__unclassified	NA	0	1	0	0	0	0	0	0	0	0	0	1	0	1	0
626	k__Bacteria	p__Proteobacteria	c__Alphaproteobacteria	o__Rhodobacterales	f__Rhodobacteraceae	g__Roseivivax	s__unclassified	NA	0	0	0	0	0	1	1	0	0	1	0	0	1	0	0
627	k__Bacteria	p__Proteobacteria	c__Alphaproteobacteria	o__Rhodobacterales	f__Rhodobacteraceae	g__unclassified	s__unclassified	NA	0	0	1	0	0	0	0	0	0	0	0	0	0	1	0
628	k__Bacteria	p__Proteobacteria	c__Alphaproteobacteria	o__unclassified	f__unclassified	g__unclassified	s__unclassified	NA	1	0	0	0	0	0	0	0	0	0	0	0	1	1	0
629	k__Bacteria	p__Proteobacteria	c__Alphaproteobacteria	o__Rhodobacterales	f__Rhodobacteraceae	g__unclassified	s__unclassified	NA	0	0	0	0	0	0	0	0	0	0	0	0	1	1	0
630	k__Bacteria	p__Proteobacteria	c__Alphaproteobacteria	o__Sphingomonadales	f__Sphingomonadaceae	g__Sphingobium	s__unclassified	NA	0	0	0	1	0	1	0	0	0	0	0	0	0	0	0
631	k__Bacteria	p__Proteobacteria	c__Alphaproteobacteria	o__Rhodospirillales	f__Rhodospirillaceae	g__unclassified	s__unclassified	NA	1	1	0	1	1	1	0	0	0	0	0	0	1	1	0
632	k__Bacteria	p__Firmicutes	c__Bacilli	o__Lactobacillales	f__Streptococcaceae	g__Streptococcus	s__unclassified	NA	1	1	1	0	0	1	1	0	1	0	0	0	0	0	0
633	k__Bacteria	p__Firmicutes	c__Bacilli	o__Lactobacillales	f__Streptococcaceae	g__Streptococcus	s__unclassified	NA	0	0	1	1	1	0	0	0	0	0	0	0	0	0	0
634	k__Bacteria	p__Firmicutes	c__Bacilli	o__unclassified	f__unclassified	g__unclassified	s__unclassified	NA	0	1	1	0	1	0	1	0	0	0	0	0	0	0	0
635	k__Bacteria	p__Firmicutes	c__Bacilli	o__Lactobacillales	f__Streptococcaceae	g__Streptococcus	s__unclassified	NA	1	1	1	1	1	0	1	0	1	0	0	0	0	0	0
636	k__Bacteria	p__Firmicutes	c__Bacilli	o__Lactobacillales	f__Lactobacillaceae	g__Lactobacillus	s__unclassified	NA	1	0	1	0	0	0	1	1	1	1	1	0	1	0	0
637	k__Bacteria	p__Firmicutes	c__Bacilli	o__Bacillales	f__Bacillaceae	g__Bacillus	s__unclassified	NA	1	1	1	1	1	0	1	1	1	0	0	0	0	0	0
638	k__Bacteria	p__Firmicutes	c__Bacilli	o__Lactobacillales	f__Enterococcaceae	g__unclassified	s__unclassified	NA	1	1	1	1	1	1	1	0	1	0	0	0	0	0	0
639	k__Bacteria	p__Firmicutes	c__Bacilli	o__Lactobacillales	f__Carnobacteriaceae	g__Granulicatella	s__unclassified	NA	1	1	1	1	1	1	0	0	0	0	0	0	0	0	0
640	k__Bacteria	p__Firmicutes	c__Bacilli	o__Bacillales	f__Staphylococcaceae	g__Staphylococcus	s__unclassified	NA	1	1	1	1	1	1	1	1	0	1	1	1	1	1	0
641	k__Bacteria	p__Firmicutes	c__Bacilli	o__Bacillales	f__Staphylococcaceae	g__Staphylococcus	s__unclassified	NA	1	1	1	1	1	1	1	1	1	0	1	0	0	0	0
642	k__Bacteria	p__Actinobacteria	c__Actinobacteria	o__Actinomycetales	f__Corynebacteriaceae	g__Corynebacterium	s__unclassified	NA	0	0	0	1	1	1	1	0	0	0	0	0	0	1	0
643	k__Bacteria	p__Actinobacteria	c__Actinobacteria	o__Actinomycetales	f__unclassified	g__unclassified	s__unclassified	NA	0	0	0	0	0	1	0	0	1	0	1	0	0	0	0
644	k__Bacteria	p__Actinobacteria	c__Actinobacteria	o__Actinomycetales	f__Micrococcaceae	g__unclassified	s__unclassified	NA	1	0	0	1	1	1	1	1	0	1	0	0	1	1	0
645	k__Bacteria	p__Actinobacteria	c__Actinobacteria	o__Actinomycetales	f__Corynebacteriaceae	g__Corynebacterium	s__unclassified	NA	1	1	0	1	0	1	0	1	1	1	1	0	0	0	1
646	k__Bacteria	p__Actinobacteria	c__Actinobacteria	o__Actinomycetales	f__Corynebacteriaceae	g__Corynebacterium	s__unclassified	NA	1	0	0	0	0	0	1	1	1	0	0	0	0	0	0
647	k__Bacteria	p__Actinobacteria	c__Actinobacteria	o__Actinomycetales	f__Nocardioidaceae	g__unclassified	s__unclassified	NA	1	1	1	0	1	1	1	0	0	0	0	1	0	1	0
648	k__Bacteria	p__Proteobacteria	c__Gammaproteobacteria	o__Pseudomonadales	f__Moraxellaceae	g__Psychrobacter	s__unclassified	NA	1	0	0	1	1	0	1	0	0	0	1	0	0	0	1
649	k__Bacteria	p__Proteobacteria	c__Gammaproteobacteria	o__Oceanospirillales	f__Halomonadaceae	g__Halomonas	s__unclassified	NA	1	1	1	1	1	1	1	1	0	1	1	0	0	0	1
650	k__Bacteria	p__Proteobacteria	c__Gammaproteobacteria	o__unclassified	f__unclassified	g__unclassified	s__unclassified	NA	1	1	0	0	0	0	1	0	0	0	0	0	0	0	0
651	k__Bacteria	p__Proteobacteria	c__Gammaproteobacteria	o__Enterobacteriales	f__Enterobacteriaceae	g__unclassified	s__unclassified	NA	1	1	1	1	0	1	1	1	0	0	0	0	0	0	0
652	k__Bacteria	p__Proteobacteria	c__Gammaproteobacteria	o__Alteromonadales	f__Shewanellaceae	g__Shewanella	s__unclassified	NA	1	1	0	0	1	1	1	1	0	0	0	0	1	1	0
653	k__Bacteria	p__Proteobacteria	c__Gammaproteobacteria	o__unclassified	f__unclassified	g__unclassified	s__unclassified	NA	0	0	0	1	0	1	0	0	0	0	0	0	1	0	0
654	k__Bacteria	p__Proteobacteria	c__Gammaproteobacteria	o__Enterobacteriales	f__Enterobacteriaceae	g__unclassified	s__unclassified	NA	1	1	1	1	1	1	1	1	1	0	0	1	1	1	0
655	k__Bacteria	p__Proteobacteria	c__Gammaproteobacteria	o__Pasteurellales	f__Pasteurellaceae	g__Haemophilus	s__Haemophilus_parainfluenzae	NA	0	0	1	1	1	0	0	0	0	0	0	0	0	0	0
656	k__Bacteria	p__Proteobacteria	c__Gammaproteobacteria	o__Pseudomonadales	f__Pseudomonadaceae	g__Pseudomonas	s__unclassified	NA	0	0	1	0	0	1	0	0	1	0	0	0	1	0	0
657	k__Bacteria	p__Proteobacteria	c__Gammaproteobacteria	o__Pseudomonadales	f__Pseudomonadaceae	g__Pseudomonas	s__unclassified	NA	0	0	1	1	0	0	0	0	0	0	0	0	0	0	0
658	k__Bacteria	p__Proteobacteria	c__Gammaproteobacteria	o__Alteromonadales	f__Alteromonadaceae	g__unclassified	s__unclassified	NA	1	1	1	0	0	1	1	1	1	0	0	0	0	1	0
659	k__Bacteria	p__Proteobacteria	c__Gammaproteobacteria	o__Chromatiales	f__Sinobacteraceae	g__unclassified	s__unclassified	NA	0	0	1	0	0	0	0	1	0	0	0	0	0	0	0
660	k__Bacteria	p__Proteobacteria	c__Gammaproteobacteria	o__Pseudomonadales	f__Moraxellaceae	g__Acinetobacter	s__unclassified	NA	0	1	0	0	0	1	0	1	0	1	1	1	1	0	0
661	k__Bacteria	p__Proteobacteria	c__Gammaproteobacteria	o__Pseudomonadales	f__Moraxellaceae	g__Acinetobacter	s__unclassified	NA	0	1	0	0	0	1	0	1	0	0	0	0	0	0	0
662	k__Bacteria	p__Proteobacteria	c__Gammaproteobacteria	o__Enterobacteriales	f__Enterobacteriaceae	g__Escherichia	s__unclassified	NA	1	1	1	1	0	0	0	1	1	0	0	0	1	0	0
663	k__Bacteria	p__Proteobacteria	c__Gammaproteobacteria	o__Xanthomonadales	f__Sinobacteraceae	g__Nevskia	s__unclassified	NA	0	0	0	0	1	0	0	0	0	0	0	1	0	0	0
664	k__Bacteria	p__Proteobacteria	c__Gammaproteobacteria	o__Cardiobacteriales	f__Cardiobacteriaceae	g__Cardiobacterium	s__unclassified	NA	0	1	0	0	0	0	0	0	0	1	0	0	0	0	0
665	k__Bacteria	p__Proteobacteria	c__Betaproteobacteria	o__Burkholderiales	f__Comamonadaceae	g__unclassified	s__unclassified	NA	0	0	0	0	0	0	0	1	0	0	0	0	0	0	0
666	k__Bacteria	p__Proteobacteria	c__Betaproteobacteria	o__Burkholderiales	f__Burkholderiaceae	g__unclassified	s__unclassified	NA	1	1	1	1	1	1	1	1	1	1	1	0	1	0	1
667	k__Bacteria	p__Proteobacteria	c__Betaproteobacteria	o__Burkholderiales	f__Comamonadaceae	g__unclassified	s__unclassified	NA	0	0	1	0	0	0	1	0	0	0	0	0	0	0	0
668	k__Bacteria	p__Proteobacteria	c__Betaproteobacteria	o__Burkholderiales	f__Comamonadaceae	g__Acidovorax	s__unclassified	NA	1	1	1	1	1	0	0	0	0	0	1	1	0	0	1
669	k__Bacteria	p__Proteobacteria	c__Betaproteobacteria	o__unclassified	f__unclassified	g__unclassified	s__unclassified	NA	1	0	0	0	0	0	1	1	0	1	0	0	0	1	0
670	k__Bacteria	p__Proteobacteria	c__Betaproteobacteria	o__unclassified	f__unclassified	g__unclassified	s__unclassified	NA	1	0	0	0	0	1	0	1	0	0	1	0	0	0	0
671	k__Bacteria	p__Proteobacteria	c__Betaproteobacteria	o__Burkholderiales	f__Burkholderiaceae	g__unclassified	s__unclassified	NA	1	1	0	0	0	1	0	1	0	0	0	0	0	1	0
672	k__Bacteria	p__Proteobacteria	c__Betaproteobacteria	o__Burkholderiales	f__Alcaligenaceae	g__Azohydromonas	s__unclassified	NA	1	1	1	1	1	1	1	1	0	0	1	0	0	1	0
673	k__Bacteria	p__Proteobacteria	c__Betaproteobacteria	o__Burkholderiales	f__Comamonadaceae	g__unclassified	s__unclassified	NA	1	0	0	0	0	0	1	1	1	0	1	0	1	1	0
674	k__Bacteria	p__Proteobacteria	c__Betaproteobacteria	o__Burkholderiales	f__Burkholderiaceae	g__Burkholderia	s__unclassified	NA	1	1	0	0	1	1	0	1	1	1	0	0	1	1	0
675	k__Bacteria	p__Planctomycetes	c__Planctomycea	o__Gemmatales	f__Isosphaeraceae	g__unclassified	s__unclassified	NA	0	1	0	1	0	0	0	0	0	0	0	1	1	1	0
676	k__Bacteria	p__Proteobacteria	c__Deltaproteobacteria	o__Syntrophobacterales	f__Syntrophaceae	g__Desulfobacca	s__unclassified	NA	1	1	0	0	0	0	0	0	0	0	0	0	0	1	0
677	k__Bacteria	p__Cyanobacteria	c__Chloroplast	o__Streptophyta	f__unclassified	g__unclassified	s__unclassified	NA	0	1	0	0	1	0	0	0	0	0	0	1	0	0	0
678	k__Bacteria	p__Bacteroidetes	c__Sphingobacteria	o__Sphingobacteriales	f__Flexibacteraceae	g__Arcicella	s__unclassified	NA	0	0	1	0	0	1	1	0	0	0	0	0	0	0	0
679	k__Bacteria	p__Bacteroidetes	c__Bacteroidia	o__Bacteroidales	f__Bacteroidaceae	g__Bacteroides	s__unclassified	NA	1	0	0	1	0	0	1	1	0	0	0	0	0	0	0
680	k__Bacteria	p__Bacteroidetes	c__Flavobacteria	o__Flavobacteriales	f__Flavobacteriaceae	g__Haloanella	s__unclassified	NA	1	0	0	0	0	0	0	0	0	0	1	0	0	0	0
681	k__Bacteria	p__Bacteroidetes	c__Sphingobacteria	o__Sphingobacteriales	f__Sphingobacteriaceae	g__unclassified	s__unclassified	NA	0	1	0	0	0	0	0	0	0	0	0	0	1	1	0
682	k__Bacteria	p__Bacteroidetes	c__Bacteroidia	o__Bacteroidales	f__RikenellaceaeII	g__unclassified	s__unclassified	NA	0	0	0	0	0	0	0	0	0	1	1	1	0	0	0
683	k__Bacteria	p__Bacteroidetes	c__Bacteroidia	o__Bacteroidales	f__RikenellaceaeII	g__unclassified	s__unclassified	NA	0	0	0	0	0	0	0	0	0	0	1	0	1	0	0
684	k__Bacteria	p__Bacteroidetes	c__Bacteroidia	o__Bacteroidales	f__RikenellaceaeII	g__unclassified	s__unclassified	NA	0	0	0	0	0	0	0	0	1	1	1	1	1	0	0
685	k__Bacteria	p__Bacteroidetes	c__Bacteroidia	o__Bacteroidales	f__RikenellaceaeII	g__unclassified	s__unclassified	NA	0	0	0	0	0	0	0	0	0	1	1	0	0	0	0
686	k__Bacteria	p__Bacteroidetes	c__Bacteroidia	o__Bacteroidales	f__Prevotellaceae	g__Prevotella	s__unclassified	NA	0	1	0	0	0	0	1	0	0	0	1	0	0	0	0
687	k__Bacteria	p__Bacteroidetes	c__unclassified	o__unclassified	f__unclassified	g__unclassified	s__unclassified	NA	0	0	0	0	0	0	0	1	0	1	0	0	0	0	0
688	k__Bacteria	p__Bacteroidetes	c__Bacteroidia	o__Bacteroidales	f__RikenellaceaeII	g__unclassified	s__unclassified	NA	0	0	0	0	0	0	0	0	0	0	1	0	0	0	0
689	k__Bacteria	p__Bacteroidetes	c__Bacteroidia	o__Bacteroidales	f__RikenellaceaeII	g__unclassified	s__unclassified	NA	1	1	1	1	1	1	1	1	0	1	1	0	0	1	0
690	k__Bacteria	p__Firmicutes	c__Bacilli	o__Lactobacillales	f__Lactobacillaceae	g__Lactobacillus	s__unclassified	NA	0	0	0	0	0	0	0	0	0	0	0	1	1	0	0
691	k__Bacteria	p__Firmicutes	c__Clostridia	o__Clostridiales	f__Lachnospiraceae	g__unclassified	s__unclassified	NA	0	1	0	0	0	1	0	0	0	0	1	0	0	1	0
692	k__Bacteria	p__Firmicutes	c__Bacilli	o__Gemellales	f__Gemellaceae	g__Gemella	s__Gemella_sanguinis	NA	1	0	1	1	1	1	0	1	0	0	0	0	0	1	0
693	k__Bacteria	p__Firmicutes	c__Clostridia	o__Clostridiales	f__Lachnospiraceae	g__unclassified	s__unclassified	NA	0	0	0	0	0	0	0	0	0	1	1	1	1	0	0
694	k__Bacteria	p__Firmicutes	c__Clostridia	o__Clostridiales	f__Clostridiales_Family_XI._Incertae_Sedis	g__Peptoniphilus	s__unclassified	NA	0	1	0	0	0	0	1	0	1	1	1	1	1	1	0
695	k__Bacteria	p__Firmicutes	c__Clostridia	o__Clostridiales	f__Lachnospiraceae	g__unclassified	s__unclassified	NA	0	1	0	0	1	0	0	1	0	1	1	1	1	1	0
696	k__Bacteria	p__Firmicutes	c__Bacilli	o__Bacillales	f__unclassified	g__unclassified	s__unclassified	NA	0	0	0	0	1	0	1	0	1	0	1	0	1	0	0
697	k__Bacteria	p__Firmicutes	c__Clostridia	o__Clostridiales	f__Lachnospiraceae	g__unclassified	s__unclassified	NA	1	0	0	1	1	0	1	0	1	0	0	0	0	0	0
698	k__Bacteria	p__Firmicutes	c__Bacilli	o__Lactobacillales	f__unclassified	g__unclassified	s__unclassified	NA	0	1	0	1	1	1	0	0	0	0	0	0	0	0	0
699	k__Bacteria	p__Firmicutes	c__unclassified	o__unclassified	f__unclassified	g__unclassified	s__unclassified	NA	0	0	0	1	0	0	0	0	0	0	0	0	0	0	0
700	k__Bacteria	p__Firmicutes	c__Clostridia	o__Clostridiales	f__Lachnospiraceae	g__unclassified	s__unclassified	NA	0	1	1	1	1	0	0	0	0	1	0	0	0	0	0
701	k__Bacteria	p__Firmicutes	c__Bacilli	o__Lactobacillales	f__Streptococcaceae	g__Streptococcus	s__unclassified	NA	1	1	1	1	1	0	0	0	0	0	0	0	0	0	0
702	k__Bacteria	p__Firmicutes	c__Clostridia	o__Clostridiales	f__Peptostreptococcaceae	g__Filifactor	s__unclassified	NA	0	1	1	1	0	0	0	0	0	0	0	0	0	0	0
703	k__Bacteria	p__Firmicutes	c__Bacilli	o__Gemellales	f__Gemellaceae	g__Gemella	s__unclassified	NA	1	0	1	0	1	1	0	0	0	0	0	0	0	0	0
704	k__Bacteria	p__Firmicutes	c__Bacilli	o__Lactobacillales	f__Lactobacillaceae	g__Lactobacillus	s__unclassified	NA	1	1	1	1	1	1	1	0	1	1	0	0	1	1	0
705	k__Bacteria	p__Firmicutes	c__unclassified	o__unclassified	f__unclassified	g__unclassified	s__unclassified	NA	1	1	1	1	1	1	1	1	0	1	0	1	1	0	0
706	k__Bacteria	p__Firmicutes	c__unclassified	o__unclassified	f__unclassified	g__unclassified	s__unclassified	NA	1	1	1	1	1	1	0	1	0	0	0	1	0	1	0
707	k__Bacteria	p__Verrucomicrobia	c__Verrucomicrobiae	o__Verrucomicrobiales	f__Verrucomicrobiaceae	g__Akkermansia	s__unclassified	NA	0	0	0	0	0	0	0	1	0	0	0	0	1	0	0
708	k__Bacteria	p__Verrucomicrobia	c__Verrucomicrobiae	o__Verrucomicrobiales	f__Verrucomicrobiaceae	g__unclassified	s__unclassified	NA	0	0	0	0	0	0	0	0	0	0	0	0	0	1	0
709	k__Bacteria	p__Proteobacteria	c__Gammaproteobacteria	o__Enterobacteriales	f__Enterobacteriaceae	g__unclassified	s__unclassified	NA	0	1	0	0	1	1	0	1	0	0	0	0	0	0	0
710	k__Bacteria	p__Proteobacteria	c__Gammaproteobacteria	o__Chromatiales	f__Sinobacteraceae	g__unclassified	s__unclassified	NA	1	1	0	0	0	1	0	1	0	0	0	0	1	0	0
711	k__Bacteria	p__Proteobacteria	c__Gammaproteobacteria	o__Enterobacteriales	f__Enterobacteriaceae	g__unclassified	s__unclassified	NA	0	0	0	1	0	0	1	0	0	0	0	0	0	0	0
712	k__Bacteria	p__Proteobacteria	c__Gammaproteobacteria	o__Oceanospirillales	f__OM60	g__unclassified	s__unclassified	NA	1	0	1	1	1	0	1	1	0	0	1	0	0	0	0
713	k__Bacteria	p__Proteobacteria	c__Gammaproteobacteria	o__unclassified	f__unclassified	g__unclassified	s__unclassified	NA	1	1	1	0	1	1	0	1	0	0	1	0	0	0	0
714	k__Bacteria	p__Proteobacteria	c__Betaproteobacteria	o__Burkholderiales	f__Oxalobacteraceae	g__Collimonas	s__Collimonas_fungivorans	NA	0	0	0	0	0	0	1	1	1	0	0	0	0	0	0
715	k__Bacteria	p__Proteobacteria	c__Gammaproteobacteria	o__Pseudomonadales	f__Moraxellaceae	g__Acinetobacter	s__Acinetobacter_johnsonii	NA	1	1	1	1	1	1	1	1	1	0	1	0	1	0	0
716	k__Bacteria	p__Proteobacteria	c__Betaproteobacteria	o__Burkholderiales	f__Comamonadaceae	g__unclassified	s__unclassified	NA	1	0	1	1	1	1	1	1	0	0	1	0	0	0	1
717	k__Bacteria	p__Proteobacteria	c__Betaproteobacteria	o__Burkholderiales	f__Burkholderiaceae	g__unclassified	s__unclassified	NA	0	1	0	0	0	1	1	0	0	0	0	0	0	0	0
718	k__Bacteria	p__Proteobacteria	c__Betaproteobacteria	o__Burkholderiales	f__Burkholderiaceae	g__Burkholderia	s__unclassified	NA	1	0	0	0	0	1	1	1	0	0	0	0	0	0	0
719	k__Bacteria	p__Proteobacteria	c__Betaproteobacteria	o__Burkholderiales	f__Comamonadaceae	g__unclassified	s__unclassified	NA	1	1	1	1	1	0	1	1	0	0	1	1	0	1	0
720	k__Bacteria	p__Proteobacteria	c__Betaproteobacteria	o__Burkholderiales	f__Burkholderiaceae	g__unclassified	s__unclassified	NA	1	1	1	1	1	1	1	1	0	1	1	1	1	1	1
721	k__Bacteria	p__Proteobacteria	c__Betaproteobacteria	o__Burkholderiales	f__Burkholderiaceae	g__unclassified	s__unclassified	NA	0	0	0	0	0	0	0	0	0	0	1	0	0	0	0
722	k__Bacteria	p__Proteobacteria	c__Betaproteobacteria	o__Burkholderiales	f__Comamonadaceae	g__Acidovorax	s__unclassified	NA	1	1	0	0	0	0	1	0	0	0	0	0	1	0	0
723	k__Bacteria	p__Proteobacteria	c__unclassified	o__unclassified	f__unclassified	g__unclassified	s__unclassified	NA	1	1	0	0	0	0	0	1	0	1	1	0	0	0	0
724	k__Bacteria	p__Proteobacteria	c__unclassified	o__unclassified	f__unclassified	g__unclassified	s__unclassified	NA	1	1	0	0	0	0	0	1	0	0	0	0	0	1	0
725	k__Bacteria	p__Proteobacteria	c__Gammaproteobacteria	o__unclassified	f__unclassified	g__unclassified	s__unclassified	NA	1	1	0	0	0	0	0	0	0	0	0	0	0	1	0
726	k__Bacteria	p__Proteobacteria	c__Betaproteobacteria	o__Burkholderiales	f__Comamonadaceae	g__unclassified	s__unclassified	NA	1	1	1	1	0	0	0	0	1	0	1	1	0	0	0
727	k__Bacteria	p__Proteobacteria	c__Gammaproteobacteria	o__Oceanospirillales	f__OM60	g__unclassified	s__unclassified	NA	0	1	0	0	0	1	0	0	1	0	0	1	1	0	0
728	k__Bacteria	p__Proteobacteria	c__unclassified	o__unclassified	f__unclassified	g__unclassified	s__unclassified	NA	1	0	0	0	0	0	0	0	0	0	1	0	0	1	0
729	k__Bacteria	p__Proteobacteria	c__Betaproteobacteria	o__Rhodocyclales	f__Rhodocyclaceae	g__unclassified	s__unclassified	NA	0	0	0	0	0	0	0	0	0	0	0	0	1	0	0
730	k__Bacteria	p__Proteobacteria	c__Betaproteobacteria	o__Burkholderiales	f__Comamonadaceae	g__unclassified	s__unclassified	NA	1	1	0	0	0	0	1	0	0	0	1	0	0	0	0
731	k__Bacteria	p__Proteobacteria	c__Betaproteobacteria	o__Burkholderiales	f__Comamonadaceae	g__Aquamonas	s__unclassified	NA	1	0	0	1	0	1	0	1	0	0	0	0	0	0	0
732	k__Bacteria	p__Proteobacteria	c__Betaproteobacteria	o__Burkholderiales	f__Comamonadaceae	g__unclassified	s__unclassified	NA	1	1	1	1	1	1	1	1	1	1	1	0	1	1	1
733	k__Bacteria	p__Proteobacteria	c__Gammaproteobacteria	o__Oceanospirillales	f__unclassified	g__unclassified	s__unclassified	NA	1	0	1	1	1	0	1	1	0	0	1	0	0	0	1
734	k__Bacteria	p__Proteobacteria	c__Alphaproteobacteria	o__Sphingomonadales	f__Sphingomonadaceae	g__Novosphingobium	s__unclassified	NA	1	1	1	1	1	1	1	1	0	1	1	0	0	0	0
735	k__Bacteria	p__Proteobacteria	c__Gammaproteobacteria	o__Chromatiales	f__Chromatiaceae	g__unclassified	s__unclassified	NA	0	1	0	0	0	0	0	0	0	0	0	0	0	0	0
736	k__Bacteria	p__Proteobacteria	c__unclassified	o__unclassified	f__unclassified	g__unclassified	s__unclassified	NA	0	0	0	0	0	0	0	1	0	0	1	0	0	0	0
737	k__Bacteria	p__Proteobacteria	c__Gammaproteobacteria	o__Pseudomonadales	f__Pseudomonadaceae	g__Pseudomonas	s__unclassified	NA	1	1	1	1	1	1	1	1	0	0	0	0	0	1	1
738	k__Bacteria	p__Proteobacteria	c__Gammaproteobacteria	o__Alteromonadales	f__Alteromonadaceae	g__unclassified	s__unclassified	NA	1	1	1	1	1	0	1	0	0	0	0	1	0	1	0
739	k__Bacteria	p__Proteobacteria	c__Gammaproteobacteria	o__Pseudomonadales	f__Pseudomonadaceae	g__Pseudomonas	s__unclassified	NA	1	1	1	1	1	0	1	1	0	0	0	0	0	1	0
740	k__Bacteria	p__Proteobacteria	c__Betaproteobacteria	o__Burkholderiales	f__unclassified	g__unclassified	s__unclassified	NA	1	1	1	1	1	1	0	1	1	1	1	1	0	1	0
741	k__Bacteria	p__Proteobacteria	c__Alphaproteobacteria	o__unclassified	f__unclassified	g__unclassified	s__unclassified	NA	1	1	0	1	0	1	0	1	0	0	1	0	1	0	0
742	k__Bacteria	p__Proteobacteria	c__Betaproteobacteria	o__unclassified	f__unclassified	g__unclassified	s__unclassified	NA	1	1	0	0	0	0	1	1	1	0	0	0	0	1	0
743	k__Bacteria	p__Proteobacteria	c__Gammaproteobacteria	o__unclassified	f__unclassified	g__unclassified	s__unclassified	NA	1	1	0	0	1	1	1	1	0	0	0	0	0	0	0
744	k__Bacteria	p__Proteobacteria	c__Gammaproteobacteria	o__unclassified	f__unclassified	g__unclassified	s__unclassified	NA	0	1	0	0	0	0	0	0	1	0	1	0	0	1	0
745	k__Bacteria	p__Proteobacteria	c__Gammaproteobacteria	o__Chromatiales	f__unclassified	g__unclassified	s__unclassified	NA	0	0	0	0	0	0	0	0	0	0	1	1	1	0	0
746	k__Bacteria	p__Proteobacteria	c__unclassified	o__unclassified	f__unclassified	g__unclassified	s__unclassified	NA	0	0	0	0	0	0	0	0	0	0	1	1	1	0	0
747	k__Bacteria	p__Proteobacteria	c__Gammaproteobacteria	o__Chromatiales	f__unclassified	g__unclassified	s__unclassified	NA	0	0	0	0	0	0	0	0	0	1	0	1	1	0	0
748	k__Bacteria	p__Proteobacteria	c__Alphaproteobacteria	o__Rhizobiales	f__unclassified	g__unclassified	s__unclassified	NA	0	0	0	0	0	0	0	0	1	0	1	1	0	0	0
749	k__Bacteria	p__Proteobacteria	c__Gammaproteobacteria	o__Oceanospirillales	f__unclassified	g__unclassified	s__unclassified	NA	0	0	0	0	0	0	0	0	0	0	0	1	1	0	0
750	k__Bacteria	p__Proteobacteria	c__Gammaproteobacteria	o__Chromatiales	f__Chromatiaceae	g__unclassified	s__unclassified	NA	1	1	1	1	1	1	1	1	1	1	0	1	1	1	0
751	k__Bacteria	p__Proteobacteria	c__Gammaproteobacteria	o__Pseudomonadales	f__Pseudomonadaceae	g__Pseudomonas	s__unclassified	NA	0	1	0	0	0	0	0	0	1	1	0	0	1	1	0
752	k__Bacteria	p__Proteobacteria	c__Gammaproteobacteria	o__Pseudomonadales	f__Pseudomonadaceae	g__Pseudomonas	s__unclassified	NA	0	1	0	0	0	0	0	0	0	0	0	0	0	1	0
753	k__Bacteria	p__Proteobacteria	c__Gammaproteobacteria	o__Pseudomonadales	f__Pseudomonadaceae	g__Pseudomonas	s__unclassified	NA	1	1	0	0	0	1	0	1	1	0	0	0	0	0	0
754	k__Bacteria	p__Proteobacteria	c__Alphaproteobacteria	o__unclassified	f__unclassified	g__unclassified	s__unclassified	NA	0	0	0	0	0	0	1	0	1	0	0	0	0	0	0
755	k__Bacteria	p__Proteobacteria	c__Alphaproteobacteria	o__Rhodospirillales	f__Acetobacteraceae	g__Roseomonas	s__unclassified	NA	0	0	0	0	0	0	0	0	0	0	0	1	1	1	0
756	k__Bacteria	p__Proteobacteria	c__Gammaproteobacteria	o__Oceanospirillales	f__Alteromonadaceae	g__Marinobacter	s__unclassified	NA	0	0	0	1	1	1	0	0	0	0	0	0	0	0	0
757	k__Bacteria	p__Proteobacteria	c__Alphaproteobacteria	o__Rhizobiales	f__unclassified	g__unclassified	s__unclassified	NA	1	0	0	1	1	1	1	0	0	0	1	1	1	0	0
758	k__Bacteria	p__Proteobacteria	c__Gammaproteobacteria	o__unclassified	f__unclassified	g__unclassified	s__unclassified	NA	1	0	0	1	0	0	0	0	0	0	0	0	0	0	0
759	k__Bacteria	p__Proteobacteria	c__Gammaproteobacteria	o__Enterobacteriales	f__Enterobacteriaceae	g__unclassified	s__unclassified	NA	1	1	1	1	1	1	1	0	0	0	0	1	1	1	0
760	k__Bacteria	p__Proteobacteria	c__Betaproteobacteria	o__Neisseriales	f__Neisseriaceae	g__Neisseria	s__unclassified	NA	0	0	1	1	1	0	0	0	0	0	0	0	0	0	0
761	k__Bacteria	p__Proteobacteria	c__Gammaproteobacteria	o__unclassified	f__unclassified	g__unclassified	s__unclassified	NA	0	1	1	1	1	1	0	0	0	0	0	0	0	0	0
762	k__Bacteria	p__Acidobacteria	c__Acidobacteria	o__Acidobacteriales	f__Acidobacteriaceae	g__unclassified	s__unclassified	NA	0	0	1	1	1	0	1	1	0	1	0	1	1	1	0
763	k__Bacteria	p__Acidobacteria	c__unclassified	o__unclassified	f__unclassified	g__unclassified	s__unclassified	NA	1	0	1	0	1	1	1	1	1	0	0	0	0	0	0
764	k__Bacteria	p__Acidobacteria	c__Acidobacteria	o__Acidobacteriales	f__Acidobacteriaceae	g__unclassified	s__unclassified	NA	1	1	1	1	1	1	1	1	0	0	0	1	1	1	0
765	k__Bacteria	p__Tenericutes	c__Mollicutes	o__unclassified	f__unclassified	g__unclassified	s__unclassified	NA	1	1	1	1	1	1	1	1	1	1	0	0	1	0	0
766	k__Bacteria	p__Tenericutes	c__Erysipelotrichi	o__Erysipelotrichales	f__Erysipelotrichaceae	g__Clostridium	s__unclassified	NA	1	1	1	1	0	0	0	0	0	1	0	0	0	0	0
767	k__Bacteria	p__Chloroflexi	c__Anaerolineae	o__Anaerolineales	f__Anaerolinaceae	g__unclassified	s__unclassified	NA	1	1	1	1	0	1	0	0	0	0	0	0	1	0	0
768	k__Bacteria	p__Chloroflexi	c__Anaerolineae	o__Anaerolineales	f__Anaerolinaceae	g__unclassified	s__unclassified	NA	1	1	0	1	1	1	1	1	0	0	0	1	1	1	0
769	k__Bacteria	p__Firmicutes	c__Clostridia	o__Clostridiales	f__Ruminococcaceae	g__unclassified	s__unclassified	NA	0	0	0	0	0	0	0	1	0	1	0	0	0	0	0
770	k__Bacteria	p__Proteobacteria	c__Gammaproteobacteria	o__unclassified	f__unclassified	g__unclassified	s__unclassified	NA	1	0	1	1	1	1	1	1	1	0	1	0	0	0	0
771	k__Bacteria	p__Proteobacteria	c__Alphaproteobacteria	o__unclassified	f__unclassified	g__unclassified	s__unclassified	NA	1	1	0	0	0	0	0	0	0	0	0	0	0	0	0
772	k__Bacteria	p__Firmicutes	c__Clostridia	o__Clostridiales	f__Lachnospiraceae	g__unclassified	s__unclassified	NA	1	0	0	0	0	0	1	0	0	0	0	0	0	0	0
773	k__Bacteria	p__Firmicutes	c__Clostridia	o__Clostridiales	f__Lachnospiraceae	g__unclassified	s__unclassified	NA	0	0	1	0	0	0	0	1	0	0	0	0	0	0	0
774	k__Bacteria	p__Firmicutes	c__Clostridia	o__Clostridiales	f__Lachnospiraceae	g__unclassified	s__unclassified	NA	0	0	1	0	0	0	0	1	0	1	0	1	0	1	0
775	k__Bacteria	p__Firmicutes	c__Clostridia	o__Clostridiales	f__Lachnospiraceae	g__unclassified	s__unclassified	NA	0	0	0	0	0	0	0	0	1	1	0	0	1	0	0
776	k__Bacteria	p__Firmicutes	c__Clostridia	o__Clostridiales	f__Lachnospiraceae	g__unclassified	s__unclassified	NA	0	0	0	0	0	0	0	1	0	0	1	0	1	0	0
777	k__Bacteria	p__Proteobacteria	c__Alphaproteobacteria	o__Rhizobiales	f__unclassified	g__unclassified	s__unclassified	NA	1	1	0	0	0	1	0	1	0	0	1	1	1	1	1
778	k__Bacteria	p__Proteobacteria	c__Betaproteobacteria	o__Rhodocyclales	f__Rhodocyclaceae	g__unclassified	s__unclassified	NA	1	1	0	0	0	1	1	0	0	0	0	0	0	0	0
779	k__Bacteria	p__Bacteroidetes	c__Bacteroidia	o__Bacteroidales	f__RikenellaceaeII	g__unclassified	s__unclassified	NA	1	0	0	0	0	0	0	1	0	0	0	0	0	0	0
780	k__Bacteria	p__Firmicutes	c__Bacilli	o__Lactobacillales	f__Lactobacillaceae	g__Lactobacillus	s__unclassified	NA	1	1	1	1	0	1	1	0	0	0	0	0	0	0	0
781	k__Bacteria	p__Proteobacteria	c__Epsilonproteobacteria	o__Campylobacterales	f__Campylobacteraceae	g__Campylobacter	s__Bacteroides_ureolyticus	NA	0	0	0	0	0	0	1	0	0	0	1	0	0	0	0
782	k__Bacteria	p__Proteobacteria	c__unclassified	o__unclassified	f__unclassified	g__unclassified	s__unclassified	NA	0	0	0	0	0	0	0	0	0	1	0	1	1	0	0
783	k__Bacteria	p__Proteobacteria	c__Gammaproteobacteria	o__Oceanospirillales	f__Halomonadaceae	g__unclassified	s__unclassified	NA	0	0	0	0	0	0	0	0	0	1	1	0	1	0	0
784	k__Bacteria	p__Proteobacteria	c__Betaproteobacteria	o__Burkholderiales	f__Comamonadaceae	g__unclassified	s__unclassified	NA	1	0	0	0	0	0	0	1	0	0	0	0	0	1	0
785	k__Bacteria	p__Proteobacteria	c__Alphaproteobacteria	o__Sphingomonadales	f__Sphingomonadaceae	g__Sphingobium	s__unclassified	NA	1	1	0	1	1	1	0	1	1	1	1	0	1	0	0
786	k__Bacteria	p__Proteobacteria	c__Gammaproteobacteria	o__unclassified	f__unclassified	g__unclassified	s__unclassified	NA	0	1	0	1	0	0	1	0	0	0	0	0	0	0	0
787	k__Bacteria	p__Proteobacteria	c__Gammaproteobacteria	o__Enterobacteriales	f__Enterobacteriaceae	g__unclassified	s__unclassified	NA	0	1	0	0	0	0	0	0	0	0	0	0	0	0	0
788	k__Bacteria	p__Cyanobacteria	c__Chloroplast	o__Streptophyta	f__unclassified	g__unclassified	s__unclassified	NA	0	0	0	0	1	0	0	0	0	0	0	0	0	1	0
789	k__Bacteria	p__Firmicutes	c__Clostridia	o__Clostridiales	f__Lachnospiraceae	g__unclassified	s__unclassified	NA	0	0	0	1	0	0	0	1	1	1	0	0	0	0	0
790	k__Bacteria	p__Firmicutes	c__Clostridia	o__Clostridiales	f__Lachnospiraceae	g__unclassified	s__unclassified	NA	0	0	0	1	0	0	0	1	0	1	0	0	0	0	0
791	k__Bacteria	p__Firmicutes	c__Clostridia	o__Clostridiales	f__Lachnospiraceae	g__unclassified	s__unclassified	NA	0	0	0	0	0	0	0	1	0	0	0	0	0	0	0
792	k__Bacteria	p__Firmicutes	c__Clostridia	o__Clostridiales	f__Lachnospiraceae	g__unclassified	s__unclassified	NA	0	0	0	0	0	0	0	1	0	1	0	0	0	1	0
793	k__Bacteria	p__Firmicutes	c__Clostridia	o__Clostridiales	f__Lachnospiraceae	g__unclassified	s__unclassified	NA	0	0	0	0	0	0	0	0	0	1	0	1	1	0	0
794	k__Bacteria	p__Firmicutes	c__Clostridia	o__Clostridiales	f__Lachnospiraceae	g__unclassified	s__unclassified	NA	0	0	0	1	0	0	0	1	0	0	1	0	1	0	1
795	k__Bacteria	p__Firmicutes	c__Clostridia	o__Clostridiales	f__Lachnospiraceae	g__unclassified	s__unclassified	NA	1	1	1	1	1	1	1	1	1	1	1	1	1	1	1
796	k__Bacteria	p__Firmicutes	c__Clostridia	o__Clostridiales	f__Lachnospiraceae	g__unclassified	s__unclassified	NA	1	1	1	1	1	1	1	1	1	1	1	0	0	1	1
797	k__Bacteria	p__Cyanobacteria	c__Chloroplast	o__Streptophyta	f__unclassified	g__unclassified	s__unclassified	NA	0	1	0	0	1	0	0	0	0	0	0	0	0	0	0
798	k__Bacteria	p__Firmicutes	c__Clostridia	o__Clostridiales	f__Lachnospiraceae	g__unclassified	s__unclassified	NA	0	1	1	0	1	1	1	0	0	1	0	1	1	1	0
802	k__Bacteria	p__Proteobacteria	c__Deltaproteobacteria	o__Syntrophobacterales	f__unclassified	g__unclassified	s__unclassified	NA	1	1	1	1	1	1	1	0	1	1	0	1	1	1	0
803	k__Bacteria	p__Firmicutes	c__Clostridia	o__Clostridiales	f__Lachnospiraceae	g__unclassified	s__unclassified	NA	0	1	1	1	0	0	0	0	0	0	0	0	0	0	0
804	k__Bacteria	p__Firmicutes	c__Bacilli	o__Lactobacillales	f__Streptococcaceae	g__Streptococcus	s__unclassified	NA	1	0	1	0	1	1	1	1	0	0	0	0	0	0	0
805	k__Bacteria	p__Firmicutes	c__Clostridia	o__Clostridiales	f__Lachnospiraceae	g__unclassified	s__unclassified	NA	1	0	1	0	0	0	0	0	0	0	0	0	0	0	0
806	k__Bacteria	p__Firmicutes	c__Clostridia	o__Clostridiales	f__Lachnospiraceae	g__unclassified	s__unclassified	NA	0	0	0	0	0	0	0	0	1	1	0	0	0	0	0
808	k__Bacteria	p__Proteobacteria	c__Gammaproteobacteria	o__unclassified	f__unclassified	g__unclassified	s__unclassified	NA	0	1	1	1	0	0	0	0	0	0	0	0	0	0	0
809	k__Bacteria	p__Firmicutes	c__Clostridia	o__Clostridiales	f__Lachnospiraceae	g__unclassified	s__unclassified	NA	0	1	0	1	1	1	0	0	0	0	0	0	0	0	0
810	k__Bacteria	p__Firmicutes	c__Clostridia	o__Clostridiales	f__Lachnospiraceae	g__unclassified	s__unclassified	NA	1	1	1	1	0	1	0	0	0	0	0	0	0	0	0
811	k__Bacteria	p__Firmicutes	c__Clostridia	o__Clostridiales	f__Lachnospiraceae	g__unclassified	s__unclassified	NA	0	1	0	1	0	0	0	0	0	0	0	0	0	0	0
812	k__Bacteria	p__Firmicutes	c__Bacilli	o__Lactobacillales	f__unclassified	g__unclassified	s__unclassified	NA	1	1	1	1	1	1	1	1	1	0	0	0	0	0	0
813	k__Bacteria	p__Firmicutes	c__Clostridia	o__Clostridiales	f__Lachnospiraceae	g__unclassified	s__unclassified	NA	1	0	0	1	0	0	0	0	0	0	0	0	0	0	0
814	k__Bacteria	p__Firmicutes	c__Clostridia	o__Clostridiales	f__Lachnospiraceae	g__unclassified	s__unclassified	NA	1	1	1	1	1	1	1	1	1	1	1	1	1	1	0
815	k__Bacteria	p__Proteobacteria	c__unclassified	o__unclassified	f__unclassified	g__unclassified	s__unclassified	NA	0	1	0	1	0	0	0	0	0	0	0	1	0	0	0
816	k__Bacteria	p__Actinobacteria	c__Actinobacteria	o__Actinomycetales	f__Microbacteriaceae	g__unclassified	s__unclassified	NA	1	1	1	0	1	1	1	0	0	0	0	0	0	0	0
817	k__Bacteria	p__Firmicutes	c__Bacilli	o__Lactobacillales	f__Lactobacillaceae	g__Lactobacillus	s__Lactobacillus_delbrueckii	NA	0	0	0	0	0	1	0	0	0	0	0	0	1	0	0
819	k__Bacteria	p__Proteobacteria	c__Deltaproteobacteria	o__Desulfobacterales	f__Desulfobacteraceae	g__unclassified	s__unclassified	NA	0	0	0	1	1	1	0	0	0	0	0	0	0	0	0
820	k__Bacteria	p__Proteobacteria	c__Gammaproteobacteria	o__Pseudomonadales	f__Pseudomonadaceae	g__Pseudomonas	s__unclassified	NA	0	1	1	1	1	1	0	0	0	0	0	1	1	0	0
821	k__Bacteria	p__Proteobacteria	c__Gammaproteobacteria	o__Pseudomonadales	f__Moraxellaceae	g__Psychrobacter	s__unclassified	NA	1	0	1	1	1	1	1	1	1	0	0	1	1	1	0
822	k__Bacteria	p__Firmicutes	c__Clostridia	o__Clostridiales	f__Lachnospiraceae	g__unclassified	s__unclassified	NA	1	1	0	0	0	1	1	0	0	0	0	0	0	0	0
823	k__Bacteria	p__Firmicutes	c__Clostridia	o__Clostridiales	f__Lachnospiraceae	g__unclassified	s__unclassified	NA	0	0	1	0	0	0	0	0	1	0	0	0	0	0	0
824	k__Bacteria	p__Firmicutes	c__Clostridia	o__Clostridiales	f__Lachnospiraceae	g__unclassified	s__unclassified	NA	1	1	0	0	1	1	1	0	0	0	1	0	0	0	0
825	k__Bacteria	p__Proteobacteria	c__Gammaproteobacteria	o__Oceanospirillales	f__unclassified	g__unclassified	s__unclassified	NA	1	0	0	1	1	0	1	1	0	0	0	0	0	0	0
826	k__Bacteria	p__Proteobacteria	c__Gammaproteobacteria	o__Oceanospirillales	f__unclassified	g__unclassified	s__unclassified	NA	1	1	0	0	0	0	1	0	0	0	0	0	1	0	0
827	k__Bacteria	p__Proteobacteria	c__Gammaproteobacteria	o__Pseudomonadales	f__Moraxellaceae	g__Acinetobacter	s__unclassified	NA	0	0	0	1	1	1	0	0	0	0	0	0	0	0	0
828	k__Bacteria	p__Proteobacteria	c__Gammaproteobacteria	o__Pseudomonadales	f__Moraxellaceae	g__unclassified	s__unclassified	NA	0	0	0	0	1	1	0	0	0	0	0	0	1	0	0
830	k__Bacteria	p__Proteobacteria	c__Gammaproteobacteria	o__Pseudomonadales	f__Moraxellaceae	g__Acinetobacter	s__unclassified	NA	0	0	0	0	1	0	0	0	0	0	0	0	0	0	0
831	k__Bacteria	p__Firmicutes	c__Clostridia	o__Clostridiales	f__Lachnospiraceae	g__unclassified	s__unclassified	NA	1	1	0	0	0	0	1	1	0	1	0	0	0	0	0
832	k__Bacteria	p__Proteobacteria	c__unclassified	o__unclassified	f__unclassified	g__unclassified	s__unclassified	NA	0	1	0	0	0	0	1	0	0	0	0	1	0	0	0
833	k__Bacteria	p__Bacteroidetes	c__Bacteroidia	o__Bacteroidales	f__RikenellaceaeII	g__unclassified	s__unclassified	NA	1	0	0	0	0	0	0	0	0	0	0	0	0	0	0
834	k__Bacteria	p__Proteobacteria	c__Gammaproteobacteria	o__unclassified	f__unclassified	g__unclassified	s__unclassified	NA	1	0	0	1	0	0	1	1	0	0	0	0	0	1	0
836	k__Bacteria	p__Proteobacteria	c__Betaproteobacteria	o__Burkholderiales	f__Comamonadaceae	g__unclassified	s__unclassified	NA	1	1	1	0	0	1	0	1	1	1	0	0	1	0	0
837	k__Bacteria	p__Proteobacteria	c__unclassified	o__unclassified	f__unclassified	g__unclassified	s__unclassified	NA	1	1	0	1	1	1	0	1	1	0	0	0	1	0	0
838	k__Bacteria	p__Proteobacteria	c__Gammaproteobacteria	o__unclassified	f__unclassified	g__unclassified	s__unclassified	NA	0	1	0	0	0	0	0	0	0	0	0	0	0	0	0
839	k__Bacteria	p__Proteobacteria	c__Alphaproteobacteria	o__Rhodospirillales	f__Rhodospirillaceae	g__unclassified	s__unclassified	NA	1	1	0	0	0	0	0	1	0	0	0	0	0	0	0
840	k__Bacteria	p__Proteobacteria	c__unclassified	o__unclassified	f__unclassified	g__unclassified	s__unclassified	NA	1	1	0	0	0	0	0	1	0	0	0	0	0	0	0
841	k__Bacteria	p__Firmicutes	c__Clostridia	o__Clostridiales	f__Lachnospiraceae	g__unclassified	s__unclassified	NA	0	1	0	0	0	0	0	0	0	0	0	0	0	0	0
842	k__Bacteria	p__Proteobacteria	c__Alphaproteobacteria	o__unclassified	f__unclassified	g__unclassified	s__unclassified	NA	0	0	0	0	0	0	0	1	0	0	0	0	1	0	0
843	k__Bacteria	p__Proteobacteria	c__Gammaproteobacteria	o__unclassified	f__unclassified	g__unclassified	s__unclassified	NA	1	1	0	0	0	1	0	1	0	0	0	0	0	0	0
844	k__Bacteria	p__Proteobacteria	c__Betaproteobacteria	o__Burkholderiales	f__Comamonadaceae	g__unclassified	s__unclassified	NA	1	1	0	1	1	0	1	1	0	0	1	0	0	0	0
845	k__Bacteria	p__Proteobacteria	c__unclassified	o__unclassified	f__unclassified	g__unclassified	s__unclassified	NA	1	1	0	0	0	0	0	0	0	0	1	0	0	0	0
846	k__Bacteria	p__Proteobacteria	c__Betaproteobacteria	o__Burkholderiales	f__Burkholderiaceae	g__Ralstonia	s__unclassified	NA	1	0	1	0	0	0	0	0	0	0	1	0	0	0	1
847	k__Bacteria	p__Proteobacteria	c__unclassified	o__unclassified	f__unclassified	g__unclassified	s__unclassified	NA	1	0	1	0	0	0	0	0	0	0	1	0	0	0	1
848	k__Bacteria	p__Proteobacteria	c__Gammaproteobacteria	o__unclassified	f__unclassified	g__unclassified	s__unclassified	NA	1	1	1	1	1	1	1	1	1	1	1	1	1	0	1
850	k__Bacteria	p__Firmicutes	c__Clostridia	o__Clostridiales	f__Lachnospiraceae	g__unclassified	s__unclassified	NA	1	1	1	1	1	1	1	0	0	0	1	1	0	0	0
851	k__Bacteria	p__Firmicutes	c__Clostridia	o__Clostridiales	f__Lachnospiraceae	g__unclassified	s__unclassified	NA	1	1	1	1	1	1	1	1	1	1	1	0	1	1	0
853	k__Bacteria	p__Proteobacteria	c__unclassified	o__unclassified	f__unclassified	g__unclassified	s__unclassified	NA	1	0	0	1	0	0	1	0	0	0	1	0	0	1	0
854	k__Bacteria	p__Proteobacteria	c__Gammaproteobacteria	o__Enterobacteriales	f__Enterobacteriaceae	g__unclassified	s__unclassified	NA	1	0	0	0	0	0	0	1	0	0	0	0	0	0	0
855	k__Bacteria	p__Proteobacteria	c__Gammaproteobacteria	o__Oceanospirillales	f__Halomonadaceae	g__Candidatus_Portiera	s__unclassified	NA	0	1	1	0	0	1	1	0	0	0	0	1	1	1	0
856	k__Bacteria	p__Firmicutes	c__Bacilli	o__Bacillales	f__Bacillaceae	g__unclassified	s__unclassified	NA	1	1	1	1	1	1	1	1	1	0	1	1	1	1	1
857	k__Bacteria	p__Firmicutes	c__Clostridia	o__Clostridiales	f__Lachnospiraceae	g__unclassified	s__unclassified	NA	1	1	1	1	1	1	1	1	0	0	1	0	0	0	1
859	k__Bacteria	p__Firmicutes	c__Clostridia	o__Clostridiales	f__Lachnospiraceae	g__unclassified	s__unclassified	NA	1	1	1	1	1	1	1	1	1	1	1	1	1	1	0
860	k__Bacteria	p__Proteobacteria	c__Deltaproteobacteria	o__Myxococcales	f__unclassified	g__unclassified	s__unclassified	NA	1	1	0	1	1	1	1	1	0	0	0	0	0	0	0
861	k__Bacteria	p__Proteobacteria	c__unclassified	o__unclassified	f__unclassified	g__unclassified	s__unclassified	NA	1	1	1	0	1	0	0	1	0	0	1	0	0	0	0
862	k__Bacteria	p__Acidobacteria	c__Solibacteres	o__Solibacterales	f__Solibacteraceae	g__Candidatus_Solibacter	s__unclassified	NA	1	0	0	0	1	1	1	1	0	0	1	0	0	0	1
864	k__Bacteria	p__Firmicutes	c__Clostridia	o__Clostridiales	f__Ruminococcaceae	g__unclassified	s__unclassified	NA	1	1	0	0	0	1	0	0	0	0	1	0	0	0	0
865	k__Bacteria	p__Firmicutes	c__Clostridia	o__Clostridiales	f__Lachnospiraceae	g__unclassified	s__unclassified	NA	0	1	0	0	0	0	1	0	0	0	0	1	0	0	0
867	k__Bacteria	p__Proteobacteria	c__Alphaproteobacteria	o__Rhizobiales	f__Bradyrhizobiaceae	g__Bradyrhizobium	s__unclassified	NA	1	1	0	0	0	0	1	1	0	0	1	0	1	0	1
868	k__Bacteria	p__Firmicutes	c__Clostridia	o__Clostridiales	f__Lachnospiraceae	g__unclassified	s__unclassified	NA	1	1	0	1	0	0	1	1	1	0	1	0	1	1	0
870	k__Bacteria	p__Firmicutes	c__Clostridia	o__Clostridiales	f__Lachnospiraceae	g__unclassified	s__unclassified	NA	0	0	0	0	0	0	0	1	0	0	0	0	0	1	0
871	k__Bacteria	p__Firmicutes	c__Clostridia	o__Clostridiales	f__Lachnospiraceae	g__unclassified	s__unclassified	NA	0	0	0	0	0	0	0	0	0	1	0	0	1	0	0
872	k__Bacteria	p__Proteobacteria	c__Betaproteobacteria	o__Burkholderiales	f__Burkholderiaceae	g__unclassified	s__unclassified	NA	1	1	1	1	0	1	1	1	1	1	1	1	1	1	1
873	k__Bacteria	p__Proteobacteria	c__Gammaproteobacteria	o__unclassified	f__unclassified	g__unclassified	s__unclassified	NA	1	1	1	1	1	1	0	1	1	0	1	1	1	0	0
874	k__Bacteria	p__Proteobacteria	c__Gammaproteobacteria	o__Pseudomonadales	f__unclassified	g__unclassified	s__unclassified	NA	0	1	0	0	0	0	0	0	0	0	0	0	0	1	0
875	k__Bacteria	p__Firmicutes	c__Clostridia	o__Clostridiales	f__Lachnospiraceae	g__unclassified	s__unclassified	NA	0	0	0	0	0	0	0	0	0	0	0	1	0	0	0
878	k__Bacteria	p__Firmicutes	c__Clostridia	o__Clostridiales	f__Lachnospiraceae	g__unclassified	s__unclassified	NA	0	0	0	0	0	0	0	0	0	1	1	1	1	0	0
880	k__Bacteria	p__Firmicutes	c__Clostridia	o__Clostridiales	f__Lachnospiraceae	g__unclassified	s__unclassified	NA	0	0	0	0	0	0	0	0	0	0	0	1	1	0	0
881	k__Bacteria	p__Firmicutes	c__Clostridia	o__Clostridiales	f__Lachnospiraceae	g__unclassified	s__unclassified	NA	0	0	0	0	0	0	0	0	0	1	1	0	0	0	0
882	k__Bacteria	p__Firmicutes	c__Clostridia	o__Clostridiales	f__Lachnospiraceae	g__unclassified	s__unclassified	NA	0	0	0	0	0	0	0	0	0	1	1	0	0	0	0
883	k__Bacteria	p__Bacteroidetes	c__Sphingobacteria	o__Sphingobacteriales	f__Flexibacteraceae	g__unclassified	s__unclassified	NA	1	1	0	0	0	0	1	1	0	0	0	1	1	1	0
884	k__Bacteria	p__Proteobacteria	c__Alphaproteobacteria	o__Rhodospirillales	f__Rhodospirillaceae	g__unclassified	s__unclassified	NA	0	1	0	0	0	0	0	0	0	0	0	1	1	1	0
885	k__Bacteria	p__Proteobacteria	c__unclassified	o__unclassified	f__unclassified	g__unclassified	s__unclassified	NA	0	0	0	0	0	0	0	1	0	0	1	1	1	0	0
887	k__Bacteria	p__Firmicutes	c__Clostridia	o__Clostridiales	f__Lachnospiraceae	g__unclassified	s__unclassified	NA	1	1	1	1	1	1	1	1	1	1	0	1	1	0	0
888	k__Bacteria	p__Firmicutes	c__Clostridia	o__Clostridiales	f__Lachnospiraceae	g__unclassified	s__unclassified	NA	1	0	1	1	1	0	0	1	0	1	1	1	1	1	0
889	k__Bacteria	p__Firmicutes	c__Clostridia	o__Clostridiales	f__Ruminococcaceae	g__unclassified	s__unclassified	NA	0	0	0	0	0	0	0	1	0	1	0	1	0	0	0
890	k__Bacteria	p__Proteobacteria	c__Deltaproteobacteria	o__Syntrophobacterales	f__unclassified	g__unclassified	s__unclassified	NA	0	0	0	0	0	0	1	0	1	0	1	0	0	0	0
891	k__Bacteria	p__Firmicutes	c__Clostridia	o__Clostridiales	f__Ruminococcaceae	g__unclassified	s__unclassified	NA	1	1	1	1	0	1	1	1	1	1	1	1	1	1	0
892	k__Bacteria	p__Proteobacteria	c__Gammaproteobacteria	o__unclassified	f__unclassified	g__unclassified	s__unclassified	NA	1	0	0	0	0	0	1	1	0	0	1	0	0	0	0
893	k__Bacteria	p__Proteobacteria	c__unclassified	o__unclassified	f__unclassified	g__unclassified	s__unclassified	NA	0	1	0	0	0	0	0	1	0	0	1	0	0	1	0
895	k__Bacteria	p__Proteobacteria	c__Deltaproteobacteria	o__Desulfobacterales	f__Nitrospinaceae	g__unclassified	s__unclassified	NA	0	0	0	0	0	0	0	0	0	0	1	0	1	0	0
896	k__Bacteria	p__Firmicutes	c__Clostridia	o__Clostridiales	f__unclassified	g__unclassified	s__unclassified	NA	0	0	0	0	0	0	0	0	0	0	1	0	1	0	0
897	k__Bacteria	p__Firmicutes	c__Clostridia	o__Clostridiales	f__Lachnospiraceae	g__unclassified	s__unclassified	NA	0	0	0	0	0	0	1	0	0	0	0	1	1	0	0
898	k__Bacteria	p__Firmicutes	c__Clostridia	o__Clostridiales	f__Veillonellaceae	g__Dialister	s__Dialister_invisus	NA	0	1	1	1	0	0	0	1	0	1	0	0	0	0	0
899	k__Bacteria	p__Firmicutes	c__Clostridia	o__Clostridiales	f__Clostridiales_Family_XI._Incertae_Sedis	g__Finegoldia	s__unclassified	NA	0	0	0	1	0	0	1	0	0	0	0	0	0	1	0
900	k__Bacteria	p__Firmicutes	c__Clostridia	o__Clostridiales	f__Lachnospiraceae	g__Clostridium	s__unclassified	NA	0	1	0	0	0	0	0	1	0	1	0	0	0	0	0
901	k__Bacteria	p__Firmicutes	c__Clostridia	o__Clostridiales	f__Lachnospiraceae	g__unclassified	s__unclassified	NA	0	0	0	0	1	0	0	1	0	1	0	0	0	0	0
902	k__Bacteria	p__Firmicutes	c__Clostridia	o__Clostridiales	f__Ruminococcaceae	g__unclassified	s__unclassified	NA	0	0	0	0	0	0	0	1	0	1	0	0	0	1	0
903	k__Bacteria	p__Firmicutes	c__Clostridia	o__Clostridiales	f__Ruminococcaceae	g__unclassified	s__unclassified	NA	0	1	1	0	0	0	0	1	0	0	0	0	1	1	0
905	k__Bacteria	p__Firmicutes	c__Clostridia	o__Clostridiales	f__Ruminococcaceae	g__unclassified	s__unclassified	NA	0	0	0	0	0	0	0	1	0	1	0	0	0	0	0
906	k__Bacteria	p__Firmicutes	c__Clostridia	o__Clostridiales	f__Lachnospiraceae	g__unclassified	s__unclassified	NA	0	0	0	0	0	0	0	1	0	1	0	0	1	0	0
907	k__Bacteria	p__Proteobacteria	c__Alphaproteobacteria	o__Rhodospirillales	f__Acetobacteraceae	g__unclassified	s__unclassified	NA	0	0	0	0	0	1	0	0	1	0	0	0	0	1	0
908	k__Bacteria	p__Proteobacteria	c__Gammaproteobacteria	o__unclassified	f__unclassified	g__unclassified	s__unclassified	NA	1	0	0	0	0	0	0	0	1	0	0	0	0	0	0
909	k__Bacteria	p__Proteobacteria	c__Deltaproteobacteria	o__Desulfobacterales	f__Desulfobacteraceae	g__unclassified	s__unclassified	NA	1	1	0	0	0	1	1	1	0	0	0	0	0	0	0
910	k__Bacteria	p__Proteobacteria	c__Deltaproteobacteria	o__Syntrophobacterales	f__unclassified	g__unclassified	s__unclassified	NA	0	1	0	0	0	0	1	1	0	0	0	0	0	1	0
911	k__Bacteria	p__Bacteroidetes	c__Sphingobacteria	o__Sphingobacteriales	f__Chitinophagaceae	g__unclassified	s__unclassified	NA	0	0	1	1	0	1	0	1	0	0	0	1	0	0	0
914	k__Bacteria	p__Proteobacteria	c__unclassified	o__unclassified	f__unclassified	g__unclassified	s__unclassified	NA	1	1	1	1	1	1	1	1	1	1	1	1	1	1	0
915	k__Bacteria	p__Actinobacteria	c__Actinobacteria	o__Actinomycetales	f__unclassified	g__unclassified	s__unclassified	NA	1	1	0	0	0	0	0	1	0	0	0	0	0	0	0
916	k__Bacteria	p__Actinobacteria	c__Actinobacteria	o__Actinomycetales	f__Corynebacteriaceae	g__Corynebacterium	s__unclassified	NA	1	1	1	0	0	1	1	0	1	0	1	1	1	0	0
918	k__Bacteria	p__Firmicutes	c__Clostridia	o__Clostridiales	f__Ruminococcaceae	g__unclassified	s__unclassified	NA	0	0	0	0	0	0	0	1	0	1	1	1	1	1	0
919	k__Bacteria	p__Firmicutes	c__Clostridia	o__Clostridiales	f__Ruminococcaceae	g__unclassified	s__unclassified	NA	0	1	1	0	0	0	0	1	0	1	0	0	1	0	0
920	k__Bacteria	p__Firmicutes	c__Bacilli	o__Bacillales	f__Staphylococcaceae	g__Staphylococcus	s__unclassified	NA	1	1	1	1	1	1	1	1	1	0	1	1	0	1	0
921	k__Bacteria	p__Proteobacteria	c__Gammaproteobacteria	o__unclassified	f__unclassified	g__unclassified	s__unclassified	NA	0	0	0	0	1	1	0	0	0	0	1	0	0	0	0
922	k__Bacteria	p__Proteobacteria	c__Gammaproteobacteria	o__unclassified	f__unclassified	g__unclassified	s__unclassified	NA	1	1	0	1	1	1	1	1	1	0	0	0	0	1	0
923	k__Bacteria	p__Proteobacteria	c__Gammaproteobacteria	o__Xanthomonadales	f__Xanthomonadaceae	g__unclassified	s__unclassified	NA	0	1	0	0	0	0	0	0	0	0	0	0	0	0	0
924	k__Bacteria	p__Bacteroidetes	c__Bacteroidia	o__Bacteroidales	f__Prevotellaceae	g__Prevotella	s__unclassified	NA	0	0	1	0	0	0	0	0	0	1	1	1	0	0	0
925	k__Bacteria	p__Bacteroidetes	c__Bacteroidia	o__Bacteroidales	f__Prevotellaceae	g__Prevotella	s__unclassified	NA	0	0	1	1	1	0	0	0	0	0	0	0	0	0	0
926	k__Bacteria	p__Bacteroidetes	c__Bacteroidia	o__Bacteroidales	f__Prevotellaceae	g__Prevotella	s__unclassified	NA	1	1	1	1	0	1	0	1	1	0	0	0	1	0	0
927	k__Bacteria	p__Firmicutes	c__Clostridia	o__Clostridiales	f__unclassified	g__unclassified	s__unclassified	NA	1	0	0	1	0	0	0	0	0	0	0	0	0	0	0
928	k__Bacteria	p__Acidobacteria	c__Acidobacteria	o__Acidobacteriales	f__Acidobacteriaceae	g__unclassified	s__unclassified	NA	0	0	0	0	0	0	0	0	0	1	1	0	0	0	0
929	k__Bacteria	p__Acidobacteria	c__Acidobacteria	o__Acidobacteriales	f__Acidobacteriaceae	g__unclassified	s__unclassified	NA	1	1	0	1	1	0	0	0	0	0	0	0	0	0	0
930	k__Bacteria	p__Firmicutes	c__Clostridia	o__Clostridiales	f__Lachnospiraceae	g__Clostridium	s__unclassified	NA	0	0	0	0	0	0	0	1	1	1	0	0	0	0	0
931	k__Bacteria	p__TM7	c__TM7-3	o__EW055	f__unclassified	g__unclassified	s__unclassified	NA	0	1	1	1	0	0	0	0	0	0	0	0	0	0	0
932	k__Bacteria	p__Cyanobacteria	c__Synechococcophycideae	o__Synechococcales	f__Synechococcaceae	g__Prochlorococcus	s__unclassified	NA	1	1	1	0	1	1	1	1	1	1	0	1	1	0	0
933	k__Bacteria	p__Bacteroidetes	c__Sphingobacteria	o__Sphingobacteriales	f__Chitinophagaceae	g__unclassified	s__unclassified	NA	0	0	0	1	0	0	0	0	0	0	0	0	0	1	0
934	k__Bacteria	p__Bacteroidetes	c__Sphingobacteria	o__Sphingobacteriales	f__Chitinophagaceae	g__unclassified	s__unclassified	NA	1	1	0	1	0	0	0	0	0	1	0	0	0	1	0
936	k__Bacteria	p__Proteobacteria	c__Alphaproteobacteria	o__Rhizobiales	f__Hyphomicrobiaceae	g__Devosia	s__unclassified	NA	0	0	0	1	0	0	0	0	0	0	0	0	0	0	0
937	k__Bacteria	p__Cyanobacteria	c__Chloroplast	o__Streptophyta	f__unclassified	g__unclassified	s__unclassified	NA	0	0	0	0	1	1	0	0	0	0	0	1	0	0	0
939	k__Bacteria	p__Cyanobacteria	c__Chloroplast	o__Streptophyta	f__unclassified	g__unclassified	s__unclassified	NA	0	1	1	0	1	1	0	0	0	0	0	1	0	1	0
940	k__Bacteria	p__Actinobacteria	c__Actinobacteria	o__Actinomycetales	f__Corynebacteriaceae	g__Corynebacterium	s__unclassified	NA	1	1	1	1	1	0	1	1	0	1	1	0	0	1	0
941	k__Bacteria	p__Actinobacteria	c__Actinobacteria	o__Actinomycetales	f__Corynebacteriaceae	g__Corynebacterium	s__unclassified	NA	1	1	1	1	1	0	0	0	1	1	1	1	1	1	0
942	k__Bacteria	p__Actinobacteria	c__Actinobacteria	o__Actinomycetales	f__Corynebacteriaceae	g__Corynebacterium	s__unclassified	NA	0	0	0	0	0	0	0	0	0	0	1	0	0	0	0
943	k__Bacteria	p__Proteobacteria	c__Gammaproteobacteria	o__Pseudomonadales	f__Pseudomonadaceae	g__Pseudomonas	s__unclassified	NA	1	1	1	1	0	0	0	0	0	0	0	1	0	0	0
944	k__Bacteria	p__Proteobacteria	c__Alphaproteobacteria	o__Rhizobiales	f__Bradyrhizobiaceae	g__unclassified	s__unclassified	NA	0	0	0	0	0	1	1	0	0	0	1	0	0	0	1
945	k__Bacteria	p__Firmicutes	c__Clostridia	o__Clostridiales	f__Veillonellaceae	g__Megasphaera	s__unclassified	NA	0	1	1	0	1	0	0	0	0	0	0	0	0	0	0
946	k__Bacteria	p__Firmicutes	c__Bacilli	o__Lactobacillales	f__Carnobacteriaceae	g__unclassified	s__unclassified	NA	0	0	0	0	0	0	1	0	0	1	0	1	0	0	0
947	k__Bacteria	p__Proteobacteria	c__Betaproteobacteria	o__Burkholderiales	f__Oxalobacteraceae	g__unclassified	s__unclassified	NA	0	0	0	0	0	0	0	1	0	0	0	0	0	0	0
948	k__Bacteria	p__Bacteroidetes	c__Bacteroidia	o__Bacteroidales	f__Prevotellaceae	g__unclassified	s__unclassified	NA	1	1	1	1	1	1	1	0	0	1	0	1	0	0	0
949	k__Bacteria	p__Actinobacteria	c__Actinobacteria	o__Actinomycetales	f__Corynebacteriaceae	g__Corynebacterium	s__Corynebacterium_renale	NA	1	1	1	1	0	1	1	0	1	1	0	0	1	1	0
950	k__Bacteria	p__Actinobacteria	c__Actinobacteria	o__Actinomycetales	f__Actinomycetaceae	g__Actinomyces	s__Actinomyces_hyovaginalis	NA	1	0	0	0	0	0	0	0	0	0	0	0	0	0	0
951	k__Bacteria	p__Firmicutes	c__Bacilli	o__Bacillales	f__Staphylococcaceae	g__Staphylococcus	s__Staphylococcus_hominis	NA	1	1	1	1	0	1	1	1	0	0	0	0	0	1	0
952	k__Bacteria	p__Firmicutes	c__Bacilli	o__Bacillales	f__Staphylococcaceae	g__Staphylococcus	s__Staphylococcus_aureus	NA	0	0	0	0	1	0	1	0	0	0	0	0	0	0	0
953	k__Bacteria	p__Bacteroidetes	c__Bacteroidia	o__Bacteroidales	f__Prevotellaceae	g__Prevotella	s__unclassified	NA	1	1	1	1	0	0	0	0	0	0	0	0	0	0	0
954	k__Bacteria	p__Bacteroidetes	c__Bacteroidia	o__Bacteroidales	f__Prevotellaceae	g__Prevotella	s__unclassified	NA	1	1	1	1	0	1	0	0	0	0	0	0	0	0	0
955	k__Bacteria	p__Proteobacteria	c__Gammaproteobacteria	o__Pseudomonadales	f__Pseudomonadaceae	g__Pseudomonas	s__unclassified	NA	0	0	0	0	0	1	0	0	1	1	0	0	1	1	0
956	k__Bacteria	p__Proteobacteria	c__Gammaproteobacteria	o__Pseudomonadales	f__Pseudomonadaceae	g__Pseudomonas	s__Pseudomonas_libanensis	NA	1	1	0	0	0	0	0	0	0	0	0	0	0	1	0
957	k__Bacteria	p__Proteobacteria	c__Gammaproteobacteria	o__Pseudomonadales	f__Pseudomonadaceae	g__Pseudomonas	s__unclassified	NA	0	1	0	0	0	0	0	0	0	0	0	0	1	1	0
959	k__Bacteria	p__Firmicutes	c__Clostridia	o__Clostridiales	f__Lachnospiraceae	g__Coprococcus	s__unclassified	NA	0	0	0	0	1	0	0	1	0	0	0	0	1	0	0
960	k__Bacteria	p__Actinobacteria	c__Actinobacteria	o__Actinomycetales	f__Propionibacteriaceae	g__Propionibacterium	s__Propionibacterium_acnes	NA	0	0	1	0	0	1	0	0	0	0	0	0	0	0	0
961	k__Bacteria	p__Actinobacteria	c__Actinobacteria	o__Actinomycetales	f__Corynebacteriaceae	g__Corynebacterium	s__unclassified	NA	1	1	1	1	0	0	0	1	0	0	1	0	1	1	0
962	k__Bacteria	p__Proteobacteria	c__Gammaproteobacteria	o__Xanthomonadales	f__Xanthomonadaceae	g__Stenotrophomonas	s__unclassified	NA	0	1	0	0	1	0	0	0	1	0	0	0	0	0	0
963	k__Bacteria	p__Thermi	c__Deinococci	o__Deinococcales	f__Deinococcaceae	g__Deinococcus	s__unclassified	NA	0	0	0	0	0	0	0	0	0	0	1	1	1	1	0
964	k__Bacteria	p__Firmicutes	c__Clostridia	o__Clostridiales	f__Lachnospiraceae	g__Blautia	s__unclassified	NA	0	0	0	0	0	0	0	0	0	1	1	0	1	0	0
965	k__Bacteria	p__Firmicutes	c__Clostridia	o__Clostridiales	f__Ruminococcaceae	g__Ruminococcus	s__unclassified	NA	0	0	0	0	0	0	0	0	1	1	0	0	0	1	0
966	k__Bacteria	p__Proteobacteria	c__Betaproteobacteria	o__Burkholderiales	f__Alcaligenaceae	g__Achromobacter	s__Bordetella_hinzii	NA	0	1	0	0	0	0	0	0	1	0	0	1	0	1	0
967	k__Bacteria	p__Firmicutes	c__Clostridia	o__Clostridiales	f__Lachnospiraceae	g__Blautia	s__unclassified	NA	0	0	0	0	0	0	0	1	0	1	1	0	0	0	0
968	k__Bacteria	p__Firmicutes	c__Clostridia	o__Clostridiales	f__Lachnospiraceae	g__unclassified	s__unclassified	NA	1	1	0	0	0	0	0	0	0	0	0	0	0	0	0
969	k__Bacteria	p__Firmicutes	c__Clostridia	o__Clostridiales	f__Lachnospiraceae	g__unclassified	s__unclassified	NA	0	1	0	0	0	0	0	0	0	0	0	0	0	0	0
970	k__Bacteria	p__Firmicutes	c__Clostridia	o__Clostridiales	f__Lachnospiraceae	g__Clostridium	s__unclassified	NA	0	0	0	1	0	0	0	1	0	0	0	0	0	0	0
971	k__Bacteria	p__Firmicutes	c__Clostridia	o__Clostridiales	f__Lachnospiraceae	g__unclassified	s__unclassified	NA	0	0	0	0	0	0	0	1	0	1	0	0	0	0	0
972	k__Bacteria	p__Firmicutes	c__Clostridia	o__Clostridiales	f__Lachnospiraceae	g__Clostridium	s__unclassified	NA	1	1	1	0	0	0	0	0	0	0	0	0	0	0	0
973	k__Bacteria	p__Firmicutes	c__Clostridia	o__Clostridiales	f__Lachnospiraceae	g__Clostridium	s__unclassified	NA	1	1	1	0	0	1	0	1	0	0	0	0	0	0	0
974	k__Bacteria	p__Firmicutes	c__Clostridia	o__Clostridiales	f__Lachnospiraceae	g__unclassified	s__unclassified	NA	0	0	0	0	0	0	0	0	0	1	0	0	0	0	0
975	k__Bacteria	p__Firmicutes	c__Clostridia	o__Clostridiales	f__Ruminococcaceae	g__unclassified	s__unclassified	NA	1	1	0	0	0	1	1	1	0	0	1	0	0	0	0
976	k__Bacteria	p__Firmicutes	c__Clostridia	o__Clostridiales	f__Ruminococcaceae	g__unclassified	s__unclassified	NA	0	0	0	0	0	0	0	1	0	1	1	1	1	0	0
977	k__Bacteria	p__Firmicutes	c__Clostridia	o__Clostridiales	f__Ruminococcaceae	g__unclassified	s__unclassified	NA	0	0	0	0	1	0	0	0	0	1	0	1	1	0	0
978	k__Bacteria	p__Firmicutes	c__Clostridia	o__Clostridiales	f__Ruminococcaceae	g__unclassified	s__unclassified	NA	0	0	0	0	0	0	0	1	0	1	0	0	1	0	0
979	k__Bacteria	p__Firmicutes	c__Clostridia	o__Clostridiales	f__Ruminococcaceae	g__unclassified	s__unclassified	NA	0	0	1	0	0	0	0	1	0	1	0	0	0	0	0
980	k__Bacteria	p__Firmicutes	c__Clostridia	o__Clostridiales	f__Ruminococcaceae	g__unclassified	s__unclassified	NA	0	1	1	0	0	0	0	0	0	0	0	0	0	0	0
981	k__Bacteria	p__Actinobacteria	c__Actinobacteria	o__Actinomycetales	f__Actinomycetaceae	g__unclassified	s__unclassified	NA	0	0	0	0	0	0	1	1	0	0	1	0	0	0	0
982	k__Bacteria	p__Firmicutes	c__Bacilli	o__Bacillales	f__Staphylococcaceae	g__Staphylococcus	s__unclassified	NA	1	1	1	1	1	1	1	0	0	0	1	1	1	1	0
983	k__Bacteria	p__Proteobacteria	c__Gammaproteobacteria	o__Enterobacteriales	f__Enterobacteriaceae	g__unclassified	s__unclassified	NA	1	1	0	0	0	0	0	0	0	0	0	0	0	0	0
984	k__Bacteria	p__Bacteroidetes	c__Bacteroidia	o__Bacteroidales	f__Prevotellaceae	g__Prevotella	s__unclassified	NA	0	0	0	0	0	1	0	0	0	0	0	0	0	1	0
985	k__Bacteria	p__Bacteroidetes	c__Bacteroidia	o__Bacteroidales	f__Prevotellaceae	g__Prevotella	s__unclassified	NA	1	1	0	1	0	1	0	0	0	0	0	0	0	0	0
986	k__Bacteria	p__Acidobacteria	c__Acidobacteria	o__Acidobacteriales	f__Acidobacteriaceae	g__Candidatus_Koribacter	s__unclassified	NA	1	0	0	0	0	0	0	1	0	1	0	0	0	0	0
987	k__Bacteria	p__Proteobacteria	c__Alphaproteobacteria	o__Sphingomonadales	f__Sphingomonadaceae	g__Sphingobium	s__unclassified	NA	1	0	0	0	0	0	0	0	0	0	0	0	0	0	0
988	k__Bacteria	p__Fusobacteria	c__Fusobacteria	o__Fusobacteriales	f__Fusobacteriaceae	g__Streptobacillus	s__unclassified	NA	1	1	1	1	0	0	0	0	0	0	0	0	0	1	0
989	k__Bacteria	p__Proteobacteria	c__Gammaproteobacteria	o__Pasteurellales	f__Pasteurellaceae	g__Avibacterium	s__Avibacterium_gallinarum	NA	0	0	0	1	0	1	1	0	0	0	0	0	0	0	0
990	k__Bacteria	p__Bacteroidetes	c__Sphingobacteria	o__Sphingobacteriales	f__Chitinophagaceae	g__unclassified	s__unclassified	NA	1	1	0	1	1	1	0	1	0	1	0	0	1	1	0
991	k__Bacteria	p__Proteobacteria	c__Gammaproteobacteria	o__Pseudomonadales	f__Pseudomonadaceae	g__Pseudomonas	s__unclassified	NA	1	1	0	0	1	0	0	0	0	0	0	0	0	0	0
992	k__Bacteria	p__Bacteroidetes	c__Flavobacteria	o__Flavobacteriales	f__Flavobacteriaceae	g__Bergeyella	s__unclassified	NA	0	0	0	0	0	0	0	0	0	0	1	1	0	1	0
993	k__Bacteria	p__Bacteroidetes	c__Flavobacteria	o__Flavobacteriales	f__Flavobacteriaceae	g__Flavobacterium	s__unclassified	NA	0	1	1	0	0	1	0	0	1	0	0	0	0	1	0
994	k__Bacteria	p__Proteobacteria	c__Betaproteobacteria	o__Neisseriales	f__Neisseriaceae	g__Neisseria	s__Neisseria_sicca	NA	0	0	0	0	0	0	0	0	1	0	0	0	0	0	0
995	k__Bacteria	p__Actinobacteria	c__Actinobacteria	o__Actinomycetales	f__Microbacteriaceae	g__Leucobacter	s__Leucobacter_komagatae	NA	0	1	1	0	0	0	0	0	0	0	0	0	0	1	0
996	k__Bacteria	p__Tenericutes	c__Erysipelotrichi	o__Erysipelotrichales	f__Erysipelotrichaceae	g__Bulleidia	s__Bulleidia_extructa	NA	0	0	1	1	0	0	0	0	1	0	0	0	0	0	0
997	k__Bacteria	p__Proteobacteria	c__Gammaproteobacteria	o__Pseudomonadales	f__Moraxellaceae	g__Acinetobacter	s__unclassified	NA	0	1	0	1	0	1	1	0	0	1	0	0	0	0	0
998	k__Bacteria	p__Proteobacteria	c__Gammaproteobacteria	o__Pseudomonadales	f__Moraxellaceae	g__unclassified	s__unclassified	NA	0	0	1	0	0	0	1	0	1	1	0	0	0	0	0
999	k__Bacteria	p__Proteobacteria	c__Gammaproteobacteria	o__Pseudomonadales	f__Moraxellaceae	g__unclassified	s__unclassified	NA	0	0	0	0	0	0	0	1	0	0	1	0	0	0	0
1000	k__Bacteria	p__Bacteroidetes	c__Sphingobacteria	o__Sphingobacteriales	f__Sphingobacteriaceae	g__Sphingobacterium	s__unclassified	NA	0	1	0	0	0	0	0	0	0	0	0	0	0	0	0
1001	k__Bacteria	p__Bacteroidetes	c__Sphingobacteria	o__Sphingobacteriales	f__Sphingobacteriaceae	g__Sphingobacterium	s__Sphingobacterium_mizutaii	NA	0	0	0	1	0	0	0	0	0	0	0	1	0	0	0
1002	k__Bacteria	p__Firmicutes	c__Clostridia	o__Clostridiales	f__Clostridiales_Family_XI._Incertae_Sedis	g__Anaerococcus	s__unclassified	NA	1	0	0	0	0	0	0	1	0	0	0	0	1	0	0
1003	k__Bacteria	p__Proteobacteria	c__Alphaproteobacteria	o__Rhizobiales	f__Bradyrhizobiaceae	g__Bradyrhizobium	s__unclassified	NA	1	1	0	1	0	1	1	1	0	0	1	0	0	0	1
1004	k__Bacteria	p__Proteobacteria	c__Alphaproteobacteria	o__Rhodobacterales	f__Rhodobacteraceae	g__unclassified	s__unclassified	NA	0	0	0	1	0	0	0	0	0	1	0	0	1	1	0
1005	k__Bacteria	p__Proteobacteria	c__Alphaproteobacteria	o__Rhodobacterales	f__Rhodobacteraceae	g__unclassified	s__unclassified	NA	0	1	1	0	0	0	0	0	0	0	0	0	1	0	0
1006	k__Bacteria	p__Actinobacteria	c__Actinobacteria	o__Bifidobacteriales	f__Bifidobacteriaceae	g__Bifidobacterium	s__unclassified	NA	0	0	0	0	0	0	0	0	0	0	0	1	0	1	0
1007	k__Bacteria	p__Proteobacteria	c__Gammaproteobacteria	o__Xanthomonadales	f__Xanthomonadaceae	g__Lysobacter	s__unclassified	NA	0	1	0	0	1	0	0	0	0	0	0	0	0	0	0
1008	k__Bacteria	p__Proteobacteria	c__Gammaproteobacteria	o__Xanthomonadales	f__Xanthomonadaceae	g__Stenotrophomonas	s__unclassified	NA	0	1	0	0	0	0	0	0	0	0	0	0	0	0	0
1009	k__Bacteria	p__Proteobacteria	c__Gammaproteobacteria	o__Xanthomonadales	f__Xanthomonadaceae	g__Stenotrophomonas	s__unclassified	NA	0	0	0	0	0	0	0	0	1	0	0	0	1	1	0
1010	k__Bacteria	p__Proteobacteria	c__Betaproteobacteria	o__Burkholderiales	f__Comamonadaceae	g__unclassified	s__unclassified	NA	0	0	1	0	0	0	0	0	1	0	0	0	0	1	0
1011	k__Bacteria	p__Proteobacteria	c__Betaproteobacteria	o__Burkholderiales	f__Comamonadaceae	g__unclassified	s__unclassified	NA	1	0	0	0	0	1	0	1	0	0	0	0	1	0	0
1012	k__Bacteria	p__Proteobacteria	c__Gammaproteobacteria	o__Vibrionales	f__Vibrionaceae	g__Vibrio	s__unclassified	NA	1	1	0	1	0	0	1	0	0	0	0	0	0	0	0
1013	k__Bacteria	p__Proteobacteria	c__Alphaproteobacteria	o__Rhizobiales	f__Hyphomicrobiaceae	g__Rhodoplanes	s__unclassified	NA	0	0	0	0	1	0	0	0	0	0	0	0	0	0	0
1014	k__Bacteria	p__Actinobacteria	c__Actinobacteria	o__Actinomycetales	f__Nocardiaceae	g__Rhodococcus	s__unclassified	NA	0	0	0	0	0	1	0	0	0	0	0	0	0	1	0
1015	k__Bacteria	p__Firmicutes	c__Clostridia	o__Clostridiales	f__unclassified	g__unclassified	s__unclassified	NA	1	1	1	1	0	0	0	0	0	0	0	0	0	0	0
1016	k__Bacteria	p__Firmicutes	c__Clostridia	o__Clostridiales	f__Lachnospiraceae	g__unclassified	s__unclassified	NA	0	1	1	1	0	0	0	0	0	0	0	0	0	0	0
1017	k__Bacteria	p__Firmicutes	c__Clostridia	o__Clostridiales	f__Lachnospiraceae	g__unclassified	s__unclassified	NA	1	1	1	1	0	0	1	1	0	1	0	1	0	1	0
1018	k__Bacteria	p__Firmicutes	c__Clostridia	o__Clostridiales	f__Lachnospiraceae	g__unclassified	s__unclassified	NA	1	0	0	0	0	0	0	0	0	0	0	0	0	0	0
1019	k__Bacteria	p__Firmicutes	c__Clostridia	o__Clostridiales	f__Lachnospiraceae	g__unclassified	s__unclassified	NA	1	1	1	1	1	1	1	1	1	0	1	1	1	1	1
1020	k__Bacteria	p__Firmicutes	c__Clostridia	o__Clostridiales	f__unclassified	g__unclassified	s__unclassified	NA	1	1	0	0	0	0	0	0	0	0	0	0	0	0	0
1021	k__Bacteria	p__Firmicutes	c__Clostridia	o__Clostridiales	f__Lachnospiraceae	g__unclassified	s__unclassified	NA	1	0	0	1	1	1	1	1	1	0	1	0	0	0	1
1022	k__Bacteria	p__Firmicutes	c__Clostridia	o__Clostridiales	f__Ruminococcaceae	g__unclassified	s__unclassified	NA	0	0	0	0	0	0	1	1	0	1	0	0	0	0	0
1023	k__Bacteria	p__Firmicutes	c__Clostridia	o__Clostridiales	f__Clostridiales_Family_XI._Incertae_Sedis	g__Anaerococcus	s__unclassified	NA	0	0	1	0	0	0	0	1	0	1	0	0	0	0	0
1024	k__Bacteria	p__Firmicutes	c__Clostridia	o__Clostridiales	f__Ruminococcaceae	g__unclassified	s__unclassified	NA	0	1	1	0	0	0	0	0	0	1	0	0	0	0	0
1025	k__Bacteria	p__Firmicutes	c__Clostridia	o__Clostridiales	f__Lachnospiraceae	g__unclassified	s__unclassified	NA	0	0	0	0	0	0	0	1	0	1	0	0	0	0	0
1026	k__Bacteria	p__Firmicutes	c__Clostridia	o__Clostridiales	f__Ruminococcaceae	g__unclassified	s__unclassified	NA	0	0	0	0	0	0	0	1	0	1	0	0	0	1	0
1027	k__Bacteria	p__Firmicutes	c__Clostridia	o__Clostridiales	f__unclassified	g__unclassified	s__unclassified	NA	0	0	1	0	0	0	0	1	0	0	0	0	0	0	0
1028	k__Bacteria	p__Firmicutes	c__Clostridia	o__Clostridiales	f__Lachnospiraceae	g__unclassified	s__unclassified	NA	0	0	0	0	0	0	0	1	0	1	1	0	0	0	0
1029	k__Bacteria	p__Firmicutes	c__Clostridia	o__Clostridiales	f__Ruminococcaceae	g__unclassified	s__unclassified	NA	1	1	1	1	1	0	0	1	0	1	0	1	1	0	0
1030	k__Bacteria	p__Firmicutes	c__Clostridia	o__Clostridiales	f__Lachnospiraceae	g__unclassified	s__unclassified	NA	0	1	0	0	1	0	0	1	0	1	0	0	0	0	0
1031	k__Bacteria	p__Firmicutes	c__Clostridia	o__Clostridiales	f__Veillonellaceae	g__Dialister	s__Dialister_pneumosintes	NA	0	1	1	0	0	0	0	0	0	0	0	1	0	0	0
1032	k__Bacteria	p__Firmicutes	c__Clostridia	o__Clostridiales	f__Lachnospiraceae	g__unclassified	s__unclassified	NA	0	0	0	0	0	0	0	0	0	0	0	1	1	0	0
1033	k__Bacteria	p__Firmicutes	c__Clostridia	o__Clostridiales	f__Lachnospiraceae	g__unclassified	s__unclassified	NA	0	0	0	0	0	0	0	0	0	1	1	0	0	0	0
1034	k__Bacteria	p__Firmicutes	c__Clostridia	o__Clostridiales	f__Lachnospiraceae	g__unclassified	s__unclassified	NA	0	0	0	0	0	0	0	0	1	0	0	0	1	0	0
1035	k__Bacteria	p__Firmicutes	c__Clostridia	o__Clostridiales	f__Lachnospiraceae	g__unclassified	s__unclassified	NA	1	0	0	0	0	0	0	0	1	0	1	0	0	1	0
1036	k__Bacteria	p__Firmicutes	c__Clostridia	o__Clostridiales	f__Lachnospiraceae	g__unclassified	s__unclassified	NA	0	0	0	0	0	0	0	0	0	0	0	0	1	0	0
1037	k__Bacteria	p__Firmicutes	c__Clostridia	o__Clostridiales	f__unclassified	g__unclassified	s__unclassified	NA	0	0	0	0	0	0	0	0	0	0	1	1	1	0	0
1038	k__Bacteria	p__Firmicutes	c__Clostridia	o__Clostridiales	f__Lachnospiraceae	g__unclassified	s__unclassified	NA	0	0	0	0	0	0	0	0	0	1	0	0	0	0	0
1039	k__Bacteria	p__Firmicutes	c__Clostridia	o__Clostridiales	f__unclassified	g__unclassified	s__unclassified	NA	0	1	1	0	0	1	0	1	1	1	1	0	0	0	0
1040	k__Bacteria	p__Actinobacteria	c__Actinobacteria	o__Actinomycetales	f__Intrasporangiaceae	g__Janibacter	s__unclassified	NA	1	1	1	1	1	1	1	1	0	0	1	0	0	0	1
1041	k__Bacteria	p__Actinobacteria	c__Actinobacteria	o__Actinomycetales	f__Cellulomonadaceae	g__unclassified	s__unclassified	NA	1	1	1	0	0	1	1	0	0	0	1	0	0	0	0
1042	k__Bacteria	p__Actinobacteria	c__Actinobacteria	o__Actinomycetales	f__Corynebacteriaceae	g__Corynebacterium	s__unclassified	NA	1	0	0	1	0	1	1	1	0	0	1	0	0	0	0
1043	k__Bacteria	p__Actinobacteria	c__Actinobacteria	o__Actinomycetales	f__Corynebacteriaceae	g__Corynebacterium	s__unclassified	NA	1	0	0	1	0	0	1	0	0	0	0	0	0	0	0
1044	k__Bacteria	p__Actinobacteria	c__Actinobacteria	o__Actinomycetales	f__Propionibacteriaceae	g__Propionibacterium	s__Propionibacterium_acnes	NA	1	0	0	1	1	1	1	0	0	0	1	0	0	1	0
1045	k__Bacteria	p__Actinobacteria	c__Actinobacteria	o__Actinomycetales	f__Microbacteriaceae	g__Frigoribacterium	s__unclassified	NA	1	1	0	1	0	0	1	0	0	0	1	0	0	0	0
1046	k__Bacteria	p__Actinobacteria	c__Actinobacteria	o__Actinomycetales	f__Actinomycetaceae	g__Actinomyces	s__unclassified	NA	0	0	1	1	0	1	1	0	1	1	0	1	1	0	0
1047	k__Bacteria	p__Actinobacteria	c__Actinobacteria	o__Actinomycetales	f__Micrococcaceae	g__Arthrobacter	s__unclassified	NA	0	0	0	0	0	1	1	0	0	0	1	0	0	1	0
1048	k__Bacteria	p__Actinobacteria	c__Actinobacteria	o__Actinomycetales	f__unclassified	g__unclassified	s__unclassified	NA	1	1	1	1	1	1	1	1	1	1	1	1	1	1	0
1050	k__Bacteria	p__Actinobacteria	c__Actinobacteria	o__Actinomycetales	f__Corynebacteriaceae	g__Corynebacterium	s__unclassified	NA	0	0	1	0	0	0	0	0	0	0	1	0	0	0	0
1051	k__Bacteria	p__Actinobacteria	c__Actinobacteria	o__Actinomycetales	f__Corynebacteriaceae	g__Corynebacterium	s__unclassified	NA	0	0	0	0	0	0	0	0	0	1	0	1	1	1	0
1052	k__Bacteria	p__Actinobacteria	c__Actinobacteria	o__Actinomycetales	f__Corynebacteriaceae	g__Corynebacterium	s__unclassified	NA	0	0	0	0	0	1	0	0	0	1	0	0	1	0	0
1053	k__Bacteria	p__Actinobacteria	c__Actinobacteria	o__Actinomycetales	f__Corynebacteriaceae	g__Corynebacterium	s__unclassified	NA	1	1	1	0	0	0	0	0	0	0	1	0	0	1	0
1054	k__Bacteria	p__Actinobacteria	c__Actinobacteria	o__Actinomycetales	f__Cellulomonadaceae	g__unclassified	s__unclassified	NA	0	1	1	0	0	0	0	0	0	0	1	0	0	0	0
1055	k__Bacteria	p__Actinobacteria	c__Actinobacteria	o__Actinomycetales	f__Microbacteriaceae	g__Microbacterium	s__unclassified	NA	0	1	1	1	0	0	0	0	0	0	0	0	0	0	0
1056	k__Bacteria	p__Actinobacteria	c__Actinobacteria	o__Actinomycetales	f__Microbacteriaceae	g__Microbacterium	s__unclassified	NA	1	1	1	0	0	1	0	0	0	0	0	1	0	0	0
1057	k__Bacteria	p__Bacteroidetes	c__Sphingobacteria	o__Sphingobacteriales	f__Flexibacteraceae	g__unclassified	s__unclassified	NA	1	0	0	0	0	1	1	0	0	0	0	0	0	0	0
1058	k__Bacteria	p__Bacteroidetes	c__Sphingobacteria	o__Sphingobacteriales	f__Chitinophagaceae	g__unclassified	s__unclassified	NA	1	0	0	0	0	0	0	1	0	0	0	0	0	0	0
1059	k__Bacteria	p__Firmicutes	c__Bacilli	o__Bacillales	f__Staphylococcaceae	g__Staphylococcus	s__Staphylococcus_cohnii	NA	0	0	1	0	0	0	0	0	1	0	0	0	1	0	0
1060	k__Bacteria	p__Firmicutes	c__Bacilli	o__Bacillales	f__Staphylococcaceae	g__Staphylococcus	s__Staphylococcus_epidermidis	NA	0	1	1	0	1	1	1	0	1	0	0	1	1	0	0
1061	k__Bacteria	p__Firmicutes	c__Bacilli	o__Bacillales	f__Staphylococcaceae	g__Staphylococcus	s__unclassified	NA	1	0	0	0	0	0	0	1	0	0	0	0	0	0	0
1062	k__Bacteria	p__Firmicutes	c__Bacilli	o__Bacillales	f__Staphylococcaceae	g__Staphylococcus	s__unclassified	NA	1	1	1	1	1	0	1	0	1	1	1	0	0	1	0
1063	k__Bacteria	p__Bacteroidetes	c__Bacteroidia	o__Bacteroidales	f__Bacteroidaceae	g__Bacteroides	s__unclassified	NA	1	1	1	1	0	1	0	0	0	0	0	0	0	0	0
1064	k__Bacteria	p__Bacteroidetes	c__Bacteroidia	o__Bacteroidales	f__Prevotellaceae	g__Prevotella	s__unclassified	NA	0	1	1	1	0	0	0	0	0	0	0	0	0	0	0
1065	k__Bacteria	p__Bacteroidetes	c__Bacteroidia	o__Bacteroidales	f__Prevotellaceae	g__Prevotella	s__unclassified	NA	1	0	0	0	0	0	0	0	0	0	0	0	1	0	0
1066	k__Bacteria	p__Bacteroidetes	c__Bacteroidia	o__Bacteroidales	f__Prevotellaceae	g__Prevotella	s__unclassified	NA	1	0	0	0	0	1	1	0	0	0	0	0	0	0	0
1067	k__Bacteria	p__Bacteroidetes	c__Bacteroidia	o__Bacteroidales	f__Prevotellaceae	g__Prevotella	s__unclassified	NA	1	1	1	1	0	1	0	0	1	1	0	1	0	1	0
1068	k__Bacteria	p__Bacteroidetes	c__Bacteroidia	o__Bacteroidales	f__Bacteroidaceae	g__Bacteroides	s__unclassified	NA	1	1	1	0	1	1	1	1	0	0	1	0	1	0	0
1069	k__Bacteria	p__Bacteroidetes	c__Bacteroidia	o__Bacteroidales	f__RikenellaceaeII	g__unclassified	s__unclassified	NA	0	0	0	0	0	0	0	0	1	0	0	0	0	0	0
1070	k__Bacteria	p__Bacteroidetes	c__Bacteroidia	o__Bacteroidales	f__unclassified	g__unclassified	s__unclassified	NA	0	1	0	0	0	0	1	0	0	0	0	0	0	0	0
1071	k__Bacteria	p__Bacteroidetes	c__Bacteroidia	o__Bacteroidales	f__RikenellaceaeII	g__unclassified	s__unclassified	NA	1	1	1	0	1	1	0	1	0	1	0	1	0	0	0
1072	k__Bacteria	p__Proteobacteria	c__Alphaproteobacteria	o__Rhodospirillales	f__Rhodospirillaceae	g__unclassified	s__unclassified	NA	0	0	0	0	0	0	0	0	0	0	0	0	1	1	0
1073	k__Bacteria	p__Proteobacteria	c__Betaproteobacteria	o__Burkholderiales	f__Comamonadaceae	g__unclassified	s__unclassified	NA	1	0	0	0	0	0	0	1	0	0	0	0	0	1	0
1074	k__Bacteria	p__Proteobacteria	c__Betaproteobacteria	o__Burkholderiales	f__Comamonadaceae	g__unclassified	s__unclassified	NA	1	0	0	0	0	1	1	0	1	0	1	0	0	1	0
1075	k__Bacteria	p__Bacteroidetes	c__Flavobacteria	o__Flavobacteriales	f__Flavobacteriaceae	g__unclassified	s__unclassified	NA	1	0	1	1	0	1	0	0	0	0	0	0	1	0	0
1076	k__Bacteria	p__Proteobacteria	c__Alphaproteobacteria	o__Rhizobiales	f__Bradyrhizobiaceae	g__unclassified	s__unclassified	NA	1	1	0	0	0	1	0	0	1	0	0	0	0	0	0
1077	k__Bacteria	p__Proteobacteria	c__Alphaproteobacteria	o__Rhizobiales	f__Rhizobiaceae	g__Rhizobium	s__unclassified	NA	1	1	0	0	0	0	0	0	0	0	0	1	0	1	0
1078	k__Bacteria	p__Proteobacteria	c__Alphaproteobacteria	o__Rhizobiales	f__Bradyrhizobiaceae	g__Bradyrhizobium	s__unclassified	NA	1	0	0	0	0	0	1	1	0	0	0	0	0	0	0
1079	k__Bacteria	p__Firmicutes	c__Clostridia	o__Clostridiales	f__unclassified	g__unclassified	s__unclassified	NA	0	1	1	0	0	0	0	0	0	1	1	0	1	0	0
1080	k__Bacteria	p__Firmicutes	c__Clostridia	o__Clostridiales	f__Lachnospiraceae	g__unclassified	s__unclassified	NA	0	1	0	0	0	0	0	1	0	1	0	1	0	0	0
1081	k__Bacteria	p__Proteobacteria	c__Alphaproteobacteria	o__Sphingomonadales	f__Sphingomonadaceae	g__Sphingobium	s__unclassified	NA	0	0	0	0	0	1	0	0	0	0	0	1	0	1	0
1082	k__Bacteria	p__Proteobacteria	c__Alphaproteobacteria	o__Rhodobacterales	f__Rhodobacteraceae	g__Paracoccus	s__unclassified	NA	0	0	0	0	0	1	1	0	0	0	0	0	1	0	0
1083	k__Bacteria	p__Proteobacteria	c__Alphaproteobacteria	o__Rhizobiales	f__Phyllobacteriaceae	g__unclassified	s__unclassified	NA	1	1	0	0	0	0	0	0	0	0	0	0	0	0	0
1084	k__Bacteria	p__Proteobacteria	c__Alphaproteobacteria	o__Rhizobiales	f__unclassified	g__unclassified	s__unclassified	NA	1	1	0	1	0	1	0	0	1	0	0	0	0	0	0
1085	k__Bacteria	p__Proteobacteria	c__Alphaproteobacteria	o__Rhodospirillales	f__Rhodospirillaceae	g__unclassified	s__unclassified	NA	0	0	0	1	0	0	0	0	0	0	0	1	1	1	0
1086	k__Bacteria	p__Proteobacteria	c__Alphaproteobacteria	o__Rhodobacterales	f__Rhodobacteraceae	g__unclassified	s__unclassified	NA	0	1	1	0	0	0	1	0	0	0	0	0	1	1	0
1087	k__Bacteria	p__Proteobacteria	c__Alphaproteobacteria	o__Rhizobiales	f__unclassified	g__unclassified	s__unclassified	NA	1	0	0	1	0	1	0	1	1	0	0	0	0	1	0
1088	k__Bacteria	p__Proteobacteria	c__Alphaproteobacteria	o__Rhizobiales	f__Methylobacteriaceae	g__Methylobacterium	s__unclassified	NA	1	0	0	1	1	0	0	0	0	0	0	0	0	1	0
1089	k__Bacteria	p__Proteobacteria	c__Alphaproteobacteria	o__Sphingomonadales	f__Sphingomonadaceae	g__Sphingomonas	s__unclassified	NA	1	1	0	1	1	1	1	0	0	0	0	1	1	1	0
1090	k__Bacteria	p__Proteobacteria	c__Alphaproteobacteria	o__Sphingomonadales	f__Sphingomonadaceae	g__Novosphingobium	s__unclassified	NA	0	0	0	0	1	1	0	0	0	0	0	0	0	0	0
1091	k__Bacteria	p__Proteobacteria	c__Alphaproteobacteria	o__Rhizobiales	f__unclassified	g__unclassified	s__unclassified	NA	0	0	0	0	0	0	0	0	0	0	1	0	1	1	0
1092	k__Bacteria	p__Proteobacteria	c__Alphaproteobacteria	o__Caulobacterales	f__Caulobacteraceae	g__unclassified	s__unclassified	NA	1	1	0	1	0	0	1	1	1	0	0	0	1	1	0
1093	k__Bacteria	p__Proteobacteria	c__Alphaproteobacteria	o__unclassified	f__unclassified	g__unclassified	s__unclassified	NA	1	1	0	0	0	0	0	0	0	0	0	0	0	0	0
1094	k__Bacteria	p__Firmicutes	c__Bacilli	o__Lactobacillales	f__Streptococcaceae	g__Streptococcus	s__unclassified	NA	0	0	0	1	0	0	0	0	0	0	0	0	0	0	0
1095	k__Bacteria	p__Firmicutes	c__Bacilli	o__Bacillales	f__unclassified	g__unclassified	s__unclassified	NA	1	1	1	1	1	1	1	1	0	1	0	0	0	0	0
1096	k__Bacteria	p__Firmicutes	c__Bacilli	o__Lactobacillales	f__Streptococcaceae	g__Streptococcus	s__unclassified	NA	1	1	1	1	1	0	0	0	1	0	0	0	0	0	0
1097	k__Bacteria	p__Firmicutes	c__Bacilli	o__unclassified	f__unclassified	g__unclassified	s__unclassified	NA	1	1	1	1	1	1	1	0	1	0	0	0	0	0	0
1098	k__Bacteria	p__Firmicutes	c__Bacilli	o__Bacillales	f__Bacillaceae	g__Bacillus	s__unclassified	NA	1	0	0	0	1	0	1	1	0	0	0	0	0	1	0
1099	k__Bacteria	p__Actinobacteria	c__Actinobacteria	o__Actinomycetales	f__Kineosporiaceae	g__Kineococcus	s__unclassified	NA	0	0	1	1	0	1	0	0	0	0	0	0	0	0	0
1100	k__Bacteria	p__Actinobacteria	c__Actinobacteria	o__Actinomycetales	f__Micrococcaceae	g__Arthrobacter	s__unclassified	NA	0	0	0	0	0	0	0	0	0	0	1	0	0	0	0
1101	k__Bacteria	p__Actinobacteria	c__Actinobacteria	o__Actinomycetales	f__Corynebacteriaceae	g__Corynebacterium	s__unclassified	NA	1	1	1	1	1	1	0	1	1	1	1	1	1	1	0
1102	k__Bacteria	p__Actinobacteria	c__Actinobacteria	o__Actinomycetales	f__Corynebacteriaceae	g__Corynebacterium	s__Corynebacterium_urealyticum	NA	1	1	1	1	1	1	1	1	1	1	1	0	0	1	0
1103	k__Bacteria	p__Actinobacteria	c__Actinobacteria	o__Actinomycetales	f__Propionibacteriaceae	g__Propionibacterium	s__Propionibacterium_granulosum	NA	1	0	1	0	0	0	1	0	0	1	1	0	0	0	0
1104	k__Bacteria	p__Actinobacteria	c__Actinobacteria	o__unclassified	f__unclassified	g__unclassified	s__unclassified	NA	0	0	0	0	0	0	1	0	1	0	1	1	1	1	0
1105	k__Bacteria	p__Actinobacteria	c__Actinobacteria	o__Actinomycetales	f__Actinomycetaceae	g__unclassified	s__unclassified	NA	1	1	1	1	0	0	0	1	0	1	0	1	1	1	0
1106	k__Bacteria	p__Actinobacteria	c__Actinobacteria	o__Actinomycetales	f__Micrococcaceae	g__Micrococcus	s__Micrococcus_luteus	NA	0	0	1	1	1	0	0	0	0	0	0	0	1	1	0
1107	k__Bacteria	p__Actinobacteria	c__Actinobacteria	o__Actinomycetales	f__Nocardioidaceae	g__unclassified	s__unclassified	NA	1	1	1	1	1	1	1	1	1	1	0	1	1	1	0
1108	k__Bacteria	p__Actinobacteria	c__Actinobacteria	o__Actinomycetales	f__Micrococcaceae	g__Rothia	s__Rothia_mucilaginosa	NA	1	1	0	1	1	1	1	1	0	0	1	1	1	1	0
1109	k__Bacteria	p__Proteobacteria	c__Gammaproteobacteria	o__unclassified	f__unclassified	g__unclassified	s__unclassified	NA	1	1	1	1	1	1	1	1	1	1	1	1	1	0	0
1110	k__Bacteria	p__Proteobacteria	c__Gammaproteobacteria	o__Pseudomonadales	f__Pseudomonadaceae	g__Pseudomonas	s__Pseudomonas_nitroreducens	NA	0	0	0	0	0	1	0	0	1	0	0	0	0	1	0
1111	k__Bacteria	p__Proteobacteria	c__Gammaproteobacteria	o__unclassified	f__unclassified	g__unclassified	s__unclassified	NA	1	1	0	0	1	1	1	1	0	0	0	1	1	1	0
1112	k__Bacteria	p__Proteobacteria	c__Gammaproteobacteria	o__Xanthomonadales	f__Xanthomonadaceae	g__Stenotrophomonas	s__unclassified	NA	0	0	0	0	0	0	0	0	1	0	0	0	1	1	0
1113	k__Bacteria	p__Proteobacteria	c__Gammaproteobacteria	o__Pseudomonadales	f__Pseudomonadaceae	g__Pseudomonas	s__unclassified	NA	0	1	0	0	0	0	0	0	0	0	0	0	1	0	0
1114	k__Bacteria	p__Proteobacteria	c__Gammaproteobacteria	o__Pseudomonadales	f__Pseudomonadaceae	g__Pseudomonas	s__unclassified	NA	1	0	1	1	0	0	1	0	0	0	1	0	0	0	1
1115	k__Bacteria	p__Proteobacteria	c__Gammaproteobacteria	o__Xanthomonadales	f__Xanthomonadaceae	g__unclassified	s__unclassified	NA	1	1	0	0	0	1	0	1	0	1	0	0	0	1	0
1116	k__Bacteria	p__Proteobacteria	c__Gammaproteobacteria	o__Pseudomonadales	f__Moraxellaceae	g__Acinetobacter	s__Acinetobacter_sp._ADP1	NA	1	0	0	0	0	0	1	1	0	0	1	0	0	0	0
1117	k__Bacteria	p__Proteobacteria	c__Gammaproteobacteria	o__Enterobacteriales	f__Enterobacteriaceae	g__unclassified	s__unclassified	NA	0	0	0	0	0	0	0	0	1	0	0	0	0	0	0
1118	k__Bacteria	p__Proteobacteria	c__Gammaproteobacteria	o__Enterobacteriales	f__Enterobacteriaceae	g__unclassified	s__unclassified	NA	0	0	0	0	0	0	0	1	0	0	1	1	0	1	0
1119	k__Bacteria	p__Proteobacteria	c__Gammaproteobacteria	o__Aeromonadales	f__Aeromonadaceae	g__Aeromonas	s__unclassified	NA	0	0	0	0	0	0	0	0	1	0	0	0	1	1	0
1120	k__Bacteria	p__Proteobacteria	c__Gammaproteobacteria	o__Pseudomonadales	f__Pseudomonadaceae	g__Pseudomonas	s__unclassified	NA	1	1	1	1	1	1	1	1	1	1	1	1	1	1	1
1121	k__Bacteria	p__Proteobacteria	c__Gammaproteobacteria	o__unclassified	f__unclassified	g__unclassified	s__unclassified	NA	1	1	0	0	1	1	0	1	0	0	0	0	0	0	0
1122	k__Bacteria	p__Proteobacteria	c__Gammaproteobacteria	o__Pseudomonadales	f__Pseudomonadaceae	g__Pseudomonas	s__unclassified	NA	1	0	1	1	0	0	1	0	0	0	1	0	0	0	1
1123	k__Bacteria	p__Proteobacteria	c__Gammaproteobacteria	o__Oceanospirillales	f__Alteromonadaceae	g__unclassified	s__unclassified	NA	1	0	0	0	0	0	0	1	0	1	0	0	1	1	0
1124	k__Bacteria	p__Proteobacteria	c__Gammaproteobacteria	o__Pseudomonadales	f__Moraxellaceae	g__Perlucidibaca	s__unclassified	NA	1	0	0	0	0	0	0	0	0	0	0	0	0	0	0
1125	k__Bacteria	p__Proteobacteria	c__Gammaproteobacteria	o__Pseudomonadales	f__Pseudomonadaceae	g__Pseudomonas	s__unclassified	NA	1	0	0	1	0	1	0	1	0	0	0	0	0	0	0
1126	k__Bacteria	p__Proteobacteria	c__Gammaproteobacteria	o__Enterobacteriales	f__Enterobacteriaceae	g__unclassified	s__unclassified	NA	0	1	0	1	0	1	0	1	0	0	0	0	0	1	0
1127	k__Bacteria	p__Proteobacteria	c__Gammaproteobacteria	o__Chromatiales	f__unclassified	g__unclassified	s__unclassified	NA	1	1	1	1	1	1	1	1	1	0	0	1	1	1	0
1128	k__Bacteria	p__Proteobacteria	c__Gammaproteobacteria	o__Enterobacteriales	f__Enterobacteriaceae	g__Citrobacter	s__unclassified	NA	1	1	0	1	1	1	0	1	0	0	0	0	1	1	0
1129	k__Bacteria	p__Proteobacteria	c__Gammaproteobacteria	o__unclassified	f__unclassified	g__unclassified	s__unclassified	NA	1	1	0	1	1	1	0	1	0	0	0	0	0	1	0
1130	k__Bacteria	p__Proteobacteria	c__Gammaproteobacteria	o__Pseudomonadales	f__Pseudomonadaceae	g__Pseudomonas	s__unclassified	NA	1	1	0	1	1	1	0	1	0	0	0	0	0	1	0
1131	k__Bacteria	p__Proteobacteria	c__Gammaproteobacteria	o__Pseudomonadales	f__Moraxellaceae	g__unclassified	s__unclassified	NA	0	0	0	1	1	1	0	0	0	0	0	0	0	0	0
1132	k__Bacteria	p__Proteobacteria	c__Betaproteobacteria	o__unclassified	f__unclassified	g__unclassified	s__unclassified	NA	1	0	1	0	1	1	1	0	1	1	0	1	0	0	0
1133	k__Bacteria	p__Proteobacteria	c__Betaproteobacteria	o__Hydrogenophilales	f__Hydrogenophilaceae	g__unclassified	s__unclassified	NA	1	1	1	1	0	0	0	0	0	0	0	0	1	1	0
1134	k__Bacteria	p__Proteobacteria	c__Betaproteobacteria	o__Burkholderiales	f__Oxalobacteraceae	g__unclassified	s__unclassified	NA	1	1	0	0	0	0	0	1	0	0	0	0	0	0	0
1135	k__Bacteria	p__Proteobacteria	c__Betaproteobacteria	o__Burkholderiales	f__Burkholderiaceae	g__unclassified	s__unclassified	NA	1	1	0	0	0	0	0	1	0	0	0	0	0	1	0
1136	k__Bacteria	p__Proteobacteria	c__Betaproteobacteria	o__Rhodocyclales	f__Rhodocyclaceae	g__Rhodocyclus	s__Rhodocyclus_tenuis	NA	1	1	0	0	1	0	1	1	0	0	0	0	0	0	0
1137	k__Bacteria	p__Proteobacteria	c__Betaproteobacteria	o__Burkholderiales	f__Comamonadaceae	g__Variovorax	s__Variovorax_paradoxus	NA	1	1	0	0	0	0	0	1	0	0	1	0	0	1	0
1138	k__Bacteria	p__Proteobacteria	c__Betaproteobacteria	o__Burkholderiales	f__Burkholderiaceae	g__Cupriavidus	s__unclassified	NA	1	1	1	1	1	1	1	1	0	1	1	0	1	0	0
1139	k__Bacteria	p__Proteobacteria	c__Betaproteobacteria	o__Burkholderiales	f__Burkholderiaceae	g__unclassified	s__unclassified	NA	1	1	0	0	0	1	0	1	0	0	0	0	0	0	0
1140	k__Bacteria	p__Proteobacteria	c__Betaproteobacteria	o__Burkholderiales	f__Comamonadaceae	g__unclassified	s__unclassified	NA	1	1	0	1	1	1	1	1	0	1	0	0	0	1	0
1141	k__Bacteria	p__Proteobacteria	c__Betaproteobacteria	o__unclassified	f__unclassified	g__unclassified	s__unclassified	NA	1	0	0	0	0	0	0	1	0	0	0	0	0	0	0
1142	k__Bacteria	p__Proteobacteria	c__Betaproteobacteria	o__Burkholderiales	f__Burkholderiaceae	g__unclassified	s__unclassified	NA	1	1	0	1	0	1	1	1	0	1	1	1	0	0	0
1143	k__Bacteria	p__Proteobacteria	c__Betaproteobacteria	o__Burkholderiales	f__Comamonadaceae	g__unclassified	s__unclassified	NA	1	0	0	0	0	0	1	1	0	0	1	0	0	0	0
1144	k__Bacteria	p__Tenericutes	c__Mollicutes	o__Mycoplasmatales	f__Mycoplasmataceae	g__Mycoplasma	s__unclassified	NA	1	1	1	1	1	1	1	1	1	0	1	0	0	0	1
1145	k__Bacteria	p__Planctomycetes	c__Planctomycea	o__Planctomycetales	f__Planctomycetaceae	g__unclassified	s__unclassified	NA	0	0	0	0	0	0	0	0	0	0	1	1	1	0	0
1146	k__Bacteria	p__Cyanobacteria	c__Chloroplast	o__Streptophyta	f__unclassified	g__unclassified	s__unclassified	NA	0	1	0	0	0	0	0	0	0	0	0	0	1	0	0
1147	k__Bacteria	p__Cyanobacteria	c__Chloroplast	o__Rhodophyta	f__unclassified	g__unclassified	s__unclassified	NA	1	0	0	1	1	1	1	1	1	0	1	0	0	0	1
1148	k__Bacteria	p__Bacteroidetes	c__Bacteroidia	o__Bacteroidales	f__RikenellaceaeII	g__unclassified	s__unclassified	NA	0	0	0	0	0	0	0	0	1	0	0	1	0	0	0
1149	k__Bacteria	p__Bacteroidetes	c__Bacteroidia	o__Bacteroidales	f__RikenellaceaeII	g__unclassified	s__unclassified	NA	0	0	0	0	0	0	0	0	0	1	0	1	1	0	0
1150	k__Bacteria	p__Bacteroidetes	c__Sphingobacteria	o__Sphingobacteriales	f__Flammeovirgaceae	g__Flammeovirga	s__Flammeovirga_yaeyamensis	NA	0	0	0	0	0	0	0	1	0	1	0	0	0	0	0
1151	k__Bacteria	p__Bacteroidetes	c__Sphingobacteria	o__Sphingobacteriales	f__Flexibacteraceae	g__Cytophaga	s__unclassified	NA	1	1	1	1	1	0	0	0	0	0	0	0	0	1	0
1152	k__Bacteria	p__Bacteroidetes	c__Sphingobacteria	o__Sphingobacteriales	f__Flexibacteraceae	g__unclassified	s__unclassified	NA	1	1	0	1	0	0	0	1	0	0	1	0	0	0	0
1153	k__Bacteria	p__Bacteroidetes	c__Bacteroidia	o__Bacteroidales	f__RikenellaceaeII	g__unclassified	s__unclassified	NA	1	0	0	0	0	0	1	0	1	0	0	0	0	0	0
1154	k__Bacteria	p__Bacteroidetes	c__Bacteroidia	o__Bacteroidales	f__RikenellaceaeII	g__unclassified	s__unclassified	NA	1	1	1	1	1	0	1	1	0	0	0	1	0	0	0
1155	k__Bacteria	p__Bacteroidetes	c__Bacteroidia	o__Bacteroidales	f__RikenellaceaeII	g__unclassified	s__unclassified	NA	1	1	0	1	0	0	0	1	0	0	0	1	1	0	0
1156	k__Bacteria	p__Bacteroidetes	c__Bacteroidia	o__Bacteroidales	f__RikenellaceaeII	g__unclassified	s__unclassified	NA	0	1	1	1	1	0	0	0	0	0	0	1	0	0	0
1157	k__Bacteria	p__Bacteroidetes	c__Bacteroidia	o__Bacteroidales	f__RikenellaceaeII	g__unclassified	s__unclassified	NA	1	0	1	1	1	0	1	0	0	0	0	1	1	0	0
1158	k__Bacteria	p__Bacteroidetes	c__Bacteroidia	o__Bacteroidales	f__RikenellaceaeII	g__unclassified	s__unclassified	NA	1	0	0	0	0	0	0	0	0	0	0	1	0	0	0
1159	k__Bacteria	p__Bacteroidetes	c__Bacteroidia	o__Bacteroidales	f__RikenellaceaeII	g__unclassified	s__unclassified	NA	0	0	1	1	1	0	0	0	0	0	0	1	0	0	0
1160	k__Bacteria	p__Bacteroidetes	c__Bacteroidia	o__Bacteroidales	f__RikenellaceaeII	g__unclassified	s__unclassified	NA	1	1	1	1	0	0	1	0	0	0	0	0	0	0	0
1161	k__Bacteria	p__Bacteroidetes	c__Bacteroidia	o__Bacteroidales	f__Prevotellaceae	g__unclassified	s__unclassified	NA	0	0	1	0	0	0	0	1	0	0	0	1	0	0	0
1162	k__Bacteria	p__Firmicutes	c__Bacilli	o__Lactobacillales	f__Streptococcaceae	g__Streptococcus	s__unclassified	NA	0	0	0	0	0	0	0	0	0	0	0	0	1	0	0
1163	k__Bacteria	p__Firmicutes	c__unclassified	o__unclassified	f__unclassified	g__unclassified	s__unclassified	NA	1	1	1	1	1	1	1	1	1	0	0	1	1	1	0
1164	k__Bacteria	p__Firmicutes	c__Clostridia	o__Clostridiales	f__unclassified	g__unclassified	s__unclassified	NA	0	1	0	1	0	0	0	0	0	0	0	0	0	0	0
1165	k__Bacteria	p__Firmicutes	c__unclassified	o__unclassified	f__unclassified	g__unclassified	s__unclassified	NA	1	1	1	1	1	0	0	1	0	1	0	0	0	1	0
1166	k__Bacteria	p__Firmicutes	c__unclassified	o__unclassified	f__unclassified	g__unclassified	s__unclassified	NA	1	1	0	1	1	1	0	0	0	0	0	0	0	0	0
1167	k__Bacteria	p__Firmicutes	c__Clostridia	o__Clostridiales	f__Lachnospiraceae	g__unclassified	s__unclassified	NA	0	1	1	1	0	0	0	0	0	0	0	0	0	0	0
1168	k__Bacteria	p__Firmicutes	c__Bacilli	o__Lactobacillales	f__unclassified	g__unclassified	s__unclassified	NA	1	1	0	1	0	0	0	0	0	0	0	0	0	0	0
1169	k__Bacteria	p__Firmicutes	c__Clostridia	o__Clostridiales	f__Lachnospiraceae	g__unclassified	s__unclassified	NA	1	0	0	1	1	0	0	0	0	0	1	0	0	0	0
1170	k__Bacteria	p__Firmicutes	c__Bacilli	o__Bacillales	f__Staphylococcaceae	g__Staphylococcus	s__unclassified	NA	1	1	0	1	1	1	0	0	1	0	0	0	1	0	0
1171	k__Bacteria	p__Firmicutes	c__Clostridia	o__Clostridiales	f__Lachnospiraceae	g__unclassified	s__unclassified	NA	1	1	1	1	1	1	1	1	0	0	0	0	0	0	0
1172	k__Bacteria	p__Firmicutes	c__Bacilli	o__Bacillales	f__Bacillaceae	g__Bacillus	s__unclassified	NA	1	1	1	1	0	1	1	0	0	0	0	0	0	0	0
1173	k__Bacteria	p__Firmicutes	c__Bacilli	o__Bacillales	f__Staphylococcaceae	g__Staphylococcus	s__unclassified	NA	1	1	1	1	1	1	1	1	1	1	1	0	1	1	0
1174	k__Bacteria	p__Firmicutes	c__Clostridia	o__Clostridiales	f__Lachnospiraceae	g__unclassified	s__unclassified	NA	0	0	0	1	0	0	0	0	0	0	0	0	0	0	0
1175	k__Bacteria	p__Firmicutes	c__Clostridia	o__Clostridiales	f__Lachnospiraceae	g__unclassified	s__unclassified	NA	0	0	1	1	1	0	1	0	1	0	1	1	1	0	0
1176	k__Bacteria	p__Firmicutes	c__Bacilli	o__Bacillales	f__Bacillaceae	g__Bacillus	s__unclassified	NA	1	1	0	1	0	0	0	0	0	0	1	0	0	0	0
1177	k__Bacteria	p__Firmicutes	c__Clostridia	o__Clostridiales	f__Lachnospiraceae	g__unclassified	s__unclassified	NA	1	1	1	1	0	0	0	1	0	0	0	0	0	1	0
1178	k__Bacteria	p__Firmicutes	c__Clostridia	o__Clostridiales	f__Lachnospiraceae	g__unclassified	s__unclassified	NA	0	0	0	0	0	0	0	1	0	0	0	0	0	0	0
1179	k__Bacteria	p__Firmicutes	c__Clostridia	o__Clostridiales	f__Lachnospiraceae	g__unclassified	s__unclassified	NA	0	0	0	0	0	0	1	1	0	1	1	1	1	0	0
1180	k__Bacteria	p__Firmicutes	c__Clostridia	o__Clostridiales	f__Lachnospiraceae	g__unclassified	s__unclassified	NA	0	0	0	0	0	0	0	0	0	1	0	1	1	0	0
1181	k__Bacteria	p__Firmicutes	c__Clostridia	o__Clostridiales	f__Lachnospiraceae	g__unclassified	s__unclassified	NA	0	0	0	0	0	0	0	0	0	1	1	1	0	0	0
1182	k__Bacteria	p__Firmicutes	c__unclassified	o__unclassified	f__unclassified	g__unclassified	s__unclassified	NA	0	0	1	0	0	0	1	0	0	0	1	1	1	0	0
1183	k__Bacteria	p__Firmicutes	c__Clostridia	o__Clostridiales	f__Lachnospiraceae	g__unclassified	s__unclassified	NA	0	0	0	0	0	0	0	0	1	0	0	0	1	0	0
1184	k__Bacteria	p__Firmicutes	c__Clostridia	o__Clostridiales	f__Lachnospiraceae	g__unclassified	s__unclassified	NA	0	0	0	0	0	0	0	0	0	0	0	0	1	0	0
1185	k__Bacteria	p__Firmicutes	c__Clostridia	o__Clostridiales	f__Lachnospiraceae	g__unclassified	s__unclassified	NA	0	0	0	0	0	0	0	0	0	0	1	0	1	0	0
1186	k__Bacteria	p__Firmicutes	c__Clostridia	o__Clostridiales	f__Lachnospiraceae	g__unclassified	s__unclassified	NA	0	0	0	0	0	0	0	0	0	1	0	1	0	0	0
1187	k__Bacteria	p__Firmicutes	c__Clostridia	o__Clostridiales	f__Lachnospiraceae	g__unclassified	s__unclassified	NA	1	0	1	0	1	0	1	1	0	0	1	0	0	0	1
1188	k__Bacteria	p__Firmicutes	c__Clostridia	o__Clostridiales	f__Lachnospiraceae	g__unclassified	s__unclassified	NA	0	1	0	0	0	1	0	0	0	0	1	0	0	1	0
1189	k__Bacteria	p__Firmicutes	c__Clostridia	o__Clostridiales	f__Lachnospiraceae	g__unclassified	s__unclassified	NA	1	1	1	1	1	0	0	1	0	1	0	0	0	0	0
1190	k__Bacteria	p__Proteobacteria	c__unclassified	o__unclassified	f__unclassified	g__unclassified	s__unclassified	NA	1	0	0	0	1	0	1	0	0	0	1	0	0	0	1
1191	k__Bacteria	p__Proteobacteria	c__Gammaproteobacteria	o__unclassified	f__unclassified	g__unclassified	s__unclassified	NA	0	1	0	1	0	0	0	0	0	1	0	0	0	0	0
1192	k__Bacteria	p__Proteobacteria	c__Gammaproteobacteria	o__Pasteurellales	f__Pasteurellaceae	g__unclassified	s__unclassified	NA	0	0	1	1	1	1	0	0	1	0	0	0	0	0	0
1193	k__Bacteria	p__Proteobacteria	c__Gammaproteobacteria	o__unclassified	f__unclassified	g__unclassified	s__unclassified	NA	0	1	1	1	0	0	0	0	0	0	0	0	0	0	0
1194	k__Bacteria	p__Proteobacteria	c__Gammaproteobacteria	o__Enterobacteriales	f__Enterobacteriaceae	g__unclassified	s__unclassified	NA	0	0	0	1	0	0	0	0	0	0	0	0	0	0	0
1195	k__Bacteria	p__Proteobacteria	c__Gammaproteobacteria	o__Pseudomonadales	f__Pseudomonadaceae	g__Pseudomonas	s__unclassified	NA	0	0	1	1	0	1	0	0	0	1	0	0	0	0	0
1196	k__Bacteria	p__Proteobacteria	c__Betaproteobacteria	o__Burkholderiales	f__Comamonadaceae	g__unclassified	s__unclassified	NA	0	1	1	1	1	0	1	1	0	1	0	1	0	0	0
1197	k__Bacteria	p__Proteobacteria	c__Betaproteobacteria	o__Neisseriales	f__Neisseriaceae	g__Neisseria	s__unclassified	NA	0	0	0	1	0	0	0	0	0	0	0	0	0	0	0
1198	k__Bacteria	p__Proteobacteria	c__Alphaproteobacteria	o__unclassified	f__unclassified	g__unclassified	s__unclassified	NA	0	0	0	1	0	1	0	0	0	0	0	0	1	1	0
1199	k__Bacteria	p__Proteobacteria	c__unclassified	o__unclassified	f__unclassified	g__unclassified	s__unclassified	NA	1	1	1	1	1	1	1	1	1	1	1	1	0	0	0
1200	k__Bacteria	p__Proteobacteria	c__Gammaproteobacteria	o__Enterobacteriales	f__Enterobacteriaceae	g__unclassified	s__unclassified	NA	1	1	1	1	1	1	1	1	1	0	0	1	1	1	0
1201	k__Bacteria	p__Proteobacteria	c__Alphaproteobacteria	o__Rickettsiales	f__unclassified	g__unclassified	s__unclassified	NA	0	0	0	0	1	1	0	0	0	0	0	0	0	0	0
1202	k__Bacteria	p__Proteobacteria	c__Gammaproteobacteria	o__Pseudomonadales	f__Moraxellaceae	g__Acinetobacter	s__unclassified	NA	0	0	0	0	0	0	1	1	0	0	0	0	0	0	0
1203	k__Bacteria	p__Proteobacteria	c__Deltaproteobacteria	o__Syntrophobacterales	f__Syntrophobacteraceae	g__unclassified	s__unclassified	NA	1	1	1	1	1	1	1	1	0	0	1	1	1	1	0
1204	k__Bacteria	p__Proteobacteria	c__unclassified	o__unclassified	f__unclassified	g__unclassified	s__unclassified	NA	1	1	0	1	1	1	0	1	0	0	0	1	0	1	0
1205	k__Bacteria	p__Proteobacteria	c__Gammaproteobacteria	o__Pseudomonadales	f__Moraxellaceae	g__Acinetobacter	s__Acinetobacter_johnsonii	NA	0	1	0	0	0	1	0	0	1	0	0	0	1	0	0
1206	k__Bacteria	p__Proteobacteria	c__Alphaproteobacteria	o__unclassified	f__unclassified	g__unclassified	s__unclassified	NA	0	1	0	0	0	0	0	0	0	0	0	1	0	1	0
1207	k__Bacteria	p__Proteobacteria	c__Alphaproteobacteria	o__Rhodobacterales	f__Hyphomonadaceae	g__unclassified	s__unclassified	NA	0	1	0	0	0	1	0	1	1	0	0	1	1	1	0
1208	k__Bacteria	p__Proteobacteria	c__Gammaproteobacteria	o__Pseudomonadales	f__Pseudomonadaceae	g__Pseudomonas	s__unclassified	NA	0	1	0	1	1	0	0	0	1	0	0	0	1	0	0
1209	k__Bacteria	p__Proteobacteria	c__unclassified	o__unclassified	f__unclassified	g__unclassified	s__unclassified	NA	0	1	0	0	0	0	0	0	0	0	0	0	1	1	0
1210	k__Bacteria	p__Proteobacteria	c__Gammaproteobacteria	o__Oceanospirillales	f__Halomonadaceae	g__Candidatus_Portiera	s__unclassified	NA	1	1	1	1	1	1	1	1	1	1	0	0	1	1	0
1211	k__Bacteria	p__Proteobacteria	c__Gammaproteobacteria	o__unclassified	f__unclassified	g__unclassified	s__unclassified	NA	1	1	1	1	1	0	0	0	1	0	0	0	0	1	0
1212	k__Bacteria	p__Proteobacteria	c__Gammaproteobacteria	o__Xanthomonadales	f__Xanthomonadaceae	g__Pseudoxanthomonas	s__Pseudoxanthomonas_taiwanensis	NA	0	1	0	0	0	0	0	0	1	0	0	0	0	1	0
1213	k__Bacteria	p__Proteobacteria	c__Gammaproteobacteria	o__Alteromonadales	f__unclassified	g__unclassified	s__unclassified	NA	1	1	1	0	0	1	0	1	1	0	0	0	0	1	0
1214	k__Bacteria	p__Proteobacteria	c__Alphaproteobacteria	o__Rhizobiales	f__Hyphomicrobiaceae	g__unclassified	s__unclassified	NA	0	0	1	0	0	0	0	0	0	0	0	1	1	1	0
1215	k__Bacteria	p__Proteobacteria	c__Alphaproteobacteria	o__Rhizobiales	f__unclassified	g__unclassified	s__unclassified	NA	0	1	0	0	0	0	0	0	0	0	0	0	0	1	0
1216	k__Bacteria	p__Proteobacteria	c__Deltaproteobacteria	o__Syntrophobacterales	f__Syntrophobacteraceae	g__unclassified	s__unclassified	NA	1	1	0	0	0	1	0	0	0	0	0	0	0	0	0
1217	k__Bacteria	p__Proteobacteria	c__Alphaproteobacteria	o__unclassified	f__unclassified	g__unclassified	s__unclassified	NA	1	1	1	1	1	1	0	1	1	1	0	1	1	1	0
1218	k__Bacteria	p__Proteobacteria	c__Alphaproteobacteria	o__Rhodospirillales	f__Rhodospirillaceae	g__unclassified	s__unclassified	NA	1	1	1	1	0	0	1	1	1	1	1	1	1	0	0
1219	k__Bacteria	p__Proteobacteria	c__Gammaproteobacteria	o__unclassified	f__unclassified	g__unclassified	s__unclassified	NA	0	0	0	0	0	0	0	0	1	0	0	0	1	0	0
1220	k__Bacteria	p__Proteobacteria	c__Gammaproteobacteria	o__unclassified	f__unclassified	g__unclassified	s__unclassified	NA	0	0	0	0	0	0	0	0	1	1	0	1	0	0	0
1221	k__Bacteria	p__Proteobacteria	c__Gammaproteobacteria	o__Oceanospirillales	f__Halomonadaceae	g__Halomonas	s__unclassified	NA	0	0	0	0	0	0	0	0	0	0	1	1	1	0	0
1222	k__Bacteria	p__Proteobacteria	c__Gammaproteobacteria	o__Oceanospirillales	f__Halomonadaceae	g__Halomonas	s__unclassified	NA	0	0	0	0	0	0	0	0	0	0	0	1	1	0	0
1223	k__Bacteria	p__Proteobacteria	c__Alphaproteobacteria	o__Rhodospirillales	f__Rhodospirillaceae	g__unclassified	s__unclassified	NA	1	1	1	0	0	0	0	0	0	0	0	0	0	0	1
1224	k__Bacteria	p__Proteobacteria	c__Gammaproteobacteria	o__Xanthomonadales	f__Xanthomonadaceae	g__Stenotrophomonas	s__unclassified	NA	1	0	0	1	1	0	1	1	1	0	0	0	0	1	0
1225	k__Bacteria	p__Proteobacteria	c__unclassified	o__unclassified	f__unclassified	g__unclassified	s__unclassified	NA	0	0	1	1	1	1	1	1	0	0	1	0	0	0	0
1226	k__Bacteria	p__Proteobacteria	c__Gammaproteobacteria	o__Xanthomonadales	f__Xanthomonadaceae	g__unclassified	s__unclassified	NA	1	1	0	1	1	1	1	1	1	0	0	0	1	0	0
1227	k__Bacteria	p__Proteobacteria	c__Gammaproteobacteria	o__Enterobacteriales	f__Enterobacteriaceae	g__unclassified	s__unclassified	NA	1	0	0	0	0	0	0	0	0	0	0	0	0	0	0
1228	k__Bacteria	p__Proteobacteria	c__Alphaproteobacteria	o__Rhodospirillales	f__Rhodospirillaceae	g__Magnetospirillum	s__Magnetospirillum_sp.	NA	1	1	0	0	0	1	0	1	0	1	0	0	0	1	0
1229	k__Bacteria	p__Proteobacteria	c__Betaproteobacteria	o__Burkholderiales	f__unclassified	g__unclassified	s__unclassified	NA	1	1	0	0	0	0	0	1	0	0	0	0	1	1	0
1230	k__Bacteria	p__Proteobacteria	c__Gammaproteobacteria	o__unclassified	f__unclassified	g__unclassified	s__unclassified	NA	1	0	0	1	1	1	1	0	0	0	0	0	1	1	0
1231	k__Bacteria	p__Proteobacteria	c__Betaproteobacteria	o__Burkholderiales	f__Burkholderiaceae	g__Cupriavidus	s__unclassified	NA	1	1	0	1	0	0	1	1	0	0	1	1	0	1	0
1232	k__Bacteria	p__Proteobacteria	c__unclassified	o__unclassified	f__unclassified	g__unclassified	s__unclassified	NA	1	0	0	0	0	0	1	1	0	0	1	0	0	0	0
1233	k__Bacteria	p__Proteobacteria	c__unclassified	o__unclassified	f__unclassified	g__unclassified	s__unclassified	NA	0	0	0	0	0	0	0	1	0	0	0	0	0	0	0
1234	k__Bacteria	p__Proteobacteria	c__Betaproteobacteria	o__Burkholderiales	f__unclassified	g__unclassified	s__unclassified	NA	0	1	1	1	1	1	1	1	0	0	1	0	0	0	1
1235	k__Bacteria	p__Proteobacteria	c__Alphaproteobacteria	o__unclassified	f__unclassified	g__unclassified	s__unclassified	NA	0	0	0	0	0	0	1	0	0	0	0	0	0	0	0
1236	k__Bacteria	p__Proteobacteria	c__Gammaproteobacteria	o__Oceanospirillales	f__unclassified	g__unclassified	s__unclassified	NA	0	0	1	1	1	0	0	0	1	0	0	0	0	0	1
1237	k__Bacteria	p__Proteobacteria	c__Betaproteobacteria	o__Rhodocyclales	f__Rhodocyclaceae	g__unclassified	s__unclassified	NA	1	1	0	0	0	0	0	1	0	0	0	0	0	0	0
1238	k__Bacteria	p__Proteobacteria	c__Gammaproteobacteria	o__Chromatiales	f__Chromatiaceae	g__unclassified	s__unclassified	NA	1	1	0	0	0	0	0	1	0	0	0	0	0	0	0
1239	k__Bacteria	p__Proteobacteria	c__unclassified	o__unclassified	f__unclassified	g__unclassified	s__unclassified	NA	0	0	0	0	0	0	0	1	0	0	0	0	0	0	0
1240	k__Bacteria	p__Proteobacteria	c__Gammaproteobacteria	o__Pseudomonadales	f__Pseudomonadaceae	g__Pseudomonas	s__unclassified	NA	1	1	0	0	0	0	1	0	0	0	0	0	0	0	0
1241	k__Bacteria	p__Proteobacteria	c__unclassified	o__unclassified	f__unclassified	g__unclassified	s__unclassified	NA	1	1	0	0	0	0	0	1	0	0	0	0	0	0	0
1242	k__Bacteria	p__Proteobacteria	c__unclassified	o__unclassified	f__unclassified	g__unclassified	s__unclassified	NA	0	0	0	0	0	0	1	0	0	0	0	0	0	0	0
1243	k__Bacteria	p__Proteobacteria	c__Gammaproteobacteria	o__Chromatiales	f__Chromatiaceae	g__unclassified	s__unclassified	NA	1	0	0	0	0	0	0	0	0	0	0	0	0	0	0
1244	k__Bacteria	p__Proteobacteria	c__Betaproteobacteria	o__Burkholderiales	f__Burkholderiaceae	g__Ralstonia	s__unclassified	NA	1	1	0	0	0	1	1	1	0	0	0	0	0	0	0
1245	k__Bacteria	p__Proteobacteria	c__Gammaproteobacteria	o__unclassified	f__unclassified	g__unclassified	s__unclassified	NA	1	1	0	0	0	1	0	1	0	0	0	0	0	1	0
1246	k__Bacteria	p__Proteobacteria	c__Alphaproteobacteria	o__Rhizobiales	f__Bradyrhizobiaceae	g__unclassified	s__unclassified	NA	1	0	0	0	0	0	0	0	0	0	0	0	0	0	0
1247	k__Bacteria	p__Proteobacteria	c__Gammaproteobacteria	o__unclassified	f__unclassified	g__unclassified	s__unclassified	NA	1	1	0	0	0	0	0	0	0	0	1	0	0	0	0
1248	k__Bacteria	p__Proteobacteria	c__Betaproteobacteria	o__Burkholderiales	f__unclassified	g__unclassified	s__unclassified	NA	1	0	0	1	1	1	0	1	0	0	1	0	0	0	1
1249	k__Bacteria	p__Proteobacteria	c__Alphaproteobacteria	o__Rhizobiales	f__Hyphomicrobiaceae	g__Rhodoplanes	s__unclassified	NA	1	0	0	1	0	0	0	0	0	0	1	0	0	0	0
1250	k__Bacteria	p__Proteobacteria	c__Gammaproteobacteria	o__Oceanospirillales	f__unclassified	g__unclassified	s__unclassified	NA	1	1	0	0	0	0	0	1	0	1	0	0	0	1	0
1251	k__Bacteria	p__Proteobacteria	c__Betaproteobacteria	o__Burkholderiales	f__unclassified	g__unclassified	s__unclassified	NA	1	1	0	0	0	0	0	1	0	0	0	0	0	0	0
1252	k__Bacteria	p__Proteobacteria	c__Betaproteobacteria	o__Burkholderiales	f__Comamonadaceae	g__unclassified	s__unclassified	NA	1	0	1	1	1	0	1	1	0	0	1	0	0	0	1
1253	k__Bacteria	p__Proteobacteria	c__Betaproteobacteria	o__Burkholderiales	f__Alcaligenaceae	g__unclassified	s__unclassified	NA	1	1	0	0	0	0	1	0	0	0	0	0	0	0	1
1254	k__Bacteria	p__Proteobacteria	c__Betaproteobacteria	o__Burkholderiales	f__Burkholderiaceae	g__Ralstonia	s__unclassified	NA	1	0	1	1	1	1	1	0	0	0	1	0	0	0	1
1255	k__Bacteria	p__Proteobacteria	c__Betaproteobacteria	o__Burkholderiales	f__Comamonadaceae	g__unclassified	s__unclassified	NA	1	1	1	1	1	1	1	1	1	1	1	0	0	0	0
1256	k__Bacteria	p__Proteobacteria	c__Gammaproteobacteria	o__Enterobacteriales	f__Enterobacteriaceae	g__unclassified	s__unclassified	NA	1	1	0	0	0	0	0	1	0	0	0	0	0	0	0
1257	k__Bacteria	p__Proteobacteria	c__Alphaproteobacteria	o__Sphingomonadales	f__Sphingomonadaceae	g__Sphingomonas	s__unclassified	NA	1	1	1	1	1	1	1	1	1	1	1	1	1	0	0
1258	k__Bacteria	p__Actinobacteria	c__Actinobacteria	o__Actinomycetales	f__Nocardioidaceae	g__unclassified	s__unclassified	NA	1	1	0	1	1	0	1	1	0	1	1	0	0	0	1
1259	k__Bacteria	p__Actinobacteria	c__Actinobacteria	o__Actinomycetales	f__Microbacteriaceae	g__Frigoribacterium	s__unclassified	NA	1	1	1	1	1	1	1	0	1	0	1	0	1	1	0
1260	k__Bacteria	p__Actinobacteria	c__Actinobacteria	o__Actinomycetales	f__Brevibacteriaceae	g__Brevibacterium	s__unclassified	NA	0	0	1	0	0	1	0	0	0	0	0	0	0	1	0
1261	k__Bacteria	p__Acidobacteria	c__Acidobacteria	o__Acidobacteriales	f__Acidobacteriaceae	g__unclassified	s__unclassified	NA	1	1	1	1	1	1	1	1	0	0	0	1	1	1	0
1262	k__Bacteria	p__Acidobacteria	c__Acidobacteria	o__Acidobacteriales	f__Acidobacteriaceae	g__unclassified	s__unclassified	NA	0	1	1	0	0	0	0	1	1	1	0	0	1	1	0
1263	k__Bacteria	p__Tenericutes	c__Mollicutes	o__unclassified	f__unclassified	g__unclassified	s__unclassified	NA	1	1	1	1	1	1	0	1	0	0	0	0	0	0	0
1264	k__Bacteria	p__Tenericutes	c__Erysipelotrichi	o__Erysipelotrichales	f__Erysipelotrichaceae	g__Coprobacillus	s__unclassified	NA	1	1	1	1	1	1	1	1	0	0	0	0	1	1	0
1265	k__Bacteria	p__Tenericutes	c__Erysipelotrichi	o__Erysipelotrichales	f__Erysipelotrichaceae	g__Bulleidia	s__unclassified	NA	0	1	1	0	0	0	1	1	0	0	0	0	0	0	0
1266	k__Bacteria	p__Planctomycetes	c__agg27	o__OM190	f__unclassified	g__unclassified	s__unclassified	NA	1	1	0	0	0	0	0	0	0	0	0	1	0	0	0
1267	k__Bacteria	p__Chloroflexi	c__Anaerolineae	o__Anaerolineales	f__Anaerolinaceae	g__unclassified	s__unclassified	NA	1	1	0	1	0	1	1	1	1	1	0	1	1	0	0
1268	k__Bacteria	p__Chloroflexi	c__unclassified	o__unclassified	f__unclassified	g__unclassified	s__unclassified	NA	0	1	0	0	0	1	0	0	0	0	0	0	0	0	0
1269	k__Bacteria	p__OP11	c__OP11-4	o__J-1	f__unclassified	g__unclassified	s__unclassified	NA	0	1	1	0	0	1	0	0	0	0	0	0	0	0	0

## Sheet: Abundance
otu	kingdom	phylum	class	order	family	genus	species	representative_gene	EU-250-06/10	EU-250-07/10	EU-250-11/10	EU-250-03/11	EU-250-07/11	EU-250-10/11	EU-250-04/12	EU-150-06/10	EU-150-07/10	EU-150-11/10	EU-150-03/11	EU-150-07/11	EU-150-10/11	EU-150-04/12	IsoCntl
1	k__Bacteria	p__Bacteroidetes	c__Bacteroidia	o__Bacteroidales	f__RikenellaceaeII	g__unclassified	s__unclassified	NA	7298.41	6063.82	6437.36	6555.5	7287.36	6838.91	7794.82	7199	6860.55	5326.95	8291.59	5809.41	5810.91	5763.05	9629.23
2	k__Bacteria	p__Firmicutes	c__Clostridia	o__Clostridiales	f__Lachnospiraceae	g__unclassified	s__unclassified	NA	2856.51	1615.82	1864.49	2205.46	2866.64	2704.51	3799.95	2937.64	4073.44	3268.56	5393.51	3272.1	3216.51	1153.33	7300.31
3	k__Bacteria	p__Firmicutes	c__Clostridia	o__Clostridiales	f__Lachnospiraceae	g__unclassified	s__unclassified	NA	2660.13	1133	1242.27	1179.67	2332.27	2017	2476.07	2131.93	2273.13	1591	5092.33	2058.67	1749.73	760.467	7075.47
4	k__Bacteria	p__Firmicutes	c__Clostridia	o__Clostridiales	f__Lachnospiraceae	g__unclassified	s__unclassified	NA	7493.55	6290.08	6591.84	6834.49	7508.96	6939.15	7986.79	7426.23	6994.38	5689.16	8419.91	6187.39	6052.75	6042.59	9667.66
5	k__Bacteria	p__Firmicutes	c__Clostridia	o__Clostridiales	f__Lachnospiraceae	g__unclassified	s__unclassified	NA	987.182	538.682	539.318	639.773	867.227	662.364	1618.73	9094.05	579.455	7080.09	1933.77	535.273	5730.23	4592.23	3166.32
6	k__Bacteria	p__Firmicutes	c__Clostridia	o__Clostridiales	f__Lachnospiraceae	g__unclassified	s__unclassified	NA	7433.86	6217.58	6604.91	6825.08	7536.7	6981.38	7963.52	7372.29	6925.2	5602.52	8343.1	6173.63	6002.16	6012.47	9665.23
7	k__Bacteria	p__Proteobacteria	c__unclassified	o__unclassified	f__unclassified	g__unclassified	s__unclassified	NA	7500.25	6607.62	6411.08	7483.17	7864.38	7682.5	8787.79	7855.96	7823.29	6475.54	8254.71	6313.08	6202.88	6965.75	9042.46
9	k__Bacteria	p__Proteobacteria	c__Gammaproteobacteria	o__Pseudomonadales	f__Pseudomonadaceae	g__Pseudomonas	s__unclassified	NA	2764.75	1428.81	1750.06	1763.92	2637.72	2170.75	2871.44	2629.69	3132.67	2489.61	5623.75	3142.78	2749.11	1044.36	6915.97
12	k__Bacteria	p__Bacteroidetes	c__Sphingobacteria	o__Sphingobacteriales	f__unclassified	g__unclassified	s__unclassified	NA	3156.73	2468.67	2811.13	1780.33	4277.27	2124.8	5236.8	5157.33	3759.73	6923.47	7623.6	7471.8	6289.07	3934.8	4149.67
13	k__Bacteria	p__Proteobacteria	c__Gammaproteobacteria	o__unclassified	f__unclassified	g__unclassified	s__unclassified	NA	8124.03	7120.53	7632.06	7754.88	8340.47	7862.68	8629.53	8143.03	7824.12	6642.94	8938	7160.82	6942.18	7064.03	9894.06
14	k__Bacteria	p__Proteobacteria	c__Gammaproteobacteria	o__Enterobacteriales	f__Enterobacteriaceae	g__unclassified	s__unclassified	NA	8762.5	9138.06	8347.75	6595.88	8471.31	8651	6783.38	8467.94	8604.81	4979.56	7494.38	7874.12	7671.75	9086.06	3526.19
15	k__Bacteria	p__Firmicutes	c__Clostridia	o__Clostridiales	f__Lachnospiraceae	g__unclassified	s__unclassified	NA	7276.62	6075.28	6418.07	6678.34	7418.86	6778.66	7912.34	7241.83	6895.07	5385.28	8307.76	6013.72	5955.62	5759.59	9583.55
16	k__Bacteria	p__Firmicutes	c__Clostridia	o__Clostridiales	f__Lachnospiraceae	g__unclassified	s__unclassified	NA	7533.9	6273.69	6466.79	6873.46	7547.26	6923.92	8039.9	7393.82	7006.79	5634.95	8445.1	6186.1	6050.18	6028	9703.9
17	k__Bacteria	p__Bacteroidetes	c__Bacteroidia	o__Bacteroidales	f__RikenellaceaeII	g__unclassified	s__unclassified	NA	7703.33	6483.29	6833.42	7036.75	7754.46	7235.58	8149.29	7622.17	7150.21	5987.25	8488.71	6350.25	6284.21	6377.38	9732.46
18	k__Bacteria	p__Firmicutes	c__Clostridia	o__Clostridiales	f__Veillonellaceae	g__Dialister	s__Dialister_invisus	NA	3876.65	7361.45	6712.15	8895.25	4530	828.6	1003.85	8557.7	928.35	8220.7	1359.15	518.15	322.6	3142.45	2865.1
19	k__Bacteria	p__Firmicutes	c__Clostridia	o__Clostridiales	f__Veillonellaceae	g__Dialister	s__Dialister_invisus	NA	3662.08	6904.38	6805.79	7802.38	4424.04	6821.58	7247.29	8306.42	7625.54	9220.21	9666.71	9351.96	8983.83	6160.75	3421.71
20	k__Bacteria	p__Acidobacteria	c__Solibacteres	o__Solibacterales	f__Solibacteraceae	g__Candidatus_Solibacter	s__unclassified	NA	9046.34	8325.88	4216.06	7588.02	6968.7	7761.36	2799.1	8188.6	8212.74	6770.52	7822.98	6298.64	5975.42	7960.2	3258.42
21	k__Bacteria	p__Proteobacteria	c__Gammaproteobacteria	o__Pasteurellales	f__Pasteurellaceae	g__Haemophilus	s__Haemophilus_parainfluenzae	NA	8018.06	7516.94	7929.88	8710.44	7936.38	6882.38	7898.69	1060.88	6748.5	3851.88	1295.81	6469.25	5602.88	4907.94	3166.62
22	k__Bacteria	p__Bacteroidetes	c__Sphingobacteria	o__Sphingobacteriales	f__Chitinophagaceae	g__unclassified	s__unclassified	NA	7584.59	4697.59	3065	5548.18	3117.06	5055.82	5373.35	6860.06	5129.41	4821.59	1281.41	3812.94	1484.47	5491.06	2516.18
23	k__Bacteria	p__Bacteroidetes	c__Bacteroidia	o__Bacteroidales	f__RikenellaceaeII	g__unclassified	s__unclassified	NA	2730.42	1533.05	1895	2121.32	2949.05	2547.37	3757.63	2877.95	4036.16	3006.95	5412.16	2884.95	3402.53	1197.26	7074.84
24	k__Bacteria	p__Bacteroidetes	c__Bacteroidia	o__Bacteroidales	f__RikenellaceaeII	g__unclassified	s__unclassified	NA	7688.02	6555.67	7035.08	7138.63	7833.39	7268.18	8231.86	7671.59	7250.55	6027.71	8588	6533.47	6359.55	6360.35	9756.22
25	k__Bacteria	p__Tenericutes	c__Erysipelotrichi	o__Erysipelotrichales	f__Erysipelotrichaceae	g__Clostridium	s__unclassified	NA	1154	653.44	3399.84	724.12	784.52	812.28	2035.28	6293.24	8757.28	9681	1747.72	804.72	5521.36	6830.68	2743.16
26	k__Bacteria	p__Firmicutes	c__Clostridia	o__Clostridiales	f__Lachnospiraceae	g__Ruminococcus	s__unclassified	NA	712.8	2586.4	182.4	279.6	751.533	457.467	5126.67	1094.27	1128.2	7608.07	7281	310.533	580.467	6040.67	3136.8
27	k__Bacteria	p__Firmicutes	c__Bacilli	o__Gemellales	f__Gemellaceae	g__Gemella	s__Gemella_sanguinis	NA	8719.85	8652.12	8677.04	9034.88	8672.38	8390.62	7256.04	6269.54	5740.15	7076.69	1647.54	5803.81	5024.62	5054.12	3301.85
28	k__Bacteria	p__Firmicutes	c__Clostridia	o__Clostridiales	f__Lachnospiraceae	g__Roseburia	s__Eubacterium_rectale	NA	1224.04	1258.26	6162.87	6259.52	7815	1114.17	3044.09	9142.61	8457.57	8741.96	2067.04	3727.04	7545.39	2746.09	3437.74
29	k__Bacteria	p__Tenericutes	c__Erysipelotrichi	o__Erysipelotrichales	f__Erysipelotrichaceae	g__Bulleidia	s__Bulleidia_extructa	NA	760.938	7744.38	5870.06	5560.88	721.062	855.125	880.625	926.312	594.75	285.562	1172.75	307.625	235.375	212.312	3345.44
30	k__Bacteria	p__Bacteroidetes	c__Bacteroidia	o__Bacteroidales	f__Porphyromonadaceae	g__Porphyromonas	s__unclassified	NA	6876.31	1513.62	9190.94	9220.94	8336.31	6698.81	2075.5	1939.06	7747.12	6216.81	2434.62	1835.88	6255.88	6325.5	4359.62
31	k__Bacteria	p__Cyanobacteria	c__Chloroplast	o__Streptophyta	f__unclassified	g__unclassified	s__unclassified	NA	1770	8088.96	4868.6	3587.72	8401.6	6834.24	1975	4840.68	5614.56	6796.12	1617.04	8018.16	8368.44	7054.32	3370.72
32	k__Bacteria	p__Firmicutes	c__Clostridia	o__Clostridiales	f__Clostridiales_Family_XI._Incertae_Sedis	g__Peptoniphilus	s__Peptoniphilus_asaccharolyticus	NA	7160.12	6138.44	6437.12	4759.81	1807.38	4347.31	5181.25	8223.44	6307	8342.38	8983.88	8348.88	7883.44	6174.31	1965.31
33	k__Bacteria	p__Actinobacteria	c__Actinobacteria	o__Coriobacteriales	f__Coriobacteriaceae	g__Collinsella	s__Collinsella_aerofaciens	NA	6021.7	445.8	1658.35	720.25	856.05	829	1218	6280.6	2021.85	7915.65	1965.15	1880.75	3013.1	2199.6	3099.15
34	k__Bacteria	p__Firmicutes	c__Clostridia	o__Clostridiales	f__Veillonellaceae	g__Veillonella	s__Veillonella_ratti	NA	1033.85	8171.05	5892.05	1267.2	6355.55	857.55	1185.95	2808.65	5170.65	5843.35	1166.15	8267	8079.4	225.6	2483.7
35	k__Bacteria	p__Firmicutes	c__Clostridia	o__Clostridiales	f__Lachnospiraceae	g__Blautia	s__Ruminococcus_obeum	NA	1123.89	1942.78	8233.56	2707.39	2097.83	809.778	1067.94	9331.17	9120.39	8963.44	9254.72	716.556	3348.5	4864.5	3168.89
36	k__Bacteria	p__Firmicutes	c__Bacilli	o__Lactobacillales	f__Enterococcaceae	g__Enterococcus	s__Enterococcus_faecalis	NA	1450.15	8433.48	8545.37	7006.52	8476.48	8653.04	3925.67	1213.81	922.333	7881.3	1678.22	7323.44	7051.89	5442.7	3088.41
38	k__Bacteria	p__Firmicutes	c__Clostridia	o__Clostridiales	f__Clostridiales_Family_XI._Incertae_Sedis	g__unclassified	s__unclassified	NA	5718.19	6981.31	7448.88	1716.94	8583.62	1639.44	9294.81	9393.75	9166.12	9471.94	9986.31	9606.5	9441.94	8526.69	2953.25
39	k__Bacteria	p__Firmicutes	c__Bacilli	o__Lactobacillales	f__Streptococcaceae	g__Streptococcus	s__unclassified	NA	9917.53	9929.73	10047.1	10156.3	10072.3	9805.47	9779.87	8407.73	9571.87	9620.33	2045.4	8601.07	8814.07	7440.87	3051.07
40	k__Bacteria	p__Firmicutes	c__Clostridia	o__Clostridiales	f__Veillonellaceae	g__Dialister	s__unclassified	NA	4056.4	7835	7882.47	8685.93	5574.53	7772.13	8091.07	9161.33	8556.93	9587.2	10097.3	9803.73	9540.67	7335.53	3044.07
41	k__Bacteria	p__Bacteroidetes	c__Bacteroidia	o__Bacteroidales	f__Prevotellaceae	g__Prevotella	s__Prevotella_nanceiensis	NA	1655.62	5097.69	7271.31	6725.56	6806.94	4532.44	1795.56	1055.31	1336.25	291.188	1595.5	555.812	1609.19	393.125	2078.75
42	k__Bacteria	p__Firmicutes	c__Bacilli	o__Lactobacillales	f__Streptococcaceae	g__Streptococcus	s__Streptococcus_gordonii	NA	6771.19	7741.25	5222.06	6568.62	7635.56	7122.12	9126.25	984.688	3049.56	8108.81	1845.62	5066.69	6877.88	1427.62	2579.88
43	k__Bacteria	p__Bacteroidetes	c__Flavobacteria	o__Flavobacteriales	f__Flavobacteriaceae	g__Haloanella	s__unclassified	NA	8098.79	7460.88	7471.29	7871.75	5039.58	8577.04	3319.71	1247.62	2199.17	6708.96	8544.21	8688.08	8829.71	8773.88	3344.08
44	k__Bacteria	p__Firmicutes	c__Bacilli	o__Lactobacillales	f__Streptococcaceae	g__Streptococcus	s__Streptococcus_sinensis	NA	585.733	9007.07	8886.87	8578.27	769	8241.87	9205.4	830.467	9612.13	9342.93	955.2	381.733	5969.6	204.733	2154.27
45	k__Bacteria	p__Firmicutes	c__Bacilli	o__Lactobacillales	f__Streptococcaceae	g__Streptococcus	s__unclassified	NA	7441.42	7617.83	8167.21	8648.54	8088.12	7784.04	7751.71	4609.96	7223.62	7276.67	2127.92	5580.54	5789.12	3370.62	2966.83
46	k__Bacteria	p__Firmicutes	c__Bacilli	o__Lactobacillales	f__Streptococcaceae	g__Streptococcus	s__unclassified	NA	8498.67	9013.38	9242.29	9472.54	9037.67	8793.42	8491.17	6101.17	8161.25	8481.04	2429.21	8081.46	8104.33	5825.25	3031.25
47	k__Bacteria	p__Firmicutes	c__Bacilli	o__Lactobacillales	f__Streptococcaceae	g__Streptococcus	s__unclassified	NA	8842.59	9103.93	9325.48	9354.15	9534.81	9460.15	9455.93	7968.22	8911.07	8582.89	1784.96	9613.56	9532.78	8533	2760.52
48	k__Bacteria	p__Bacteroidetes	c__Bacteroidia	o__Bacteroidales	f__Prevotellaceae	g__Prevotella	s__Prevotella_melaninogenica	NA	7473.06	6487.75	7890	7885.56	2278	7201.12	978.312	949.25	6757.25	3324.19	1254.19	813.875	1347.88	3851	2689.75
49	k__Bacteria	p__Proteobacteria	c__Alphaproteobacteria	o__Sphingomonadales	f__Sphingomonadaceae	g__Sphingomonas	s__Sphingomonas_yabuuchiae	NA	2281.44	2265.89	8443.61	9820.28	10080.9	9692.22	6674.22	1522.22	1318.94	2092.72	1714.83	6112.44	5857.17	7985.11	3706.17
50	k__Bacteria	p__Firmicutes	c__Clostridia	o__Clostridiales	f__Ruminococcaceae	g__Faecalibacterium	s__unclassified	NA	2460.43	5928.05	8032.19	4913.19	5550.19	2979.86	2428.76	9429.76	6741	8738.33	4033.14	5557.76	6304.43	4391.29	2987.05
51	k__Bacteria	p__Firmicutes	c__Clostridia	o__Clostridiales	f__Ruminococcaceae	g__Faecalibacterium	s__unclassified	NA	1474.12	2213.38	4495.69	1729.56	2000.81	786.562	1708.69	7238.56	2271.19	5602.38	1745.94	1240.5	1593.25	1233.5	4017.56
52	k__Bacteria	p__Actinobacteria	c__Actinobacteria	o__Actinomycetales	f__Propionibacteriaceae	g__Propionibacterium	s__unclassified	NA	10037.8	9667.2	10065.2	9758.13	9972.6	9886.4	9980.73	9093.33	9266.27	9840.33	2758.67	9562.2	9798.87	9353.93	9850.33
53	k__Bacteria	p__Firmicutes	c__Clostridia	o__Clostridiales	f__Veillonellaceae	g__Veillonella	s__unclassified	NA	9816.71	9910.52	9869.87	9843.29	9979.74	9862.16	9710.55	7627.97	9783.03	9413.03	7325.45	8939.32	8996.1	6838.32	3349.19
54	k__Bacteria	p__Firmicutes	c__Clostridia	o__Clostridiales	f__Clostridiaceae	g__Clostridium	s__unclassified	NA	882.235	560.529	5253.24	3497.24	4514.35	7530.71	1006.65	5921.12	3760.94	6504.35	1522.41	4578.65	8041.35	8526.82	2904.12
55	k__Bacteria	p__Firmicutes	c__Clostridia	o__Clostridiales	f__Clostridiaceae	g__Clostridium	s__unclassified	NA	900.706	5674.29	4967.29	6355.29	837.529	1084	952.471	5855	6938.06	6870	1834	6584.88	3684.59	9240.71	3259.76
56	k__Bacteria	p__Thermi	c__Deinococci	o__Deinococcales	f__Deinococcaceae	g__Deinococcus	s__unclassified	NA	1529.87	3296.93	652.2	908.6	1093.6	6087.07	7994.13	1977.87	800.267	701	9277.07	8228.93	7344.07	7001.73	3927.53
57	k__Bacteria	p__Thermi	c__Deinococci	o__Thermales	f__Thermaceae	g__Thermus	s__unclassified	NA	1465.35	689.294	758.882	7027.18	8320.18	6136.65	7961.94	1302.59	764.176	458.059	2059.53	2263.18	547.824	3320.94	3725.47
58	k__Bacteria	p__Actinobacteria	c__Actinobacteria	o__Actinomycetales	f__Nocardiaceae	g__Rhodococcus	s__Rhodococcus_baikonurensis	NA	966.533	898.533	7561.87	5068.53	1828.93	7706.27	1434.67	905	397.667	502.267	1389.27	6657.73	4941.47	9125.27	3038.4
60	k__Bacteria	p__Firmicutes	c__Clostridia	o__Clostridiales	f__Lachnospiraceae	g__unclassified	s__unclassified	NA	7153.87	7126.47	7206.53	6952.47	6335.6	5769.2	1394.73	5052.4	4469.47	4914.33	2095.8	1523.87	2575.13	3626.87	3024.47
61	k__Bacteria	p__Firmicutes	c__Clostridia	o__Clostridiales	f__Lachnospiraceae	g__unclassified	s__unclassified	NA	1486.61	998.722	1463.89	1261.22	1432.22	829.667	1810.06	7968.67	3139.28	6865.67	7643.39	688.167	1948.56	3667.28	3379.22
62	k__Bacteria	p__Firmicutes	c__Clostridia	o__Clostridiales	f__Ruminococcaceae	g__Faecalibacterium	s__unclassified	NA	2178.07	3253.47	5071.4	1874.27	3728.2	1219.73	1469.93	8102.07	3770	6817	2434.73	3216.2	4212.93	3031.67	3627.8
63	k__Bacteria	p__Proteobacteria	c__Alphaproteobacteria	o__Rhodospirillales	f__Acetobacteraceae	g__Roseomonas	s__unclassified	NA	2435.75	2346.5	1202.56	7637.94	8353.38	8938.62	2103.06	2047.5	2167.06	1674.81	2567.69	6973.31	8471.44	8455.5	3770.69
64	k__Bacteria	p__Acidobacteria	c__Acidobacteria	o__Acidobacteriales	f__Acidobacteriaceae	g__unclassified	s__unclassified	NA	6810.19	428.188	290.375	504.875	778.875	6585.44	1158.06	1017.19	413.562	246.375	1191.81	456.688	284.625	4810.88	2635.5
65	k__Bacteria	p__Fusobacteria	c__Fusobacteria	o__Fusobacteriales	f__Fusobacteriaceae	g__Fusobacterium	s__unclassified	NA	5451.59	7293.71	7724	8139.65	6975.29	5270.12	1556.94	1032.24	5842.35	4179.12	1496.18	1408.71	2689.71	1612.59	4133.71
66	k__Bacteria	p__Fusobacteria	c__Fusobacteria	o__Fusobacteriales	f__Fusobacteriaceae	g__Fusobacterium	s__unclassified	NA	8296.03	8766.44	8787.47	8888.14	8446.53	7001.5	4992	1714.22	7897.75	7441.03	2276.86	4829.06	6447.69	4149.92	3627
67	k__Bacteria	p__Proteobacteria	c__Gammaproteobacteria	o__Pasteurellales	f__Pasteurellaceae	g__Haemophilus	s__Haemophilus_parainfluenzae	NA	8630.12	8674.12	9016.17	9093.21	9318.58	8858.21	9167.79	1929.21	7958.67	6581.04	1638.92	8410.38	6474.88	6294	3716.58
68	k__Bacteria	p__Bacteroidetes	c__Sphingobacteria	o__Sphingobacteriales	f__Chitinophagaceae	g__unclassified	s__unclassified	NA	9208.42	8140.74	7252.84	8181.32	8516.79	7932.32	5619.37	7944.79	7579.26	8150.47	1835.68	7254.11	7889.47	7967.79	4903.05
69	k__Bacteria	p__Bacteroidetes	c__Flavobacteria	o__Flavobacteriales	f__Flavobacteriaceae	g__Flavobacterium	s__unclassified	NA	1376.24	6506.88	8262	6819.94	1967.47	6439.41	6645.35	1523.71	8095.94	5311.12	2258.47	5881.65	2651.82	8578.41	4671.35
70	k__Bacteria	p__Proteobacteria	c__Betaproteobacteria	o__Neisseriales	f__Neisseriaceae	g__Neisseria	s__unclassified	NA	6103.05	8140.45	8743.65	8936.05	8714.1	8016.45	7817.45	1226.9	7699.6	7340.1	1307.25	7252.85	684.2	4023.55	2654.7
71	k__Bacteria	p__Proteobacteria	c__Alphaproteobacteria	o__Rhodobacterales	f__Rhodobacteraceae	g__Paracoccus	s__unclassified	NA	3391.72	7613.39	7761.72	7102.06	2582.11	6512.33	5045.11	1789.17	1285.83	6925.61	3300.33	8574.89	8823.78	9265.39	3254
72	k__Bacteria	p__Proteobacteria	c__Gammaproteobacteria	o__Xanthomonadales	f__Xanthomonadaceae	g__Stenotrophomonas	s__unclassified	NA	1739.76	7595.67	6105.1	6714.86	7890.76	1538.29	1636.33	2036.57	9348.62	2037	2133.05	6866	7995.86	7408.9	3508.57
73	k__Bacteria	p__Proteobacteria	c__Betaproteobacteria	o__Burkholderiales	f__Comamonadaceae	g__Acidovorax	s__unclassified	NA	9299.13	8418.47	7234.73	8317.67	7526.33	8096.07	9108.53	9374.6	8698.33	8485.27	8633.93	7844.8	8930.2	8799.87	8331.67
74	k__Bacteria	p__Firmicutes	c__Clostridia	o__Clostridiales	f__Clostridiales_Family_XI._Incertae_Sedis	g__Peptoniphilus	s__Peptoniphilus_asaccharolyticus	NA	3050.33	4022.54	5117.62	2594.88	7026.58	2527.46	7360.12	7198.21	6188.67	9245.38	9226.12	9198.12	9005.5	6880.62	3714.79
75	k__Bacteria	p__Firmicutes	c__Clostridia	o__Clostridiales	f__Lachnospiraceae	g__unclassified	s__unclassified	NA	2838.13	2564.8	2326.13	1707.27	2128.07	1549.4	4231.8	4487.4	2472.73	6116.13	6648	6898.13	5396.33	2817.13	3625.07
78	k__Bacteria	p__Firmicutes	c__Clostridia	o__Clostridiales	f__Lachnospiraceae	g__unclassified	s__unclassified	NA	1543.27	746.867	1632.27	1180.47	1122.4	1132.53	1249	7143.4	5322.53	6159.73	2104	868.933	1154.4	1966.07	2979
79	k__Bacteria	p__Firmicutes	c__Clostridia	o__Clostridiales	f__Lachnospiraceae	g__Clostridium	s__unclassified	NA	971.733	602.467	1037.67	577.267	959.533	752.067	1157.2	8047.93	2024	5850.13	1589.33	487.133	3530.2	660.733	3733.53
80	k__Bacteria	p__Firmicutes	c__Clostridia	o__Clostridiales	f__Lachnospiraceae	g__unclassified	s__unclassified	NA	8662.06	7657.19	7895.44	8180.06	8540.44	8004.88	9106	8510.38	8496.56	7304.31	9293.19	7620.31	7754.5	7226.12	10011.2
81	k__Bacteria	p__Firmicutes	c__Clostridia	o__Clostridiales	f__Lachnospiraceae	g__unclassified	s__unclassified	NA	7183.82	5903.14	6148.18	6294.41	7023.68	6799.05	7523.68	7022.82	6612.05	4923.64	8102.18	5576.82	5584.27	5640.41	9148.82
82	k__Bacteria	p__Firmicutes	c__Bacilli	o__Lactobacillales	f__Streptococcaceae	g__Streptococcus	s__unclassified	NA	8324.89	9041	8996.17	8870.33	9117	8940.11	8818.56	6895.94	8432.06	8675.22	4400.72	9454.39	9308.22	8011.61	3110.33
83	k__Bacteria	p__Actinobacteria	c__Actinobacteria	o__Actinomycetales	f__Actinomycetaceae	g__Varibaculum	s__unclassified	NA	1446.67	4656.27	2205.93	5469.27	1209.93	4470.8	9282.07	3162.73	4402.6	9286.8	7984.93	9019.67	8256.07	6676.87	3092.6
84	k__Bacteria	p__Actinobacteria	c__Actinobacteria	o__Actinomycetales	f__Corynebacteriaceae	g__unclassified	s__unclassified	NA	8981.47	8367.93	8816.73	8025	7586.27	7947.73	4387.07	5103.53	2643.33	7958.27	5579.47	5912	6959.87	6321.4	3449.2
85	k__Bacteria	p__Bacteroidetes	c__Bacteroidia	o__Bacteroidales	f__Prevotellaceae	g__Prevotella	s__unclassified	NA	1465.67	6532.53	7765.53	2026.13	1333.6	4728.87	8749.33	7862.87	8751.4	8723.87	8525.27	9589.8	6513.2	7597.47	2914.2
86	k__Bacteria	p__Bacteroidetes	c__Bacteroidia	o__Bacteroidales	f__Prevotellaceae	g__Prevotella	s__unclassified	NA	6643.53	5467.8	5868.8	6094.4	6954.67	6430.6	7415.8	6753.13	6238.8	4689.13	7896.47	5472.47	5256.73	5299.53	9479.8
87	k__Bacteria	p__Proteobacteria	c__Alphaproteobacteria	o__Rhizobiales	f__Hyphomicrobiaceae	g__Hyphomicrobium	s__unclassified	NA	8218	6071.9	2883.95	6303.95	4191.71	5168.48	6493.33	8448.38	7212.76	5738.43	7995.71	6103.43	6977.67	7333.76	3291.9
88	k__Bacteria	p__Firmicutes	c__Clostridia	o__Clostridiales	f__Lachnospiraceae	g__unclassified	s__unclassified	NA	6088.41	6254.82	6167.18	4774.29	5641.18	3700.41	7436	8139.24	7062.59	8777.35	9005.29	9150.82	8361.24	6512.53	5298.47
89	k__Bacteria	p__Firmicutes	c__Clostridia	o__Clostridiales	f__Lachnospiraceae	g__unclassified	s__unclassified	NA	4093.56	4491.11	4031.78	3855	4255.94	3777	6288.72	7352.67	5566.89	7868.61	7778	7977.72	7240.56	5013.17	4535.17
90	k__Bacteria	p__Firmicutes	c__Clostridia	o__Clostridiales	f__Clostridiales_Family_XI._Incertae_Sedis	g__unclassified	s__unclassified	NA	2491.71	3281.65	1797.88	2320.35	3123.76	2759.94	7081.35	4459.18	4975.47	6798	8241.65	7636.18	7258.94	5129.53	2730.88
91	k__Bacteria	p__Proteobacteria	c__Alphaproteobacteria	o__Rhodobacterales	f__Rhodobacteraceae	g__Paracoccus	s__Paracoccus_marcusii	NA	1964.89	4725.17	6924.94	7712.33	940.778	6812.61	5874.72	1549.56	846.389	1054.39	1593.17	1966.89	7145.94	9505.56	3620.44
92	k__Bacteria	p__Proteobacteria	c__Alphaproteobacteria	o__Rhizobiales	f__Rhizobiaceae	g__Agrobacterium	s__Rhizobium_sp._IRBG_74	NA	1200.96	4284.96	2419.71	7483.32	7511.21	7462.71	5629.21	1177.93	6924.57	5272.82	8090.5	6444.32	7263.43	8486.71	2693
93	k__Bacteria	p__Proteobacteria	c__Alphaproteobacteria	o__Rhizobiales	f__unclassified	g__unclassified	s__unclassified	NA	6837	5517.15	5955.65	6174.55	6964.75	6326.5	7424.7	6795.55	6307.75	4747.5	7898.95	5317.65	5127.15	5204	9539.35
94	k__Bacteria	p__Proteobacteria	c__Alphaproteobacteria	o__Rhodospirillales	f__Rhodospirillaceae	g__unclassified	s__unclassified	NA	8031.25	5559.5	3260	2910.31	2524.56	3461.75	5267	7224.62	3648.38	3414.06	3126.69	2595.5	4724.94	6077.5	2576.5
95	k__Bacteria	p__Firmicutes	c__Bacilli	o__Lactobacillales	f__Streptococcaceae	g__Streptococcus	s__unclassified	NA	9334.24	10005.8	9950.06	10045.4	9886.88	9801	9826.24	8133.18	9717.82	9862.65	5611.12	9321.94	9640.82	8039.88	4251.71
96	k__Bacteria	p__Actinobacteria	c__Actinobacteria	o__Actinomycetales	f__Propionibacteriaceae	g__Propionibacterium	s__Propionibacterium_acnes	NA	7749.41	6542.86	7801.55	6892.62	8307.79	7286.69	8456.9	5798.83	5474.59	5951.55	8136.76	8788.1	6606.62	7549.59	7587.07
97	k__Bacteria	p__Actinobacteria	c__Actinobacteria	o__Actinomycetales	f__ACK-M1	g__unclassified	s__unclassified	NA	741.312	6118.81	6688.19	5857	859.125	3862.44	4186.56	705.562	494.312	3505.88	1171.81	3179.38	956.375	1622.81	3248
98	k__Bacteria	p__Actinobacteria	c__Actinobacteria	o__Actinomycetales	f__Propionibacteriaceae	g__Propionibacterium	s__Propionibacterium_acnes	NA	9008.44	7922.06	8912.81	8391.62	8866.12	8653.94	8761.06	7201.75	7087.81	8289.44	4281.44	7556.94	7867.12	7687.06	9207.94
99	k__Bacteria	p__Proteobacteria	c__Gammaproteobacteria	o__Pseudomonadales	f__Pseudomonadaceae	g__Pseudomonas	s__unclassified	NA	5298.23	8429.54	4486	5937.42	5733.5	5411.62	3626.77	2751.38	8697.96	6293.27	2968.04	4816.12	7451.96	8406.23	4252.85
100	k__Bacteria	p__Proteobacteria	c__Gammaproteobacteria	o__Pseudomonadales	f__Pseudomonadaceae	g__Pseudomonas	s__unclassified	NA	7376.59	6209.17	6568	6776.9	7429.78	6907.59	7915.66	7321.49	6870.12	5546.29	8313.78	6109	5967.8	5915.15	9590.59
101	k__Bacteria	p__Proteobacteria	c__Gammaproteobacteria	o__Enterobacteriales	f__Enterobacteriaceae	g__unclassified	s__unclassified	NA	8373.94	9125.25	7815.75	6182.31	8169.69	8044.44	7023.19	8814.94	8190.38	4590.94	7252.19	7626.12	7228.38	9069.81	3942.5
102	k__Bacteria	p__Proteobacteria	c__Betaproteobacteria	o__Burkholderiales	f__Burkholderiaceae	g__unclassified	s__unclassified	NA	7351.09	6375.43	6207.52	7358.65	7450.65	7648.83	8623.87	7596.96	7480.26	6081.39	7690	5797.83	6455.09	6409.22	9026.65
103	k__Bacteria	p__Proteobacteria	c__Betaproteobacteria	o__Burkholderiales	f__unclassified	g__unclassified	s__unclassified	NA	7175.56	5463.39	4897.33	5220.67	5924.17	5468.72	6440.33	6326.5	4872.39	4103.28	7365.5	4996	4553.61	4779.33	7995.94
104	k__Bacteria	p__Proteobacteria	c__Betaproteobacteria	o__Burkholderiales	f__Burkholderiaceae	g__Ralstonia	s__unclassified	NA	6993	5796.38	4201.1	5094.57	5935.52	6018.24	6439.43	6345.9	4560.43	4429.48	7096.29	5088.38	4759.86	5354.81	8415.05
105	k__Bacteria	p__Proteobacteria	c__Betaproteobacteria	o__Burkholderiales	f__Comamonadaceae	g__unclassified	s__unclassified	NA	9101.07	7770.07	5567.2	5699.13	7729.87	7729.4	7596.53	8348.33	7507.8	6282.4	7383.13	6425.8	7410.53	8050.07	4815.2
106	k__Bacteria	p__TM7	c__TM7-3	o__EW055	f__unclassified	g__unclassified	s__unclassified	NA	6872.22	8404.11	8151.11	8302.89	6173.78	7435.33	1381.11	1392.72	4691.11	6425	1965.61	3004.44	4415.17	3641.5	3931.28
107	k__Bacteria	p__TM7	c__TM7-3	o__CW040	f__F16	g__unclassified	s__unclassified	NA	4387.27	6577.53	6495.4	7365.87	3234.53	4657.8	1219.2	794.6	990.2	313.867	1377.2	486.8	343.467	2371.33	3182.93
108	k__Bacteria	p__Bacteroidetes	c__Sphingobacteria	o__Sphingobacteriales	f__Chitinophagaceae	g__unclassified	s__unclassified	NA	9230.45	8589.5	7426.15	7446.1	3757.3	7650	7695.55	8919.25	7785.8	7742.05	893.95	7751.1	8050.75	8557	2911.8
109	k__Bacteria	p__Bacteroidetes	c__Bacteroidia	o__Bacteroidales	f__RikenellaceaeII	g__unclassified	s__unclassified	NA	7545.2	7792.33	8868.6	8866.33	7146.8	7612.2	8136.2	7173.13	8613.53	8305.13	7163.13	9353.4	7091.07	6557.4	3138
110	k__Bacteria	p__Bacteroidetes	c__Bacteroidia	o__Bacteroidales	f__RikenellaceaeII	g__unclassified	s__unclassified	NA	3112.07	1607.93	1995.33	2286.87	3173.13	3155.07	3798.4	2898.07	4206	2778.73	5524.47	2451.13	2928.93	806.333	7358.67
111	k__Bacteria	p__Bacteroidetes	c__Bacteroidia	o__Bacteroidales	f__RikenellaceaeII	g__unclassified	s__unclassified	NA	2662.46	1186.85	1526.12	1549.92	2420.62	1855.62	2892.77	2458.73	3048.5	1998.54	5492.77	2563.58	2259.62	782.731	7602.62
112	k__Bacteria	p__Firmicutes	c__Clostridia	o__Clostridiales	f__Veillonellaceae	g__Veillonella	s__Veillonella_parvula	NA	7878.94	7884	7985.94	8262.65	8467.94	7254.18	7899.76	5690.18	7589.47	7490.41	1617.82	6044.94	4689.47	2710.59	2696
113	k__Bacteria	p__Firmicutes	c__unclassified	o__unclassified	f__unclassified	g__unclassified	s__unclassified	NA	5683.6	6631.2	7192.87	8544.73	6790.27	6408.2	5916.87	3601.73	4993.87	5553.67	2241.93	3548.07	4192.4	2495.13	3649.27
114	k__Bacteria	p__Firmicutes	c__Bacilli	o__Lactobacillales	f__Streptococcaceae	g__Streptococcus	s__unclassified	NA	5368.11	6093.72	6775.56	7760.61	6489.61	5854.56	5627.94	3616.78	4401.5	5319	3225.28	5968.17	5535.11	3504.67	3912.67
115	k__Bacteria	p__Firmicutes	c__Clostridia	o__Clostridiales	f__Lachnospiraceae	g__unclassified	s__unclassified	NA	2660.55	1335.95	1499.5	1958.6	2690.85	2880.5	3485.9	2556.45	3493.25	2165.1	5164.95	1712.6	2420.7	1009.75	7036.65
116	k__Bacteria	p__Proteobacteria	c__Gammaproteobacteria	o__Oceanospirillales	f__Halomonadaceae	g__Candidatus_Portiera	s__unclassified	NA	2534.93	932.333	986.533	1075.27	1803.07	1887.6	2324.07	2013.4	1743.67	1103.13	4506.4	1939.93	1440.13	702.6	7079.53
117	k__Bacteria	p__Proteobacteria	c__Gammaproteobacteria	o__Pseudomonadales	f__Pseudomonadaceae	g__Pseudomonas	s__unclassified	NA	2629.65	1335.17	1316.39	1887.26	2405.65	2221.13	3221.57	2461.61	3349.65	2114.13	5094.17	1568.91	1931.52	948.957	7211.74
118	k__Bacteria	p__Proteobacteria	c__Gammaproteobacteria	o__unclassified	f__unclassified	g__unclassified	s__unclassified	NA	2915.66	1632.11	1851.41	2178.5	2948.11	2528.41	3623.36	2943.11	4360.39	3118.8	5512.48	2906.36	3197.77	1218.8	7283.07
119	k__Bacteria	p__Proteobacteria	c__Betaproteobacteria	o__Burkholderiales	f__Comamonadaceae	g__unclassified	s__unclassified	NA	6171.1	3896.67	2889.05	3649.57	4362.67	3948	5131.9	5591.86	3654	2739.19	6067.81	3656	3585.19	3977.29	6405.48
120	k__Bacteria	p__Proteobacteria	c__Betaproteobacteria	o__Burkholderiales	f__Comamonadaceae	g__Aquamonas	s__unclassified	NA	9739.94	8481.53	6608.18	7871.59	8022.82	7952.47	8528.76	9458.24	8979.18	8490.71	8459.47	7860.59	8523.94	9068.88	5446.65
121	k__Bacteria	p__Proteobacteria	c__Gammaproteobacteria	o__Chromatiales	f__Chromatiaceae	g__unclassified	s__unclassified	NA	7351.78	6341.78	6196	7363.78	7604.11	7690.44	8749.17	7604.89	7624.17	6235.28	8183.72	6127.89	6100.33	6408.83	9045.83
122	k__Bacteria	p__Proteobacteria	c__Gammaproteobacteria	o__Chromatiales	f__Chromatiaceae	g__unclassified	s__unclassified	NA	7710.29	5910.17	5507.88	5333.25	6907.83	6554.12	6958.29	6901.12	5723.54	4289.71	7683.12	5796.42	5135.75	5467.46	7784.46
123	k__Bacteria	p__Proteobacteria	c__Alphaproteobacteria	o__Rhizobiales	f__unclassified	g__unclassified	s__unclassified	NA	5902.62	4021.57	3673.33	3916	5332.19	4658.71	5742.71	5232.67	3317.14	2962.86	6855.95	4352.14	3229.05	3905	8265.52
124	k__Bacteria	p__Proteobacteria	c__Deltaproteobacteria	o__Desulfobacterales	f__Desulfobacteraceae	g__unclassified	s__unclassified	NA	7644	6487.91	6873.73	6944.64	7766	7126.09	8133.18	7612.32	7108.45	5854.32	8520.95	6373.68	6246.32	6269.95	9737.91
125	k__Bacteria	p__Proteobacteria	c__Gammaproteobacteria	o__Pseudomonadales	f__Pseudomonadaceae	g__Pseudomonas	s__unclassified	NA	6200.53	8595.06	4879.94	6471.35	6525.35	5055	1992.41	1994.71	8291.12	6188.35	2615.18	6029.82	7745	8296.29	3339.59
126	k__Bacteria	p__Proteobacteria	c__Gammaproteobacteria	o__Oceanospirillales	f__unclassified	g__unclassified	s__unclassified	NA	3078.38	2134.33	3578.9	6243.71	7372	7193.9	5330.57	2600.52	2559.43	2155.19	2259.29	3256.71	4592.48	4510.67	2818.9
127	k__Bacteria	p__Acidobacteria	c__Solibacteres	o__Solibacterales	f__Solibacteraceae	g__Candidatus_Solibacter	s__unclassified	NA	7180.72	6291.39	2003.61	4977.67	4550.5	5492.5	1840.33	5888.67	5501.72	3906.61	5636.06	3312.56	3086	5146.44	2559.17
128	k__Bacteria	p__Firmicutes	c__Clostridia	o__Clostridiales	f__Lachnospiraceae	g__unclassified	s__unclassified	NA	856.273	5673.27	4821.45	4077	6124.09	847	723.182	658.455	360.727	219.273	976.182	5081	211.636	182.909	2253.45
129	k__Bacteria	p__Firmicutes	c__Clostridia	o__Clostridiales	f__Lachnospiraceae	g__unclassified	s__unclassified	NA	2535.33	1359.42	1400.42	2001.08	2246.5	1726.92	3217.42	2486.17	3864.58	1949.75	5315.25	2159.17	2049.5	1056.83	7282.83
131	k__Bacteria	p__Bacteroidetes	c__Sphingobacteria	o__Sphingobacteriales	f__Chitinophagaceae	g__unclassified	s__unclassified	NA	9179	8067.14	7038	7961.43	8388.36	7887.07	4914.14	7507.79	7037.21	7869.57	2889.86	6701.36	7518.29	7667.14	5182.79
132	k__Bacteria	p__Firmicutes	c__unclassified	o__unclassified	f__unclassified	g__unclassified	s__unclassified	NA	7374.73	7963.82	8248.45	9077.55	8309.82	8238.09	8065.55	5425.36	7518.82	7951	5305.91	7326.82	7575.82	6023.36	4182.82
133	k__Bacteria	p__Firmicutes	c__Clostridia	o__Clostridiales	f__Lachnospiraceae	g__unclassified	s__unclassified	NA	5796.1	4392.6	6488	5321.7	6919.3	5690.2	7691.3	4601.8	3468.5	4365.5	6149.3	7397.3	4366.9	5960.6	6782.9
134	k__Bacteria	p__Firmicutes	c__Clostridia	o__Clostridiales	f__Lachnospiraceae	g__unclassified	s__unclassified	NA	2478.17	1106.25	1358.08	1638.08	2296.83	2089.83	3070.92	2106.25	1649.83	1531	4718.92	2036.92	1290.42	899.667	6320.17
135	k__Bacteria	p__Proteobacteria	c__Gammaproteobacteria	o__Pseudomonadales	f__Pseudomonadaceae	g__Pseudomonas	s__unclassified	NA	2511.67	1312.92	1305.42	1754.83	2401.42	1871.17	3129.58	2456.17	3589.83	1463	4891.33	1901.08	2325.58	982.917	6303.42
136	k__Bacteria	p__Proteobacteria	c__unclassified	o__unclassified	f__unclassified	g__unclassified	s__unclassified	NA	2305.18	1435.45	1567.64	1499	2206.82	1988.64	2663.18	2467.55	1730.91	2131.27	5504.73	3312.73	2659.09	1295.09	5769.45
137	k__Bacteria	p__Proteobacteria	c__Deltaproteobacteria	o__Syntrophobacterales	f__Syntrophaceae	g__unclassified	s__unclassified	NA	8036	6526.2	7303.1	6562.7	7929.1	6918.9	8094.7	6923.9	6063.3	5733.6	8811.4	8362.6	6361.6	6953.2	9414.9
138	k__Bacteria	p__Proteobacteria	c__Gammaproteobacteria	o__Pseudomonadales	f__Moraxellaceae	g__Acinetobacter	s__unclassified	NA	7472.08	6566.58	6724.25	6826.33	7800.58	7374.75	7652.17	7232.75	5841.25	5761.67	7938.92	7692.67	6305.75	7444.17	8827.5
139	k__Bacteria	p__Proteobacteria	c__Betaproteobacteria	o__Burkholderiales	f__Comamonadaceae	g__unclassified	s__unclassified	NA	6340.6	4918.9	4299.9	4348.1	5465.2	5069.6	5346.5	5478.2	3601.3	3298	6643.9	4263.9	3922	4622.5	8302.2
140	k__Bacteria	p__Proteobacteria	c__Alphaproteobacteria	o__Rhizobiales	f__Rhizobiaceae	g__unclassified	s__unclassified	NA	6231.09	4815.73	5131.82	5002.64	6188	5274.36	6403.18	5877.27	4142.18	4007.27	7111.91	5953.09	4024.73	4747.64	8734.55
141	k__Bacteria	p__Proteobacteria	c__Gammaproteobacteria	o__Chromatiales	f__Chromatiaceae	g__unclassified	s__unclassified	NA	7645.5	6341.75	6597.58	7515.08	7685.08	7818.42	8535.67	7701.25	7814.08	6441.33	8127.42	6206.92	6638.67	6543.42	8840.83
142	k__Bacteria	p__Proteobacteria	c__Deltaproteobacteria	o__Desulfobacterales	f__Desulfobacteraceae	g__unclassified	s__unclassified	NA	5395.91	3777.09	3460.55	4153.36	4760.27	4940.27	6261.82	5180.91	3941.91	3087.45	5505.18	3221	3248.09	3755	7758.09
143	k__Bacteria	p__Proteobacteria	c__unclassified	o__unclassified	f__unclassified	g__unclassified	s__unclassified	NA	7826.6	6344.6	6473.5	6436.7	7423.2	6995.5	7728.8	7332.7	6646.7	5474.7	8490.7	6752.6	5671.2	6063.2	9324
144	k__Bacteria	p__Proteobacteria	c__Gammaproteobacteria	o__Pseudomonadales	f__Pseudomonadaceae	g__Pseudomonas	s__unclassified	NA	4784	2982.83	2712.25	3035.83	3730.92	3610	4531.08	4179.58	2569.67	1649.42	5561.08	2082.58	2018.33	2419.42	8031.33
145	k__Bacteria	p__Proteobacteria	c__Gammaproteobacteria	o__Pseudomonadales	f__Pseudomonadaceae	g__Pseudomonas	s__unclassified	NA	4193.4	2745.1	2993.2	3348.4	4417.2	3717.8	5036.7	4330.7	1955.6	1686.1	4933.7	2400.3	1896.4	2566.2	6974.5
146	k__Bacteria	p__Bacteroidetes	c__Bacteroidia	o__Bacteroidales	f__RikenellaceaeII	g__unclassified	s__unclassified	NA	10162.3	9861.3	10205.4	10078.8	10318.5	10193	10320.6	10243.9	10228.3	9806.2	10387	10014.4	9866.8	9911.4	10453.9
147	k__Bacteria	p__Firmicutes	c__Clostridia	o__Clostridiales	f__Clostridiales_Family_XI._Incertae_Sedis	g__unclassified	s__unclassified	NA	3891.7	4428.5	4938.6	2714	6436.1	2290.8	7327.6	7319.6	6876.5	8785.9	8969.2	9248.7	8588.8	6548.8	3835.6
148	k__Bacteria	p__Proteobacteria	c__Epsilonproteobacteria	o__Campylobacterales	f__Campylobacteraceae	g__Campylobacter	s__Bacteroides_ureolyticus	NA	1460.2	4359	5529.8	2137.8	1353.1	1494.1	8567.7	1646.8	7128.8	8844.6	9527.2	9374.1	7151.7	5502.8	2583.6
149	k__Bacteria	p__Firmicutes	c__Clostridia	o__Clostridiales	f__unclassified	g__unclassified	s__unclassified	NA	6151.9	5721.5	5762.6	4377.6	5500.4	4216.4	5974.9	7286.5	5340.2	7503.6	8154.8	8378.3	7134.9	5910	5400.2
150	k__Bacteria	p__Firmicutes	c__Clostridia	o__Clostridiales	f__Lachnospiraceae	g__unclassified	s__unclassified	NA	1204.73	591.273	561.455	587	1471.36	1170.27	1139.91	8306.55	547.818	5984.55	1462.91	480.091	4035.36	2001.55	3399.91
151	k__Bacteria	p__Firmicutes	c__Clostridia	o__Clostridiales	f__Ruminococcaceae	g__unclassified	s__unclassified	NA	3341.3	968.8	5992.9	774.4	1085.6	898.4	1252.1	9569.4	5477.2	7411.6	1541.7	1750.1	4105.7	4945.9	2951.1
152	k__Bacteria	p__Bacteroidetes	c__Bacteroidia	o__Bacteroidales	f__Prevotellaceae	g__Prevotella	s__unclassified	NA	1039.9	5793.4	4811.3	1413.9	600.6	4325	8562.7	1253.4	8531.4	8044.1	8297.2	9643.8	3654.9	7036.7	3361.9
153	k__Bacteria	p__Bacteroidetes	c__Bacteroidia	o__Bacteroidales	f__Prevotellaceae	g__Prevotella	s__unclassified	NA	1906	2381.5	8424.5	746.1	949.2	1022.9	4244.3	8561.9	1997.1	8589.6	3568.3	8363.7	7043.8	2276	3291.3
154	k__Bacteria	p__Bacteroidetes	c__Bacteroidia	o__Bacteroidales	f__Prevotellaceae	g__Prevotella	s__unclassified	NA	5357.6	3847.3	5941.4	5809.6	2304.3	4276.4	1568.8	1183.9	3907.7	1465.5	2496.2	1058.2	832.9	1415.5	4402.6
155	k__Bacteria	p__Bacteroidetes	c__Sphingobacteria	o__Sphingobacteriales	f__Chitinophagaceae	g__unclassified	s__unclassified	NA	6214.36	989.364	402.727	3145.91	593.636	5856.36	1426.18	2371.55	5335.64	3022.64	1396.82	736.909	478	6354.36	3049.09
156	k__Bacteria	p__Firmicutes	c__Clostridia	o__Clostridiales	f__Lachnospiraceae	g__Coprococcus	s__unclassified	NA	6732.92	916.692	745.923	1193.23	1336.15	1178.38	1418.62	6775.31	6966.23	6475.62	1842.85	790.615	570.231	4058.46	3877.69
157	k__Bacteria	p__Firmicutes	c__Clostridia	o__Clostridiales	f__Clostridiales_Family_XIII._Incertae_Sedis	g__Eubacterium	s__unclassified	NA	4552.25	6518.92	6777.5	6137.5	5643.83	1131	1158.83	1329.67	346.5	1865.08	1639.58	584.833	3365.33	410.917	4838.83
158	k__Bacteria	p__Proteobacteria	c__Gammaproteobacteria	o__Pseudomonadales	f__Pseudomonadaceae	g__Pseudomonas	s__Pseudomonas_cedrina	NA	1459	4586.5	5233.8	3789.4	1223	6544.2	1192.4	1211.2	9887.3	9335	1347	2205	9520.7	7442.7	3314
159	k__Bacteria	p__Firmicutes	c__Bacilli	o__Gemellales	f__Gemellaceae	g__Gemella	s__unclassified	NA	8551.8	8110.4	8805.4	8827.7	8418	8075	7350.4	6199.1	6004.2	6909.5	3309.3	5935	5198.4	5206.3	3196.8
160	k__Bacteria	p__Firmicutes	c__Bacilli	o__Gemellales	f__Gemellaceae	g__Gemella	s__unclassified	NA	7171.6	5183.6	6629.4	7170	7154.1	6175.3	1690.2	4298.1	670.9	4761.4	8727.9	5000	4463.6	4048.8	2627.8
161	k__Bacteria	p__Verrucomicrobia	c__Verrucomicrobiae	o__Verrucomicrobiales	f__Verrucomicrobiaceae	g__Akkermansia	s__unclassified	NA	796.2	985	7088.9	1015.4	994.1	1167.9	1395.9	9364.9	560.3	5137.3	8595.4	1604.4	6766.3	1330.8	2796.4
162	k__Bacteria	p__Firmicutes	c__Bacilli	o__Lactobacillales	f__Aerococcaceae	g__Aerococcus	s__unclassified	NA	1048.25	460.583	424.25	6807.75	4550.58	5145.33	1176.33	988.25	6397.92	4408	1467.17	7466.75	8611.17	7287.67	3862.5
163	k__Bacteria	p__Proteobacteria	c__Alphaproteobacteria	o__Rickettsiales	f__Pelagibacteraceae	g__Candidatus_Pelagibacter	s__unclassified	NA	1147.27	3779	6122.82	880.636	679.182	5447.82	6942	1216.09	3213.82	382.818	1315.09	5550.45	419.273	442.818	3829.27
164	k__Bacteria	p__Proteobacteria	c__Alphaproteobacteria	o__Rhizobiales	f__Rhizobiaceae	g__Shinella	s__Shinella_granuli	NA	1653.7	9224.9	8673.8	1488.3	9034.7	6951.6	1377	1371.5	8395.9	7241.6	2987.2	9347.7	8496.1	10056.3	4660.1
165	k__Bacteria	p__Fusobacteria	c__Fusobacteria	o__Fusobacteriales	f__Fusobacteriaceae	g__Leptotrichia	s__unclassified	NA	7431.43	7538.57	6279.21	7717.86	763.714	587.5	908.071	777.929	483.714	3390.71	1467.36	485.643	589	4045.36	2843.93
166	k__Bacteria	p__Bacteroidetes	c__Flavobacteria	o__Flavobacteriales	f__Flavobacteriaceae	g__Haloanella	s__unclassified	NA	1589.9	1223	5983.2	2799.2	3055	9044.1	1835	1076.7	1664.4	6187.6	8577.8	9166.3	9219.2	9308.1	2600.8
167	k__Bacteria	p__Firmicutes	c__Clostridia	o__Clostridiales	f__Clostridiales_Family_XI._Incertae_Sedis	g__Anaerococcus	s__unclassified	NA	7148.2	1194.2	7138.9	705	5371.8	5973.7	2156.1	8477.4	7827.5	8217.6	7981.5	6385.5	7387.8	6392.2	3025.4
168	k__Bacteria	p__Proteobacteria	c__Betaproteobacteria	o__Burkholderiales	f__Burkholderiaceae	g__Polynucleobacter	s__unclassified	NA	5858.8	4518.6	8387.7	561.4	827.6	7153.3	8936.3	1007.8	416.1	2764.9	1428.4	453	325.5	481.5	3314.7
169	k__Bacteria	p__Proteobacteria	c__Betaproteobacteria	o__Methylophilales	f__Methylophilaceae	g__unclassified	s__unclassified	NA	642.273	436.636	8596.55	367.636	577.273	4625.09	8273.91	1014.09	476	222.545	1414.27	320.182	272.364	398.636	1882.45
170	k__Bacteria	p__Bacteroidetes	c__Bacteroidia	o__Bacteroidales	f__Prevotellaceae	g__Prevotella	s__Prevotella_tannerae	NA	1481.2	3578.1	8684.8	1433.9	1279.6	1003.6	7843.1	1312	8808.7	355.9	1927	763.4	538.1	4100.5	3374.7
171	k__Bacteria	p__Bacteroidetes	c__Bacteroidia	o__Bacteroidales	f__Prevotellaceae	g__Prevotella	s__Prevotella_nigrescens	NA	6723.08	3068.42	7659.5	7458.83	2251.67	615.5	915	2239.25	516.5	522.833	1308.58	718.833	300.5	347.417	2998.67
172	k__Bacteria	p__Bacteroidetes	c__Bacteroidia	o__Bacteroidales	f__Prevotellaceae	g__Prevotella	s__Prevotella_pallens	NA	5404.17	6261.5	8187.08	6903.17	6839.58	2118.42	1614.92	1030.33	6504.83	625.583	3286.92	1030.67	570.917	1743.17	3906.58
173	k__Bacteria	p__Firmicutes	c__Bacilli	o__Lactobacillales	f__Enterococcaceae	g__Enterococcus	s__unclassified	NA	2150.64	7626.07	7622.93	6144.86	7929.14	8249.57	3282.5	1538.36	1328.07	7249.93	2217.36	7206.36	6350.5	5252.43	3108.07
174	k__Bacteria	p__Proteobacteria	c__Gammaproteobacteria	o__Pseudomonadales	f__Pseudomonadaceae	g__Pseudomonas	s__unclassified	NA	5654.33	7715.08	2949.58	5748.42	5761.5	2649	1280.42	2078.17	7279.83	2378.58	1707.67	4858.83	6405.5	7991.33	2039.25
175	k__Bacteria	p__Proteobacteria	c__Alphaproteobacteria	o__Sphingomonadales	f__Sphingomonadaceae	g__Sphingobium	s__Sphingobium_yanoikuyae	NA	1114.07	8620.86	452.571	7418.64	1075.93	6188.29	2071.57	719.214	608.071	240.786	974.571	4874.86	8407.64	7480.93	2659.29
176	k__Bacteria	p__Proteobacteria	c__Gammaproteobacteria	o__Pseudomonadales	f__Moraxellaceae	g__Acinetobacter	s__unclassified	NA	1134.7	4573.9	379.4	3113.2	1234.7	1195.8	6034.8	1162.8	672.9	5524.1	7623.3	6136	4451.1	4130.8	3174.4
177	k__Bacteria	p__Firmicutes	c__Bacilli	o__Lactobacillales	f__Lactobacillaceae	g__Lactobacillus	s__Lactobacillus_delbrueckii	NA	710.357	564.143	4661.57	696.143	1185.36	5721.5	853.786	894.214	286.571	226.857	1278.93	8391.71	8385.79	905.929	2426.36
178	k__Bacteria	p__Firmicutes	c__Bacilli	o__Lactobacillales	f__Carnobacteriaceae	g__Granulicatella	s__unclassified	NA	10264.1	10328.1	10290.4	10320.4	10355.2	10278	10140.5	9965.7	10104.1	10118.5	10006	8378.1	9882	8790.5	4336.4
179	k__Bacteria	p__Proteobacteria	c__Gammaproteobacteria	o__Pseudomonadales	f__Moraxellaceae	g__Psychrobacter	s__Psychrobacter_psychrophilus	NA	911.1	586.9	526.4	6684.6	1239.5	8656.3	1084	998.4	681.5	297.4	1904.7	318	5934.1	3958.2	3288.9
180	k__Bacteria	p__Proteobacteria	c__Gammaproteobacteria	o__Pseudomonadales	f__Moraxellaceae	g__Psychrobacter	s__unclassified	NA	1011.9	879.2	861.9	7057.7	2287.3	9349.3	1363.4	1744.7	656.6	566.4	2337.2	4798.2	6996.6	5317.9	3632.4
181	k__Bacteria	p__Firmicutes	c__Clostridia	o__Clostridiales	f__Clostridiaceae	g__Clostridium	s__unclassified	NA	956.9	624.3	624.6	1241.1	3460.4	7360.3	1160.1	5865.6	789.8	736.6	1742.5	4101.4	7792.8	8300.1	3147.9
182	k__Bacteria	p__Planctomycetes	c__Planctomycea	o__Planctomycetales	f__Planctomycetaceae	g__Planctomyces	s__unclassified	NA	1108.36	2136.91	590.636	745.818	1116.64	1483.55	1274.64	1581.45	1192.36	6584	1267.55	6734.45	9061.27	7176.09	3001.64
183	k__Bacteria	p__Proteobacteria	c__Betaproteobacteria	o__Burkholderiales	f__Burkholderiaceae	g__Burkholderia	s__unclassified	NA	8165.3	6899.4	7331.2	7462.6	4113	6666.9	3336.7	6510	8053.6	6231.2	1946	7232.9	7109.9	7023.9	4378.6
184	k__Bacteria	p__Proteobacteria	c__Betaproteobacteria	o__Neisseriales	f__Neisseriaceae	g__Neisseria	s__Neisseria_subflava	NA	1333.2	7323.1	9430	9492.1	9342.3	9064.6	1466.7	1116.1	835.2	4835.1	1469.3	7510.3	389.9	3520	4316.2
185	k__Bacteria	p__Proteobacteria	c__Epsilonproteobacteria	o__Campylobacterales	f__Campylobacteraceae	g__Campylobacter	s__unclassified	NA	828.727	2083.73	2838.64	756.818	518.364	742.364	6478.27	753.273	4294	5783.73	7601.18	6862.18	4272.64	2793.45	2886.18
186	k__Bacteria	p__Proteobacteria	c__Epsilonproteobacteria	o__Campylobacterales	f__Campylobacteraceae	g__Campylobacter	s__unclassified	NA	723.3	2218.6	4293.6	2862.9	646.9	7013.2	589.4	385.7	7582.2	1464.6	1234.6	1288.7	3527.5	220.1	1957.3
187	k__Bacteria	p__Actinobacteria	c__Actinobacteria	o__Actinomycetales	f__Actinomycetaceae	g__Actinobaculum	s__Actinobaculum_schaalii	NA	1219.9	1942.5	1102.4	1417.5	1316.8	1406.1	2182.6	1383.6	4794.1	9237	6118.9	8925.1	7911.8	3330.8	3628.8
188	k__Bacteria	p__Firmicutes	c__Clostridia	o__Clostridiales	f__Lachnospiraceae	g__unclassified	s__unclassified	NA	4007.7	7773.1	8421.8	8482.5	8255.4	7772.1	3185	9508.8	9285.7	9640.4	6576.2	3547.3	7462.3	6322.6	3267.6
189	k__Bacteria	p__Firmicutes	c__Clostridia	o__Clostridiales	f__Lachnospiraceae	g__Blautia	s__unclassified	NA	4830.2	7517.7	8114.7	8356.9	8489.9	7090	2883.3	9261.5	8985.3	8726.8	4239.1	3770.5	7200.9	5515.1	3580.2
190	k__Bacteria	p__Firmicutes	c__Clostridia	o__Clostridiales	f__Lachnospiraceae	g__unclassified	s__unclassified	NA	909.364	1145	1870.91	1736.36	3582.91	908.636	1286.64	5388.27	3747.09	4931.18	2317.36	794.455	2045.82	1061.27	3077.64
191	k__Bacteria	p__Firmicutes	c__Clostridia	o__Clostridiales	f__Lachnospiraceae	g__unclassified	s__unclassified	NA	1195.64	2744.18	4518.45	4508.64	6468.91	2408.36	1788.18	7687.73	7259.73	6939.36	2351.27	2000.27	5839.91	3318.09	3835.45
192	k__Bacteria	p__Firmicutes	c__Clostridia	o__Clostridiales	f__Lachnospiraceae	g__Roseburia	s__Roseburia_faecis	NA	1715.9	4558.6	1261.1	1212.3	2095.2	750.8	1295.7	6484.3	7584.6	8662	2788.3	1118.8	1048.6	1585.7	1836.4
193	k__Bacteria	p__Firmicutes	c__Clostridia	o__Clostridiales	f__Lachnospiraceae	g__Coprococcus	s__unclassified	NA	2820.09	771.909	569.818	910.091	847.909	877.545	852.818	7558.09	5651.36	7117.82	1570.82	361.091	541.909	5006.55	3521.82
194	k__Bacteria	p__Firmicutes	c__Clostridia	o__Clostridiales	f__Lachnospiraceae	g__Eubacterium	s__unclassified	NA	807.364	516.091	691.182	864.727	1013.64	676.818	856.727	6178.27	769.545	6226.55	1720	460.818	735.182	2947.82	2553
195	k__Bacteria	p__Firmicutes	c__Clostridia	o__Clostridiales	f__Lachnospiraceae	g__unclassified	s__unclassified	NA	3663.5	1451.07	3390.07	2767.29	4601.71	1213.86	2202.64	6961.79	5485.29	6379.36	6299.36	1382.86	3385.14	3401.07	3103
196	k__Bacteria	p__Firmicutes	c__Clostridia	o__Clostridiales	f__Lachnospiraceae	g__unclassified	s__unclassified	NA	1094.54	477.769	5432.62	969.846	1247.54	999.077	1229.85	7111.54	7072	6903.08	2896.69	928.923	845.231	2527.15	3148.54
197	k__Bacteria	p__Firmicutes	c__Clostridia	o__Clostridiales	f__Ruminococcaceae	g__unclassified	s__unclassified	NA	4944.7	5654.6	8469.5	2004	6594.1	1742.9	2190	10112.9	7055	9601.9	2247.4	6953.1	7979.7	7154.9	4867.6
198	k__Bacteria	p__Firmicutes	c__Clostridia	o__Clostridiales	f__Ruminococcaceae	g__unclassified	s__unclassified	NA	1066.83	6360.25	7212.5	504.75	7203.25	564.583	1285.83	9320.83	1772.83	8917.75	1436.33	7089.33	8045.83	5494.08	3344.75
199	k__Bacteria	p__Actinobacteria	c__Actinobacteria	o__Actinomycetales	f__Actinomycetaceae	g__Actinomyces	s__Actinomyces_oris	NA	8082.8	6486.8	8619.7	7839.3	1486.5	8015.3	9402.1	1655.4	7406.2	9133.2	2084.8	5804.9	7322.3	2861.2	3032.9
200	k__Bacteria	p__Proteobacteria	c__Alphaproteobacteria	o__Sphingomonadales	f__Sphingomonadaceae	g__Sphingosinicella	s__unclassified	NA	3406.27	7143	6128.91	7925.27	8412.09	7665.09	6476.91	3601.45	2976.45	1753.45	1100.36	6088.09	7547.09	7192.36	2724.18
201	k__Bacteria	p__Proteobacteria	c__Alphaproteobacteria	o__Sphingomonadales	f__Sphingomonadaceae	g__Sphingopyxis	s__unclassified	NA	1711	6373.1	3343.5	1337.7	877	7844.1	1425.1	5394	660.9	435.4	1477.2	7032.3	8324.8	8423.4	2598.3
202	k__Bacteria	p__Fusobacteria	c__Fusobacteria	o__Fusobacteriales	f__Fusobacteriaceae	g__Leptotrichia	s__unclassified	NA	7180.92	7047.25	6491.17	7020	5259.33	4652.67	5160.75	1407.58	5867.67	5830.08	1828.5	4238.92	3356.58	3260.5	2807.08
203	k__Bacteria	p__Proteobacteria	c__Gammaproteobacteria	o__Pasteurellales	f__Pasteurellaceae	g__unclassified	s__unclassified	NA	5990.3	6006	7253	8308.6	7369	6519.1	6788	1575.3	4505.6	3173.1	1899.8	5511.9	2905.7	3101.6	4082.3
204	k__Bacteria	p__Bacteroidetes	c__Sphingobacteria	o__Sphingobacteriales	f__Chitinophagaceae	g__unclassified	s__unclassified	NA	9609	8425.2	7202.5	8448	8327.4	8219.1	7804.4	8907.9	7924.2	8301.7	2514	7253.8	7232.4	8489.4	5201.7
205	k__Bacteria	p__Bacteroidetes	c__Flavobacteria	o__Flavobacteriales	f__Flavobacteriaceae	g__Flavobacterium	s__unclassified	NA	1235.8	3017.4	7990.5	1570.4	2351.5	5358.8	1977.4	1424.3	5664.4	755.7	1654.8	1117.9	789.5	7881.3	3444.7
206	k__Bacteria	p__Bacteroidetes	c__Sphingobacteria	o__Sphingobacteriales	f__Sphingobacteriaceae	g__Sphingobacterium	s__Sphingobacterium_multivorum	NA	719.273	9812.36	1017.09	1046.91	1084.82	6853	1128.09	1547.45	860.364	2641.27	1526.91	7562.27	10125.3	9362.64	2583.91
207	k__Bacteria	p__Proteobacteria	c__Alphaproteobacteria	o__Rhizobiales	f__Bradyrhizobiaceae	g__Bradyrhizobium	s__Bradyrhizobium_elkanii	NA	9318.82	8811.55	7213.82	7171.18	6411.73	8686.82	8733.82	8734.55	6013.09	7423.36	9644.09	7536.18	8255.18	8348.55	9890.45
208	k__Bacteria	p__Proteobacteria	c__Alphaproteobacteria	o__Rhizobiales	f__Bradyrhizobiaceae	g__Bradyrhizobium	s__unclassified	NA	7361.25	5689	4114.58	4135.83	4083	6173.75	6487.67	6270.08	3280	3925.42	8005.08	4116.33	4961.17	4815	9135
210	k__Bacteria	p__Proteobacteria	c__Betaproteobacteria	o__Burkholderiales	f__Comamonadaceae	g__Aquamonas	s__unclassified	NA	8308.73	4410.91	4990.82	4027.55	2143.27	6875.73	2756.36	8252.45	6440.91	6619.64	8080	1675	6168.73	8066.18	4046.27
211	k__Bacteria	p__Proteobacteria	c__Betaproteobacteria	o__Burkholderiales	f__Alcaligenaceae	g__Achromobacter	s__Bordetella_hinzii	NA	1048.75	7521.42	4283.42	449.083	990.667	771.667	1009.25	834.583	7875.42	648.083	1838.67	5658.5	4473.25	7301.67	1967.5
212	k__Bacteria	p__Firmicutes	c__Clostridia	o__Clostridiales	f__Lachnospiraceae	g__Coprococcus	s__unclassified	NA	1287.5	1594.4	1121.1	878.1	1686.9	683.6	2136.5	9464	842.5	7032.5	1645.7	1232.6	5725.9	5563.7	1353.7
213	k__Bacteria	p__Firmicutes	c__Clostridia	o__Clostridiales	f__Ruminococcaceae	g__Faecalibacterium	s__unclassified	NA	3426.45	5303.45	7426.55	4129.36	5955.73	2415.09	1978.09	9255.45	6244.18	8940.09	2713.27	6397.27	7401.55	5818.73	4193.73
214	k__Bacteria	p__Firmicutes	c__Clostridia	o__Clostridiales	f__Ruminococcaceae	g__Faecalibacterium	s__unclassified	NA	2038	4127.36	5540.09	3241.91	2559.55	2087.82	1581.36	8311.55	4703.73	7378.18	2646.82	3859.64	4345.73	3201.27	2130.82
215	k__Bacteria	p__Firmicutes	c__Clostridia	o__Clostridiales	f__Ruminococcaceae	g__unclassified	s__unclassified	NA	2267.4	1875.8	3507.2	1397.5	1231.2	892.8	1461.9	7709.8	2536.7	4570.5	1470.7	1297.5	1533.6	2144.3	3115.9
216	k__Bacteria	p__Firmicutes	c__Clostridia	o__Clostridiales	f__Clostridiales_Family_XI._Incertae_Sedis	g__Peptoniphilus	s__Peptoniphilus_asaccharolyticus	NA	2016.4	4698	2067	4251.1	777.1	737.5	6642.1	5406.2	5470	6509.6	8252.1	7243.9	6820.1	4648.4	3130.3
217	k__Bacteria	p__Firmicutes	c__Clostridia	o__Clostridiales	f__Veillonellaceae	g__Veillonella	s__Veillonella_parvula	NA	8526.1	8452.4	8660.2	8436.1	8832.1	8646.3	8282.2	5353.3	8253.3	7675.2	5840	7017.3	6949.5	4731.8	4092.4
218	k__Bacteria	p__Bacteroidetes	c__Bacteroidia	o__Bacteroidales	f__RikenellaceaeII	g__unclassified	s__unclassified	NA	2372.5	1446.33	1449.17	1802.5	2413.92	2708.17	2693	2571.08	3003.75	2359.33	5420.33	2656.17	2489.08	812.083	6894.75
219	k__Bacteria	p__Proteobacteria	c__Betaproteobacteria	o__Burkholderiales	f__Comamonadaceae	g__unclassified	s__unclassified	NA	7142.1	5516.5	3840.2	5192.2	5337.2	5657	6821	7087.8	5859.2	5229.6	6117	4674.4	5833.3	6070.1	6201.4
220	k__Bacteria	p__Firmicutes	c__Clostridia	o__Clostridiales	f__Clostridiales_Family_XI._Incertae_Sedis	g__unclassified	s__unclassified	NA	2837.2	6226.2	1444.2	4667.8	5936.8	5118.1	9138.8	6555.5	8015.4	9406.2	9896.9	9776	9603.3	8404.2	2170.6
221	k__Bacteria	p__Firmicutes	c__Clostridia	o__Clostridiales	f__Ruminococcaceae	g__Ruminococcus	s__unclassified	NA	1319.64	736.364	5673.45	5817.64	1258	957.818	1669.36	1392.09	5521	4248.91	1396.27	4362.64	860.364	547.364	3595.82
222	k__Bacteria	p__Firmicutes	c__Clostridia	o__Clostridiales	f__Peptostreptococcaceae	g__Peptostreptococcus	s__unclassified	NA	1996.3	8716.9	8771.8	8469.7	6723.7	8248.7	5043	2857.8	6790.1	6597.8	2560.6	2020.9	2994	2103	3827.9
223	k__Bacteria	p__Proteobacteria	c__Alphaproteobacteria	o__Rhizobiales	f__Rhizobiaceae	g__Agrobacterium	s__Rhizobium_sp._IRBG_74	NA	2245.7	3052	1804.3	5824.1	6084.3	6014.2	4160.8	2333.7	4967.9	3928.2	6341.8	5247.2	5969.4	8049.2	3413
224	k__Bacteria	p__Proteobacteria	c__Alphaproteobacteria	o__Rhizobiales	f__Hyphomicrobiaceae	g__unclassified	s__unclassified	NA	816.333	1399.5	525.5	1943.33	817.25	736.417	888.5	1494.92	441.5	1086.25	1897.92	7675.83	4900.33	8635.75	2326.75
225	k__Bacteria	p__Proteobacteria	c__Alphaproteobacteria	o__Sphingomonadales	f__Sphingomonadaceae	g__Sphingomonas	s__unclassified	NA	2667.4	901.4	4805.6	6726.2	7618.9	5976.9	3170.4	1241.4	701.9	778.3	1887.7	1638.9	1409.8	2963.9	4406.9
226	k__Bacteria	p__Firmicutes	c__Bacilli	o__Lactobacillales	f__Streptococcaceae	g__Streptococcus	s__unclassified	NA	8069.17	9282.25	9368.67	9621.08	9159.5	9218.67	8876.17	5858	8780.25	9296.92	5989.42	9436	9490	6923.25	4076
227	k__Bacteria	p__Firmicutes	c__Bacilli	o__Lactobacillales	f__Streptococcaceae	g__Streptococcus	s__unclassified	NA	7790.91	7504.18	8013.18	8484.73	8215.36	7720	7596.64	4703.91	6629.82	6763.55	3895.18	7134.45	7170.91	5382.27	3927.27
228	k__Bacteria	p__Firmicutes	c__Bacilli	o__Lactobacillales	f__Streptococcaceae	g__Streptococcus	s__unclassified	NA	7014.9	7659.4	7332	7368.7	8011	7295.5	7677.8	5897.4	6802.5	6423.5	2154.5	3261.9	4566.7	3978.5	2451.5
229	k__Bacteria	p__Firmicutes	c__Bacilli	o__Lactobacillales	f__Enterococcaceae	g__unclassified	s__unclassified	NA	8778.55	9109.36	9119.36	9101.73	9139.91	9043	8635.45	8090.09	8546.73	8638.36	8710.45	7300.18	7959.64	6471	3234
230	k__Bacteria	p__Actinobacteria	c__Actinobacteria	o__Actinomycetales	f__Microbacteriaceae	g__unclassified	s__unclassified	NA	8124.27	7419.09	9112.82	8724.45	9144.55	9073.55	9970.18	6148	7400.18	8493	8344.18	9315.45	8379.18	8969.73	5862.55
231	k__Bacteria	p__Actinobacteria	c__Actinobacteria	o__Actinomycetales	f__Actinomycetaceae	g__Mobiluncus	s__Mobiluncus_curtisii	NA	2497.3	5990.5	4015.2	5522.4	2267.3	2121.5	7269.7	8417.4	7678	8928.4	8205.4	9001.5	9009.1	6573.5	3563.3
232	k__Bacteria	p__Proteobacteria	c__Gammaproteobacteria	o__Pseudomonadales	f__Pseudomonadaceae	g__Pseudomonas	s__unclassified	NA	2509.73	4542.82	879.727	2019.36	2177.27	2187.36	1367.36	1277.64	4515.27	1808.82	1710.82	1285.55	2972.18	5265	3933.82
233	k__Bacteria	p__Proteobacteria	c__Gammaproteobacteria	o__Enterobacteriales	f__Enterobacteriaceae	g__unclassified	s__unclassified	NA	7452	6399.5	6168.1	4669.2	7025.6	6598.4	5639.7	7356.2	6690.2	2927.8	6392.2	5500.4	5529.7	5652.7	5547.4
234	k__Bacteria	p__Proteobacteria	c__Betaproteobacteria	o__Methylophilales	f__Methylophilaceae	g__Methylophilus	s__unclassified	NA	849.5	7094.2	1693.8	1786.4	504.8	581.2	771	472.1	5969.5	180.2	1107.1	4704.4	396.2	8514.1	3463.3
235	k__Bacteria	p__Proteobacteria	c__Betaproteobacteria	o__Burkholderiales	f__Comamonadaceae	g__unclassified	s__unclassified	NA	7817.7	5959.9	4351.7	5273.8	5867.7	5699.8	6533.2	7186.8	5849.4	5135.3	7341.2	5671.7	5937.6	6496	7833.8
236	k__Bacteria	p__Cyanobacteria	c__Chloroplast	o__Streptophyta	f__unclassified	g__unclassified	s__unclassified	NA	1997.3	7879.7	5584.2	3679.8	8342.6	7194.6	838.9	5208.8	5893.8	6885.4	1931.1	8323.1	6001.7	6944.2	2745.5
237	k__Bacteria	p__Bacteroidetes	c__Flavobacteria	o__Flavobacteriales	f__Flavobacteriaceae	g__unclassified	s__unclassified	NA	2382.14	6812.93	7138.36	7250.64	4963.64	2963.86	1756.14	1419.5	2142.36	5870.5	1794.14	721.5	499.5	1360.79	4203.64
238	k__Bacteria	p__Bacteroidetes	c__Bacteroidia	o__Bacteroidales	f__unclassified	g__unclassified	s__unclassified	NA	6639	1650.36	8326.36	8441.09	7671.91	6243.09	2281.73	2449.82	7099.27	5791.27	1743.55	1273.82	5698.27	5788.09	2519.18
239	k__Bacteria	p__Bacteroidetes	c__Flavobacteria	o__Flavobacteriales	f__Flavobacteriaceae	g__Capnocytophaga	s__unclassified	NA	503.1	220	6154.6	5603.9	800.9	598.1	1033.2	650.2	3739.1	5347.9	1655.4	3989.6	220.6	3877.2	2441.4
240	k__Bacteria	p__Bacteroidetes	c__Sphingobacteria	o__Sphingobacteriales	f__Chitinophagaceae	g__unclassified	s__unclassified	NA	7843.7	3377.2	515.7	3106.3	805.7	1260.8	1575.8	5531.7	5140.3	2066	1170.3	3274	317.3	4108.9	2491.7
241	k__Bacteria	p__Bacteroidetes	c__Bacteroidia	o__Bacteroidales	f__RikenellaceaeII	g__unclassified	s__unclassified	NA	7007.1	5481.4	5986.6	6384.8	6835.4	6355.3	7461	6858.3	6441.6	4875.3	8029.7	5429.2	5168.3	5451.3	8916.6
242	k__Bacteria	p__Firmicutes	c__Bacilli	o__Lactobacillales	f__Streptococcaceae	g__Streptococcus	s__unclassified	NA	7393.17	7923.17	8151.25	8332.83	7803.92	7244.42	6550.67	5278.25	5912.5	7009.83	4009.42	7930.33	7436.33	5511.42	5717.33
243	k__Bacteria	p__Firmicutes	c__unclassified	o__unclassified	f__unclassified	g__unclassified	s__unclassified	NA	8360.1	8587	8862.3	8760.7	9307.8	8425.5	9054.4	8276.2	8640.1	8440.4	2237	9089.2	9063.9	7483.7	3606.1
244	k__Bacteria	p__Firmicutes	c__Bacilli	o__Gemellales	f__Gemellaceae	g__Gemella	s__unclassified	NA	7216.1	6711.7	6915.9	7474.1	7052.3	6484.8	5824.1	4816.7	4210.6	4983.4	7783.9	4006.6	3577.2	3541.7	2900.7
245	k__Bacteria	p__Firmicutes	c__Clostridia	o__Clostridiales	f__Lachnospiraceae	g__unclassified	s__unclassified	NA	6734.3	5087.5	5611.7	5005.6	6613	5827.9	6787.2	6077.1	4666.1	4157.7	7464.7	6065.2	4511.1	5059.9	8443.6
246	k__Bacteria	p__Firmicutes	c__Clostridia	o__Clostridiales	f__Lachnospiraceae	g__unclassified	s__unclassified	NA	2781.12	1586.38	1978.88	2198.25	3011.56	2205.81	3490.75	2923.69	4078	2976.12	5635.31	3152.31	3243.06	965.438	7137.75
247	k__Bacteria	p__Firmicutes	c__Clostridia	o__Clostridiales	f__Lachnospiraceae	g__unclassified	s__unclassified	NA	2573.73	1426	1388.82	1796.82	2561.27	2192.55	3450.27	2765.18	3893.55	2771.36	4996.82	1620.27	2335.82	763.455	7215.18
248	k__Bacteria	p__Proteobacteria	c__Gammaproteobacteria	o__Pseudomonadales	f__Pseudomonadaceae	g__Pseudomonas	s__unclassified	NA	2783.92	1470.67	1864.75	1805.33	2556.5	2300.67	3198.33	2587.58	3314.33	2865.33	5870.08	3464.75	2974.83	1121.5	7003.42
249	k__Bacteria	p__Proteobacteria	c__Gammaproteobacteria	o__Xanthomonadales	f__Xanthomonadaceae	g__unclassified	s__unclassified	NA	880.909	7655.55	5588.45	2212.73	5995.45	6377.18	1410.82	7120.73	1276.82	4798.09	1340.09	7209.27	281.273	7167.91	2554
250	k__Bacteria	p__Proteobacteria	c__Gammaproteobacteria	o__unclassified	f__unclassified	g__unclassified	s__unclassified	NA	9075.5	8373.2	7704.9	7288.7	8504.7	8473.8	8127.5	8461.4	7397.6	7862.8	9438.3	8480.8	8056.2	8255.4	9859.8
251	k__Bacteria	p__Proteobacteria	c__Betaproteobacteria	o__Burkholderiales	f__Comamonadaceae	g__unclassified	s__unclassified	NA	9670.6	9400	7974.4	7902.8	8429.4	9101.3	8783.1	9119.5	8129.6	8862.4	9467	8489.5	8857.5	9068	8856.2
252	k__Bacteria	p__Proteobacteria	c__Betaproteobacteria	o__Burkholderiales	f__Burkholderiaceae	g__Ralstonia	s__unclassified	NA	9757.5	9635	8185.9	8441.5	8742.3	9377.4	9101.4	9272.2	8596	8952.9	9417.6	9152.6	9350.3	9109.7	9557.4
253	k__Bacteria	p__Proteobacteria	c__Betaproteobacteria	o__Burkholderiales	f__Comamonadaceae	g__unclassified	s__unclassified	NA	7242.5	5513.17	4270.17	5779.42	5407.17	5812.67	7429.75	7278.67	6810.75	5311.33	6777.67	4804.42	5958.58	6172.75	6516.33
254	k__Bacteria	p__Proteobacteria	c__Gammaproteobacteria	o__Pseudomonadales	f__Moraxellaceae	g__Acinetobacter	s__unclassified	NA	5733.4	4691.7	4731.9	4803.9	6169.3	5788.2	6274.6	5524.1	3721.5	3674.4	6529.1	5749.2	4095.4	5233.3	7235
255	k__Bacteria	p__Proteobacteria	c__Gammaproteobacteria	o__Pseudomonadales	f__Pseudomonadaceae	g__Pseudomonas	s__unclassified	NA	4980.83	8592	7974.08	9263.42	8801.58	9223.5	8594.5	4632.33	8356.42	5298.92	4394.92	8753.08	8368.92	8981.17	3997.5
256	k__Bacteria	p__Proteobacteria	c__Deltaproteobacteria	o__Bdellovibrionales	f__Bdellovibrionaceae	g__Bdellovibrio	s__unclassified	NA	8766.3	9032.1	7592.3	6415.6	2714.4	8599.7	9021.3	9341.3	8470.9	8403.3	3399	8936.8	7593.4	9375.5	3160.1
257	k__Bacteria	p__Acidobacteria	c__Holophagae	o__Holophagales	f__Holophagaceae	g__Geothrix	s__unclassified	NA	1035.4	7331.1	698.6	772.2	986.1	633.7	1234.6	7935.1	563.8	1551.3	2034.5	6339.5	291.7	306	3305.6
258	k__Bacteria	p__TM7	c__TM7-3	o__EW055	f__unclassified	g__unclassified	s__unclassified	NA	7358.82	9327.73	9204.09	9394.55	7381.09	8245	1112.45	887.273	5960.36	8167.18	2230.27	6471.64	6821.82	9073.55	3133.36
260	k__Bacteria	p__Firmicutes	c__Clostridia	o__Clostridiales	f__Lachnospiraceae	g__unclassified	s__unclassified	NA	2626.5	958.833	873.167	1375.33	1704.83	1774.67	2399.5	2534.83	2079.67	1005.67	4386.67	1504.83	1931.17	946.5	6842.83
261	k__Bacteria	p__Firmicutes	c__Clostridia	o__Clostridiales	f__Lachnospiraceae	g__unclassified	s__unclassified	NA	2553.5	1248.83	1270.17	1305.17	2110.67	1505	1607.33	2244.33	1939.67	1347.67	5053	2761.33	1929.17	1171.67	7333.33
262	k__Bacteria	p__Firmicutes	c__Clostridia	o__Clostridiales	f__Lachnospiraceae	g__unclassified	s__unclassified	NA	5416.2	5512.4	6437	7074.6	6938	6467	4956.8	8318.2	7410.6	7941.2	6853.6	3651.2	5909.4	5021	5239.2
263	k__Bacteria	p__Firmicutes	c__Clostridia	o__Clostridiales	f__Lachnospiraceae	g__unclassified	s__unclassified	NA	4969	4444.6	4359.6	4535.8	4554.8	3923	1229.2	6120.6	3404	5624.4	5509	1605.6	2487	2977.8	2769.2
264	k__Bacteria	p__Firmicutes	c__Clostridia	o__Clostridiales	f__Lachnospiraceae	g__Clostridium	s__unclassified	NA	5792.4	5825.4	6054.4	4419.8	4457	2943.8	1411.2	6724.6	4660	6042.2	3246	931	1169.4	2431.8	3074
265	k__Bacteria	p__Firmicutes	c__Clostridia	o__Clostridiales	f__Lachnospiraceae	g__unclassified	s__unclassified	NA	5697	4183	7257	6501.5	7684.5	4179	5336.67	9618.17	8918	9121	8609.67	6162.83	6619.67	8106.5	2966
266	k__Bacteria	p__Firmicutes	c__Clostridia	o__Clostridiales	f__Lachnospiraceae	g__unclassified	s__unclassified	NA	782.429	7425.29	4823.43	4745.14	664.714	6327.43	808.143	797.286	392.571	4247.57	1799.57	580.714	5886.29	222.571	2385.57
267	k__Bacteria	p__Firmicutes	c__Clostridia	o__Clostridiales	f__Lachnospiraceae	g__unclassified	s__unclassified	NA	1487.8	7912.2	6926.6	8697.6	7614	6593.6	1299.2	5735.8	6775.2	5975	1720	890.8	1573.6	2642.6	4486.4
268	k__Bacteria	p__Firmicutes	c__Clostridia	o__Clostridiales	f__Lachnospiraceae	g__unclassified	s__unclassified	NA	1280.4	6569.2	5919.6	5155.2	2219	1026.6	7080	2022.2	969.8	1750.2	3877.4	2211.4	1491.4	1199.6	3431.6
269	k__Bacteria	p__Firmicutes	c__Clostridia	o__Clostridiales	f__Lachnospiraceae	g__unclassified	s__unclassified	NA	6606.5	5584.62	6433.75	6579.62	5693.25	4982.88	2282.25	2310.38	4847.12	4080.75	2605	2591.75	2915.75	2669.62	3366.38
270	k__Bacteria	p__Firmicutes	c__Clostridia	o__Clostridiales	f__Lachnospiraceae	g__Blautia	s__unclassified	NA	2632.11	2502.33	5396.44	2118	3000.44	1714.22	1849.89	7842.89	6980	7191.33	6630.22	1146.33	2126.33	4367.33	4604.11
271	k__Bacteria	p__Acidobacteria	c__unclassified	o__unclassified	f__unclassified	g__unclassified	s__unclassified	NA	3452.83	4995	6961.67	430.333	5726.83	358.333	1277.17	9879	5251.17	9147.5	1052.5	5719.17	7119.5	5591.5	755
272	k__Bacteria	p__Chloroflexi	c__Anaerolineae	o__Anaerolineales	f__Anaerolinaceae	g__SHD-231	s__unclassified	NA	4291.2	2532.2	7430	1264.8	3378.6	1291	2161.2	9503.6	6496	8647	1419.2	4182.8	5564.6	6873.8	1852
273	k__Bacteria	p__Firmicutes	c__Clostridia	o__Clostridiales	f__Lachnospiraceae	g__unclassified	s__unclassified	NA	6400.83	4591.83	5907.33	4269.5	3456.67	2882.17	5855	7951.5	5559.33	7722.17	7786.17	7538.83	7149.5	5188.33	4697.67
274	k__Bacteria	p__Firmicutes	c__Clostridia	o__Clostridiales	f__unclassified	g__unclassified	s__unclassified	NA	5175.33	5495	5730.17	5571.33	5410.17	4696.17	6712.33	7549	6429.33	8194.17	8029.83	8112	7615.67	5591.5	2091.33
275	k__Bacteria	p__Firmicutes	c__Clostridia	o__Clostridiales	f__Clostridiales_Family_XI._Incertae_Sedis	g__unclassified	s__unclassified	NA	1852	3915.78	964.889	3049.33	3368	3068.11	7758.22	4771	5716.56	7180.22	8556.89	8294.22	8007.89	6257	2637.78
276	k__Bacteria	p__Firmicutes	c__Clostridia	o__Clostridiales	f__Lachnospiraceae	g__unclassified	s__unclassified	NA	3857.67	3196.83	1957	2979.17	3417.17	3453.33	6591.17	4735.33	4505.33	4664.5	7173.5	6067.33	5774.33	3891.5	3947.17
277	k__Bacteria	p__Proteobacteria	c__Epsilonproteobacteria	o__Campylobacterales	f__Helicobacteraceae	g__unclassified	s__unclassified	NA	1542.86	1514.29	2560.14	955.429	1034.57	1499.14	6107.43	1117.71	3516.86	5608	7465.86	6853.57	3442.29	2062.86	2238.43
278	k__Bacteria	p__Firmicutes	c__Clostridia	o__Clostridiales	f__unclassified	g__unclassified	s__unclassified	NA	3125	2699.4	2597.2	2172	2962.4	2776.6	4451	4110.2	2561.6	4361.8	6543.2	6853	5420.6	3877.4	5162.2
279	k__Bacteria	p__Firmicutes	c__Clostridia	o__Clostridiales	f__Lachnospiraceae	g__unclassified	s__unclassified	NA	3526.33	3135.33	2348.83	2852.83	2668.17	2616.33	5271.83	4797.83	3758.5	5399.33	7439.5	6593.33	5650	3170.5	3901.67
280	k__Bacteria	p__Proteobacteria	c__unclassified	o__unclassified	f__unclassified	g__unclassified	s__unclassified	NA	2285.71	784	946.571	1382.29	1684.71	1722.71	2740.14	2442.29	2245.43	1231.43	4268.71	1219.86	1548.43	661.286	6167.71
285	k__Bacteria	p__Firmicutes	c__Clostridia	o__Clostridiales	f__Lachnospiraceae	g__unclassified	s__unclassified	NA	2277.17	1094.67	988	1020	1760	1486.33	1531.67	2468.17	1388.17	2384.83	4728.83	1880.67	2039.83	534.833	5668.33
286	k__Bacteria	p__Proteobacteria	c__unclassified	o__unclassified	f__unclassified	g__unclassified	s__unclassified	NA	2326.86	1234.14	1094.29	1266.86	1471.14	1554.71	2949.43	2570.43	2584.86	2242.86	4917.14	1839.86	2729.71	1101.14	5125
288	k__Bacteria	p__Actinobacteria	c__Actinobacteria	o__Actinomycetales	f__Dermacoccaceae	g__Kytococcus	s__unclassified	NA	2486.17	3122.5	9100	1589.83	1748.17	1727.5	4758.33	6264.17	3224.67	5897.17	4836.83	6162	6040	3180	3573.33
289	k__Bacteria	p__Proteobacteria	c__Gammaproteobacteria	o__Pseudomonadales	f__Pseudomonadaceae	g__Pseudomonas	s__unclassified	NA	9055.2	9255.4	9304.6	8050.8	8046.8	8605.8	8253.8	8749.2	8888.4	9602.2	9366	9906.4	9448.4	10021.6	8557.6
291	k__Bacteria	p__Firmicutes	c__Clostridia	o__Clostridiales	f__Ruminococcaceae	g__unclassified	s__unclassified	NA	3685.67	3652.67	4557.17	3085.17	2822.5	2794.33	3671.17	7140.5	3575.33	6677.5	7254	6825.83	5691.33	4332.83	4173.17
292	k__Bacteria	p__Proteobacteria	c__unclassified	o__unclassified	f__unclassified	g__unclassified	s__unclassified	NA	7161.6	6351.2	5011.6	5250.2	5285.6	5857	6149.4	7266.6	5153.6	8416.4	8141.4	8715	7801.8	7774.8	8155
293	k__Bacteria	p__Firmicutes	c__Clostridia	o__Clostridiales	f__Lachnospiraceae	g__unclassified	s__unclassified	NA	9442	9289	8650	8485.8	8612.6	9047	8751	9392.2	8408.4	9494	9271.4	9569.6	9481	9399.8	9141.6
295	k__Bacteria	p__Proteobacteria	c__unclassified	o__unclassified	f__unclassified	g__unclassified	s__unclassified	NA	6554.83	5980.17	4840.17	6578	7327.67	7292.67	7476.17	6099	7317.83	4855.33	6827.83	5683.83	5545	6343	8279
296	k__Bacteria	p__Proteobacteria	c__Gammaproteobacteria	o__Enterobacteriales	f__Enterobacteriaceae	g__unclassified	s__unclassified	NA	8037.8	7589.6	7722	7367.2	8355.2	8377.8	9277	8664.6	9498.8	7549	9023.6	7124.2	7608.6	8108.8	7357.2
297	k__Bacteria	p__Proteobacteria	c__unclassified	o__unclassified	f__unclassified	g__unclassified	s__unclassified	NA	8701.88	8630	7809.62	9078.88	8792.62	9334.5	9609.62	9436.5	9400.75	9355.12	9082.75	8151.62	8950.75	9282.12	9579.5
298	k__Bacteria	p__Proteobacteria	c__unclassified	o__unclassified	f__unclassified	g__unclassified	s__unclassified	NA	10288.6	10204.8	9822.6	10335.2	10220.2	10415.8	10368	10413.2	10436.2	10247.2	10289.8	9632.8	10211	10380	10172
299	k__Bacteria	p__Proteobacteria	c__unclassified	o__unclassified	f__unclassified	g__unclassified	s__unclassified	NA	7780.6	8357	6885	8359.2	7974.6	8777.8	8538.6	8133.8	7651.4	7853.2	7656.2	7803.8	8508.4	9373.6	8023
300	k__Bacteria	p__Proteobacteria	c__Alphaproteobacteria	o__Rhizobiales	f__Bradyrhizobiaceae	g__unclassified	s__unclassified	NA	9544.5	9792	8652.67	9577.67	9275.17	9868.17	9626.83	9601.17	9596.83	9597.33	9244	9208	9787.33	10177.7	9354.33
301	k__Bacteria	p__Proteobacteria	c__unclassified	o__unclassified	f__unclassified	g__unclassified	s__unclassified	NA	5906.5	4967.5	3108	4591.83	4632.67	5211.33	5809	5567.17	3677	3545.17	6003.17	4590.17	4267.17	4615	7640.17
302	k__Bacteria	p__Proteobacteria	c__Betaproteobacteria	o__Burkholderiales	f__Comamonadaceae	g__unclassified	s__unclassified	NA	7370.2	6063.4	4502.6	5189.4	5991	6311.6	6446.6	6596.4	5102	5085.2	7280	5743.8	5611.2	6031.8	8303.2
304	k__Bacteria	p__Proteobacteria	c__Betaproteobacteria	o__Burkholderiales	f__Comamonadaceae	g__unclassified	s__unclassified	NA	8623.4	6927.2	4734	5688.8	6455.6	6421.4	7181.2	7733.8	6739.8	5891.2	7644.4	6221.4	6221.8	7076.2	7458
305	k__Bacteria	p__Proteobacteria	c__Deltaproteobacteria	o__Myxococcales	f__unclassified	g__unclassified	s__unclassified	NA	8709.67	7778.17	6097.83	7574.17	7514.83	7695.67	8495.17	8935.5	8094.33	7890.5	8110.83	7191	8175.17	8671.5	8446.83
306	k__Bacteria	p__Proteobacteria	c__Alphaproteobacteria	o__Rhodospirillales	f__Rhodospirillaceae	g__unclassified	s__unclassified	NA	8116.2	5624	3388.8	3029.8	3167	3435.6	5590	7469.2	3966.8	3688.2	3228.2	2759	4912.8	5231.4	2557.6
307	k__Bacteria	p__Proteobacteria	c__Alphaproteobacteria	o__unclassified	f__unclassified	g__unclassified	s__unclassified	NA	7467.6	2045.8	1085.2	1492.8	1518.4	1823.8	1892.6	3520	1096.6	2199.6	2842.4	1592.4	1257.4	2951.4	4896.4
308	k__Bacteria	p__Proteobacteria	c__unclassified	o__unclassified	f__unclassified	g__unclassified	s__unclassified	NA	2878	2498.33	671.5	3896.67	1357	1331	2470	4422.17	3342.83	997	8521.17	2139.33	2612.83	4566.17	3555.5
311	k__Bacteria	p__Firmicutes	c__Clostridia	o__Clostridiales	f__Lachnospiraceae	g__unclassified	s__unclassified	NA	5820.8	4734.6	5616.2	5102.6	6333.6	4548	7270.2	6883.4	6539.4	3742.6	7170.2	3760.8	4106.2	3933	9218
312	k__Bacteria	p__Firmicutes	c__Clostridia	o__Clostridiales	f__Lachnospiraceae	g__unclassified	s__unclassified	NA	4908.5	2922.75	3281.38	3675	4226	2781.12	5279.88	4428.25	3052.75	2029.62	5789.75	2159.38	2160.62	2430	7255.62
314	k__Bacteria	p__Proteobacteria	c__Betaproteobacteria	o__Burkholderiales	f__unclassified	g__unclassified	s__unclassified	NA	8257.17	7548.5	7275.67	8075.83	8246.83	8338.17	9003.17	8365.67	8400	7394.17	8337.83	6606	7248.67	7688.33	9071.33
317	k__Bacteria	p__Firmicutes	c__Clostridia	o__Clostridiales	f__Lachnospiraceae	g__unclassified	s__unclassified	NA	5450	3875.6	3892.2	5126.8	5110.8	4737.4	6689.6	4812.6	4687.2	2802.2	6260.6	3544.4	3052	4094.6	6575.4
319	k__Bacteria	p__Proteobacteria	c__Gammaproteobacteria	o__Legionellales	f__Legionellaceae	g__Legionella	s__unclassified	NA	6363.6	5705.4	5817.2	6702	7235.2	7240	8658.4	7120.4	7577	6616.4	8016	6159.4	6089	6446.2	9292
320	k__Bacteria	p__Actinobacteria	c__Actinobacteria	o__Actinomycetales	f__Propionibacteriaceae	g__Propionibacterium	s__unclassified	NA	6901.8	5684.4	6486	5870.2	7501	6360	7697.8	5153.4	4950	4186	7569.2	7114	5130.2	5922.8	7174.8
323	k__Bacteria	p__Actinobacteria	c__Actinobacteria	o__Actinomycetales	f__Propionibacteriaceae	g__Tessaracoccus	s__unclassified	NA	6939.62	5541.25	6543.75	5604.12	7296.5	6474.12	7704.75	4375.25	4557.88	4653.38	7407.75	7652.25	5464.12	6311.62	5654.38
325	k__Bacteria	p__Proteobacteria	c__Deltaproteobacteria	o__Desulfobacterales	f__Desulfobacteraceae	g__unclassified	s__unclassified	NA	6283.33	4852.5	4494.83	4932.33	6035.83	5646	5973	5523.33	3903.5	4047.17	6869.83	5957	4560.17	5704.67	8202.5
326	k__Bacteria	p__Proteobacteria	c__Betaproteobacteria	o__Burkholderiales	f__unclassified	g__unclassified	s__unclassified	NA	7735.6	6616.6	6322	6213.6	7350.8	6874.8	7621.2	7304	6093.4	5959	8277.2	7302.4	5828.8	6936.2	9034.4
327	k__Bacteria	p__Proteobacteria	c__Gammaproteobacteria	o__Chromatiales	f__Chromatiaceae	g__unclassified	s__unclassified	NA	7470.5	5828	5597.33	5744.67	6517.33	6217.17	6507	6579	5180.17	5034.67	7990.17	6450.83	5390.83	5775.17	9147.83
330	k__Bacteria	p__Proteobacteria	c__unclassified	o__unclassified	f__unclassified	g__unclassified	s__unclassified	NA	6959.8	5115.8	3978.2	4736.6	5700.4	5156.6	5882.6	6392.8	4684.6	3747.2	7022.8	5197.4	4059.6	4964.8	7950.6
331	k__Bacteria	p__Proteobacteria	c__unclassified	o__unclassified	f__unclassified	g__unclassified	s__unclassified	NA	6021	4701	3356	4539.2	5623.4	5233.8	6269.4	5518.4	3855.2	3451.6	6957.6	4619.2	4245.4	5217.2	8818.2
334	k__Bacteria	p__Firmicutes	c__Clostridia	o__Clostridiales	f__Lachnospiraceae	g__unclassified	s__unclassified	NA	6372.67	8028.17	8089.83	6968.17	7053.5	7086.5	6788.83	7307.17	7045	8600	8305.5	9150.17	8600.5	9503.5	6661.5
335	k__Bacteria	p__Firmicutes	c__Clostridia	o__Clostridiales	f__Lachnospiraceae	g__unclassified	s__unclassified	NA	7076.71	6506.14	7861	8086.57	8065.29	7741.57	9544.57	5896.57	6744.43	7601.57	7233.86	8138.71	7210.57	7678.14	7236.57
340	k__Bacteria	p__Proteobacteria	c__Gammaproteobacteria	o__unclassified	f__unclassified	g__unclassified	s__unclassified	NA	8425	9455.33	9460.67	10125.3	10097.3	10036	9386.83	9051.83	9647.67	9523.33	8594.17	9475.83	9519.5	9909.67	8075.5
341	k__Bacteria	p__Firmicutes	c__Clostridia	o__Clostridiales	f__Lachnospiraceae	g__unclassified	s__unclassified	NA	9180.4	9871.6	9898.6	10139.4	9923.8	10025.2	9535.8	9244.4	9703.4	9828.8	8726.8	9704.2	9748.4	9999.6	7744.8
343	k__Bacteria	p__Proteobacteria	c__unclassified	o__unclassified	f__unclassified	g__unclassified	s__unclassified	NA	3192.8	2299	7387	8093	682.2	8492	857	858.4	1354.8	5362.8	1418.4	5520	925.6	1474.2	3256.4
345	k__Bacteria	p__Firmicutes	c__Clostridia	o__Clostridiales	f__Clostridiales_Family_XI._Incertae_Sedis	g__Parvimonas	s__Parvimonas_micra	NA	832.5	5939.17	6034.5	2030	5388.17	3295.33	1002.83	5450.5	3946.83	3055.67	864.5	606.167	1267.83	673.333	2654.67
348	k__Bacteria	p__Firmicutes	c__Clostridia	o__Clostridiales	f__Lachnospiraceae	g__unclassified	s__unclassified	NA	5199.8	4999.2	5317.6	6063	5503.6	4737.2	4119.4	3004.2	2267	2738	2374.4	1888.2	1557.2	1783.8	2872.8
349	k__Bacteria	p__Proteobacteria	c__Gammaproteobacteria	o__unclassified	f__unclassified	g__unclassified	s__unclassified	NA	3764.17	2913.5	4140.83	5167.5	4493.17	3615.33	3874.67	1628.67	1577.33	989.333	2084.5	2350.33	1028.17	1336.67	4134.83
350	k__Bacteria	p__Firmicutes	c__Clostridia	o__Clostridiales	f__Veillonellaceae	g__unclassified	s__unclassified	NA	1306.2	8173.4	8114.6	7732	5733	7079.8	3276	1660.6	6935.4	6028	2444	1505.6	2871.6	1628.8	3722.4
351	k__Bacteria	p__Firmicutes	c__unclassified	o__unclassified	f__unclassified	g__unclassified	s__unclassified	NA	7281	7942.6	8431.8	8782.8	7904.8	7528.4	6702.4	6644.6	6133	7503.2	6751.6	8596.2	7966	6982.6	5535.2
352	k__Bacteria	p__Proteobacteria	c__Alphaproteobacteria	o__Rhodospirillales	f__Rhodospirillaceae	g__unclassified	s__unclassified	NA	9823.38	9999.38	9862	10149.1	9886.12	9997.5	9761	8976.12	9805.12	9348.75	4452.62	10035.2	9953	9842	6179.12
353	k__Bacteria	p__Firmicutes	c__unclassified	o__unclassified	f__unclassified	g__unclassified	s__unclassified	NA	7151	6778.4	7278.6	7527.8	7774.2	6529	6739.2	6236.2	5605.8	5606.4	5354.4	6983.4	5861	4741.2	5062.4
354	k__Bacteria	p__Firmicutes	c__Clostridia	o__Clostridiales	f__Veillonellaceae	g__unclassified	s__unclassified	NA	8440.67	8178.67	8254.17	7821.5	8577.17	7956.67	7946.67	5543.5	7463.17	6687.5	5794	6851.67	6240.67	5088.83	4760
355	k__Bacteria	p__Firmicutes	c__Clostridia	o__Clostridiales	f__Veillonellaceae	g__unclassified	s__unclassified	NA	8458	8711.2	8694.2	9145.6	8551.8	9002.6	8216.4	8230.4	8390.6	8203.4	5708.4	6310.4	6832.8	5826.6	2800.8
356	k__Bacteria	p__Firmicutes	c__Bacilli	o__Lactobacillales	f__Streptococcaceae	g__Streptococcus	s__unclassified	NA	8571.78	9174.56	9649.78	10057.4	9431.33	9301.22	9107	7015.67	8993	8967.22	6710.78	7994.33	8360.22	6235.33	4960
357	k__Bacteria	p__Firmicutes	c__Clostridia	o__Clostridiales	f__Lachnospiraceae	g__unclassified	s__unclassified	NA	5948.33	6423.5	6874.5	7357	7018.5	6913.67	6450.33	4278.17	5896.67	5796.5	3711.33	4169.67	4048.67	3734.5	4054.17
358	k__Bacteria	p__Firmicutes	c__unclassified	o__unclassified	f__unclassified	g__unclassified	s__unclassified	NA	7890.12	8972.38	9187.25	9549.12	9221.25	8962.75	8742.25	8188.75	8715	8965	5977.5	8376.25	8938.88	7497.12	5336.88
359	k__Bacteria	p__Firmicutes	c__Clostridia	o__Clostridiales	f__Lachnospiraceae	g__unclassified	s__unclassified	NA	9062	9360.43	9858.57	9921.14	9648.43	9272.14	9132	6203.29	8440.43	8152	5886.86	9138.43	8362.14	7266.86	4364.71
360	k__Bacteria	p__Firmicutes	c__Clostridia	o__Clostridiales	f__Lachnospiraceae	g__unclassified	s__unclassified	NA	6697.89	7085.78	7845.67	8095.11	7675.33	7265.33	6653.56	5126.78	5964.44	6260.33	2828.89	7321.78	7078.33	5041.22	3722.22
361	k__Bacteria	p__Firmicutes	c__Clostridia	o__Clostridiales	f__Lachnospiraceae	g__unclassified	s__unclassified	NA	8915	8980.4	9260	9323.8	9258.4	9064.4	8749.8	7254.6	8302.4	8599.6	5308	8468.2	8653.8	8506.8	6754.2
362	k__Bacteria	p__Firmicutes	c__Clostridia	o__Clostridiales	f__Lachnospiraceae	g__unclassified	s__unclassified	NA	3729.4	3906.4	5006.4	6511.8	4934.4	4395.2	4655.4	1735	2408.4	2880.2	1878.6	3686.4	2872.2	2166.2	3726.2
363	k__Bacteria	p__Firmicutes	c__unclassified	o__unclassified	f__unclassified	g__unclassified	s__unclassified	NA	5915	6940	7745.14	8436.86	7492.57	6999.57	6082.29	4386.86	5147.71	6422.14	4291.14	6839.14	6574.14	4511.14	3212.14
364	k__Bacteria	p__Actinobacteria	c__Actinobacteria	o__unclassified	f__unclassified	g__unclassified	s__unclassified	NA	5356.2	3895	6027.8	5031	5468	4949.2	6388.4	3196.4	2147.2	5160	1601.4	4103.6	4295.4	5843.8	7215.6
365	k__Bacteria	p__Proteobacteria	c__Alphaproteobacteria	o__Caulobacterales	f__Caulobacteraceae	g__Brevundimonas	s__Brevundimonas_diminuta	NA	639.5	1065.88	3427	8585.25	1523.88	6904.38	1868.5	768.5	7915.25	501.5	6589.62	7948.12	8819.62	8265.25	2641.25
366	k__Bacteria	p__Firmicutes	c__Clostridia	o__Clostridiales	f__Ruminococcaceae	g__unclassified	s__unclassified	NA	4115.2	3409	5082.6	2143.4	3875.4	2320.6	4619.4	7439.6	4366.4	7123	7182.8	7028.6	6387.2	3932.8	3066.2
367	k__Bacteria	p__Firmicutes	c__Clostridia	o__Clostridiales	f__Ruminococcaceae	g__unclassified	s__unclassified	NA	1412.11	726.222	2871.22	754.889	1059.11	675.333	1093	7233.44	530.667	2421.22	1340.44	844.444	6421.44	4479.78	2871.11
368	k__Bacteria	p__Firmicutes	c__Clostridia	o__Clostridiales	f__Ruminococcaceae	g__unclassified	s__unclassified	NA	2639.4	2918.2	4770.4	351.6	3533.4	304.6	649	7389.4	2735.8	6775	2152.8	4773.6	5893	3659	2769.4
369	k__Bacteria	p__Firmicutes	c__Clostridia	o__Clostridiales	f__Ruminococcaceae	g__unclassified	s__unclassified	NA	1274	2172.33	3633	602.333	3695	927.5	773	7431.17	1140.33	6867.17	2371	3541.33	4582.83	2697.17	4024.67
370	k__Bacteria	p__Actinobacteria	c__Actinobacteria	o__Actinomycetales	f__Actinomycetaceae	g__Actinomyces	s__Actinomyces_neuii	NA	2244.6	1654.6	5699.2	6733.8	5744.6	5285.4	6479	1316.6	959.6	5820.8	3142.8	6604.2	7773.4	4385	3434.8
371	k__Bacteria	p__Proteobacteria	c__Betaproteobacteria	o__unclassified	f__unclassified	g__unclassified	s__unclassified	NA	7234.88	6873.25	4562.12	5402.25	6098.25	6971.12	6843.12	6600.12	4710.62	5520	7257.25	5776.38	5964.5	6182.75	7844.25
372	k__Bacteria	p__Proteobacteria	c__Betaproteobacteria	o__Burkholderiales	f__Burkholderiaceae	g__Ralstonia	s__unclassified	NA	6876.2	5553.2	3824.2	4441.6	5519.6	5895.2	6590.2	6150.4	4198.4	4331.8	6918.8	5006	4518.8	4912	8330
373	k__Bacteria	p__Proteobacteria	c__Betaproteobacteria	o__Burkholderiales	f__Comamonadaceae	g__Malikia	s__unclassified	NA	7890.8	6192.6	4898.8	5798	6126.8	6177.4	6610.6	7831.8	6148.6	6020.4	7323	6093.8	6774	7400.8	6893.2
374	k__Bacteria	p__Proteobacteria	c__Gammaproteobacteria	o__Enterobacteriales	f__Enterobacteriaceae	g__unclassified	s__unclassified	NA	9993.2	10276	9335.6	7606.6	9651.8	8097	8110.8	9639.6	9278.8	6507.8	8760.6	9583.6	9765.4	10087	2376.4
375	k__Bacteria	p__Proteobacteria	c__Gammaproteobacteria	o__Enterobacteriales	f__Enterobacteriaceae	g__unclassified	s__unclassified	NA	4888.4	4783.4	3128.2	2245.6	4471.2	4206.8	3335	5295.2	3297	943	4004.2	3017.4	2691.4	4802	4141
376	k__Bacteria	p__Bacteroidetes	c__Bacteroidia	o__Bacteroidales	f__Prevotellaceae	g__Prevotella	s__unclassified	NA	720.333	704.556	544.111	466.222	1686	794.889	884.333	1367	799	3560.11	1172.78	5931	5786.56	608.111	3317.22
377	k__Bacteria	p__Bacteroidetes	c__Bacteroidia	o__Bacteroidales	f__Prevotellaceae	g__Prevotella	s__unclassified	NA	1171	7050.33	5727	554.833	607	502.833	8414.83	845.333	7350.83	9439.83	982.833	10002.5	8049.83	6709.83	2438.33
378	k__Bacteria	p__Bacteroidetes	c__Bacteroidia	o__Bacteroidales	f__Prevotellaceae	g__Prevotella	s__unclassified	NA	6306.8	4892	7463.4	6726.8	3574.4	5165.4	8545.2	1086	6189.8	6454.2	1991.8	968.2	6766	2179	3480.8
379	k__Bacteria	p__Firmicutes	c__Clostridia	o__Clostridiales	f__Lachnospiraceae	g__unclassified	s__unclassified	NA	2325.4	1073.4	1000.8	1348	2034	1334.8	2443.2	2177.6	2498.2	1291.8	4859	1376.2	986	535.2	7876.6
380	k__Bacteria	p__Firmicutes	c__Clostridia	o__Clostridiales	f__Lachnospiraceae	g__unclassified	s__unclassified	NA	2330.14	921.571	861	1058.71	1724.57	1528.29	2301.57	2201.43	1421.14	1046.71	4994.71	1923.29	1663.71	645.143	7283.86
381	k__Bacteria	p__Firmicutes	c__Clostridia	o__Clostridiales	f__unclassified	g__unclassified	s__unclassified	NA	3929.4	2809.8	3035.6	1982.6	3614	2313.8	6082	5928.4	4695.8	6395.6	7947	7657.2	6963	4133.4	5098.6
382	k__Bacteria	p__Proteobacteria	c__Alphaproteobacteria	o__Sphingomonadales	f__Sphingomonadaceae	g__Sphingomonas	s__unclassified	NA	5949.8	7196.8	9636.4	9911.2	9965.4	10230.2	8767.4	5112.2	7638	7714.8	9986.6	9185.2	8730.2	9712.6	5823
383	k__Bacteria	p__Proteobacteria	c__Alphaproteobacteria	o__Sphingomonadales	f__Sphingomonadaceae	g__Sphingomonas	s__unclassified	NA	4208.11	3716.22	5694.33	7679.56	8071	8481	5621.33	1128.33	5766.33	2446.78	2008	5456	6852.11	7527.56	4193.22
384	k__Bacteria	p__Proteobacteria	c__Alphaproteobacteria	o__Sphingomonadales	f__Sphingomonadaceae	g__Sphingomonas	s__unclassified	NA	724.5	433.375	418.25	8978	7256.5	9662.75	9199	707	343.625	1069.25	1297.12	343.625	6086	8261.38	3108.38
385	k__Bacteria	p__Tenericutes	c__Mollicutes	o__RF39	f__unclassified	g__unclassified	s__unclassified	NA	903.833	376	5258.17	643	716	606.667	1460.67	854.667	504	3584.83	1146.17	276.5	231.667	4497.17	1630.67
386	k__Bacteria	p__Firmicutes	c__Clostridia	o__Clostridiales	f__Lachnospiraceae	g__Clostridium	s__unclassified	NA	1409.4	907.6	542.4	4004	1581.4	1213.6	1412	4222	767.8	5279	2232	902.4	1433.4	2339.2	3385.6
387	k__Bacteria	p__Firmicutes	c__Clostridia	o__Clostridiales	f__Veillonellaceae	g__Dialister	s__Dialister_invisus	NA	2033.33	5081.17	6249	8411.17	4149.83	1461.83	1865.67	8335.83	1315.5	6805.17	2062.5	2677.17	944	1111.67	3427.5
388	k__Bacteria	p__Acidobacteria	c__Solibacteres	o__Solibacterales	f__Solibacteraceae	g__Candidatus_Solibacter	s__unclassified	NA	2654.88	7115.75	833.75	4299.88	1039.25	1268.88	5581.62	2349.12	1063.75	4905.75	2369.5	773.125	490.375	5847.12	4534.38
389	k__Bacteria	p__Acidobacteria	c__Solibacteres	o__Solibacterales	f__Solibacteraceae	g__Candidatus_Solibacter	s__unclassified	NA	5515.25	6466.88	5851.38	617.375	785.125	644.625	1031.62	1142	7610.38	414.375	1586.75	412.75	295.875	684	4010.88
390	k__Bacteria	p__Firmicutes	c__Bacilli	o__Lactobacillales	f__Streptococcaceae	g__Streptococcus	s__unclassified	NA	6234.57	7068.43	4876.86	6445.43	6507.29	5850.57	8453.86	1346.14	3822.57	7831	2033.14	3881.71	5735.71	3600.14	2766.57
391	k__Bacteria	p__TM7	c__TM7-3	o__EW055	f__unclassified	g__unclassified	s__unclassified	NA	1937.8	6370.6	5866.2	7309.6	3215.4	1491.2	964.4	815	2948	5171.4	1635.8	3376.2	605.4	775.2	3090.8
392	k__Bacteria	p__TM7	c__TM7-3	o__EW055	f__unclassified	g__unclassified	s__unclassified	NA	629.167	468.667	275.5	323.5	556.5	806.167	1034.67	921	444.667	487.5	1719.17	4465.17	3441.83	8009.67	2382.17
393	k__Bacteria	p__TM7	c__TM7-3	o__EW055	f__unclassified	g__unclassified	s__unclassified	NA	1378.17	853.833	1217.5	2415.67	8114.33	1787.83	2355.67	1251.67	858.833	1142.17	2025.83	4755.5	568.833	3452.5	3855.33
394	k__Bacteria	p__Cyanobacteria	c__Synechococcophycideae	o__Synechococcales	f__Synechococcaceae	g__Prochlorococcus	s__unclassified	NA	8332	9587.6	1834.2	1820.4	1864	2018	2767.8	3499.4	6423.4	1058.8	2853	5014.6	1216.2	2075.8	4569
395	k__Bacteria	p__Bacteroidetes	c__Sphingobacteria	o__Sphingobacteriales	f__Chitinophagaceae	g__unclassified	s__unclassified	NA	6075.6	4799.8	2822.8	3218.8	1779.4	3849.8	3194.6	4971.2	3213.6	2511.4	2222	2910.8	3378.8	3441.4	3394.6
396	k__Bacteria	p__Proteobacteria	c__Betaproteobacteria	o__Neisseriales	f__Neisseriaceae	g__unclassified	s__unclassified	NA	1634	997.833	6937	5793.67	956.167	1226.83	1075.33	1417.33	638.833	891.833	1589	653	6088.5	1573.17	3891.17
397	k__Bacteria	p__Bacteroidetes	c__Bacteroidia	o__Bacteroidales	f__RikenellaceaeII	g__unclassified	s__unclassified	NA	865	5294.17	2156.33	2421	1190.17	3591.83	1595.83	1009.83	1138	247.667	1660.33	3387	6485.83	5111.5	3159.5
398	k__Bacteria	p__Bacteroidetes	c__Bacteroidia	o__Bacteroidales	f__RikenellaceaeII	g__unclassified	s__unclassified	NA	7762.6	6852.4	4818.4	4188.8	1465.4	6154.8	7621.4	7711.4	6350.6	5816.8	2037.8	6319.6	4802	7042.6	4972.8
399	k__Bacteria	p__Bacteroidetes	c__Bacteroidia	o__Bacteroidales	f__RikenellaceaeII	g__unclassified	s__unclassified	NA	3014.6	2822	2071.2	3000	2722.2	2742.2	4971.6	4829	3124.2	5571.2	5940.2	6144	5416.4	3446	5465.4
400	k__Bacteria	p__Bacteroidetes	c__Bacteroidia	o__Bacteroidales	f__RikenellaceaeII	g__unclassified	s__unclassified	NA	2187	933.333	1138.67	1167.83	1657.67	1693.17	1717.5	1956.17	1414.67	1565.33	4751.33	1802	1369.83	570	4880.33
401	k__Bacteria	p__Verrucomicrobia	c__Spartobacteria	o__Spartobacteriales	f__Spartobacteriaceae	g__Candidatus_Xiphinematobacter	s__unclassified	NA	800.875	6786.5	771	780.375	886.125	898.75	1267.25	754.375	915.125	442.625	1587.62	493.75	8444.12	6487.12	1838.12
402	k__Bacteria	p__Firmicutes	c__Clostridia	o__Clostridiales	f__Lachnospiraceae	g__Coprococcus	s__unclassified	NA	6133.8	3356.8	5848.2	5139.4	6866.6	564.6	5479.2	8923.6	7507.2	8218.6	7725.2	2099.8	5579.8	5852.4	2599.8
403	k__Bacteria	p__Firmicutes	c__Clostridia	o__Clostridiales	f__Lachnospiraceae	g__Ruminococcus	s__unclassified	NA	5650.4	934.2	423.2	919.8	6789.2	821.6	5003	6053.8	1198	7785.6	2319.6	894.6	1529.4	6414.4	3664.4
404	k__Bacteria	p__Firmicutes	c__Clostridia	o__Clostridiales	f__Lachnospiraceae	g__Ruminococcus	s__unclassified	NA	6541.25	1029.62	4396.12	365.25	8207.88	200.125	598.25	1362.25	534.75	8877.62	1131.25	1704.75	2723.62	7636.75	2887.25
405	k__Bacteria	p__Firmicutes	c__Clostridia	o__Clostridiales	f__Lachnospiraceae	g__Ruminococcus	s__unclassified	NA	6286.62	643.625	672.25	518.125	2239.88	682.125	1591	868.125	699.5	8269.75	1221.75	903.875	513.125	6441.38	2601.5
408	k__Bacteria	p__Actinobacteria	c__unclassified	o__unclassified	f__unclassified	g__unclassified	s__unclassified	NA	2446.67	1837	8419.5	7017	6571.67	7692	3114	1806.67	1032	4893.67	3930.67	8449.33	8556	8342.5	2571.5
409	k__Bacteria	p__Fusobacteria	c__Fusobacteria	o__Fusobacteriales	f__Fusobacteriaceae	g__u114	s__unclassified	NA	5904.8	5506	5341	5633	4945.2	3604.4	1691.8	463.8	4164.2	3356.2	813.6	1429.6	2629.4	4327.8	2393
410	k__Bacteria	p__Firmicutes	c__Clostridia	o__Clostridiales	f__Clostridiales_Family_XI._Incertae_Sedis	g__Anaerococcus	s__Anaerococcus_prevotii	NA	4316	6341	2917.43	4572.43	4430.43	811.286	1549	7532.71	6771.43	6194	2808.86	7298.29	6965.14	4191.29	3192.71
411	k__Bacteria	p__Firmicutes	c__Clostridia	o__Clostridiales	f__Clostridiales_Family_XI._Incertae_Sedis	g__Anaerococcus	s__Anaerococcus_prevotii	NA	5088.5	6544.83	4343.17	5449.5	5156.5	3080.67	6269.33	8823	8013	7458.17	5075	8443.33	8257.67	5668.67	1799.5
412	k__Bacteria	p__Firmicutes	c__Clostridia	o__Clostridiales	f__Ruminococcaceae	g__Faecalibacterium	s__Faecalibacterium_prausnitzii	NA	2568.25	7673	8857.12	2954	2883.38	4759.75	2386.88	10495.1	9166.25	10327.2	4921	7596.5	8897.12	2097.25	2872.38
413	k__Bacteria	p__Firmicutes	c__Clostridia	o__Clostridiales	f__Ruminococcaceae	g__Faecalibacterium	s__unclassified	NA	3550.67	4596	6211	2783.83	4829.5	2215.83	3926.67	8575.83	5161.17	7974.5	7138.33	6964.17	6611.67	4553.83	4045.17
414	k__Bacteria	p__Firmicutes	c__Clostridia	o__Clostridiales	f__Ruminococcaceae	g__Faecalibacterium	s__unclassified	NA	1214.2	844.8	9331.6	6953.6	1829.2	1202.8	1529.2	9009.6	5272.6	9699.2	955	913.8	756.6	4551.8	3927.4
415	k__Bacteria	p__Proteobacteria	c__Gammaproteobacteria	o__Pseudomonadales	f__Pseudomonadaceae	g__Pseudomonas	s__Pseudomonas_cedrina	NA	1509	3821.38	6550.88	4424.5	8418	7511	1041.62	761.875	10149	9567.5	979.625	6579.38	9856.75	7028.62	3165
416	k__Bacteria	p__OP3	c__BD4-9	o__unclassified	f__unclassified	g__unclassified	s__unclassified	NA	910.333	8404.67	643.333	857.667	3572.67	6811.17	2652.83	6822.83	4216.33	6303.33	1548.67	2327	3797.83	5255.83	3499
417	k__Bacteria	p__Proteobacteria	c__Alphaproteobacteria	o__Rhizobiales	f__unclassified	g__unclassified	s__unclassified	NA	8550.6	6802.6	5363.2	6040.4	6030.2	7087.6	7547.2	7130.6	4943.8	5969.2	8484.2	5820.4	6652.8	7154.4	9364.8
418	k__Bacteria	p__Proteobacteria	c__Alphaproteobacteria	o__Rhizobiales	f__unclassified	g__unclassified	s__unclassified	NA	7167.33	3935.5	3403.5	3545.5	1310.67	1500.17	1166.67	5642	4329.17	3532.33	1683	5546.83	2791.17	6479.17	9124.83
419	k__Bacteria	p__Proteobacteria	c__Gammaproteobacteria	o__Enterobacteriales	f__Enterobacteriaceae	g__Pantoea	s__unclassified	NA	9962.17	10039.5	8462.83	7952.33	10023.7	8052.67	8357	9628.83	8580	7014.17	9016.83	9705.83	9446.5	10070.5	2773.83
420	k__Bacteria	p__Bacteroidetes	c__Bacteroidia	o__Bacteroidales	f__Porphyromonadaceae	g__Porphyromonas	s__unclassified	NA	1008.17	484.167	412.833	960.833	798	621.5	1446.33	945.5	931.667	6739.67	1977.83	8865.67	571	4910.17	3699.33
421	k__Bacteria	p__Proteobacteria	c__Gammaproteobacteria	o__Xanthomonadales	f__Xanthomonadaceae	g__Stenotrophomonas	s__unclassified	NA	947	5073.4	3063.8	4546.2	5967.6	820	1400.8	854.4	7764	540.4	1451.6	3294.8	4465.6	2949.2	3854
422	k__Bacteria	p__Proteobacteria	c__Gammaproteobacteria	o__Xanthomonadales	f__Sinobacteraceae	g__Nevskia	s__Nevskia_ramosa	NA	7856.6	6437.6	1251.8	6023.6	5472.2	6991.6	6382.2	5001	3732.4	5195	6649.8	5428.8	6830.8	5237.4	3079.2
423	k__Bacteria	p__Verrucomicrobia	c__Verrucomicrobiae	o__Verrucomicrobiales	f__Verrucomicrobiaceae	g__Akkermansia	s__unclassified	NA	774.333	325.667	4659.83	358.667	832.5	882	724	703	553.167	2719.5	7466.17	530	4970.83	317.167	3367.67
424	k__Bacteria	p__Elusimicrobia	c__Elusimicrobia	o__Elusimicrobiales	f__unclassified	g__unclassified	s__unclassified	NA	8561.5	8522.33	1371	6204.33	2018.5	4517	5570.33	7968.5	1069	4770.17	2353.5	887.667	725	6116.67	4696.5
425	k__Bacteria	p__Proteobacteria	c__Gammaproteobacteria	o__Pseudomonadales	f__Pseudomonadaceae	g__Pseudomonas	s__unclassified	NA	3156.33	5146.83	5744.33	6637.17	4700.33	8251.67	2508	687.167	8517.83	1824.17	940.167	3184.33	3992.33	8389	2271.33
426	k__Bacteria	p__Proteobacteria	c__Alphaproteobacteria	o__Rhodobacterales	f__Rhodobacteraceae	g__unclassified	s__unclassified	NA	1333.4	4219.2	4826	3534.6	1392.4	2798.4	2473.2	1533.8	739.8	2872	2417	6437	6358.6	6480.4	4504
427	k__Bacteria	p__Firmicutes	c__Bacilli	o__Bacillales	f__Staphylococcaceae	g__Staphylococcus	s__Staphylococcus_epidermidis	NA	8403	7787	9306.5	8018.5	8619.83	8522.33	7921.67	7294	9027.33	8361.17	8658.67	8359.67	8936.67	7533.83	2818.5
428	k__Bacteria	p__Firmicutes	c__Bacilli	o__Bacillales	f__Staphylococcaceae	g__Staphylococcus	s__Staphylococcus_epidermidis	NA	7411.17	5798.67	6212	6804.33	7226.17	6907.83	7840.67	6528.83	7670.17	5894.67	8168.83	5318.33	5919.33	5640.83	2247.33
429	k__Bacteria	p__Synergistetes	c__Synergistia	o__Synergistales	f__Dethiosulfovibrionaceae	g__Jonquetella	s__Jonquetella_anthropi	NA	1479.29	1821.86	1052.29	1554	1160.86	1077.14	1584.71	2205.29	6571.57	3660.57	1555.57	5088.71	5236.86	713.429	3629
430	k__Bacteria	p__Proteobacteria	c__Alphaproteobacteria	o__Caulobacterales	f__Caulobacteraceae	g__Mycoplana	s__unclassified	NA	6357.5	9484.5	8664.5	9689.17	8891.83	9590.17	9092	2823.33	9279	6010.83	1374.67	9658.83	9002.33	9496.5	3943
431	k__Bacteria	p__Proteobacteria	c__Gammaproteobacteria	o__Chromatiales	f__Sinobacteraceae	g__unclassified	s__unclassified	NA	6083.33	5291.33	4179.67	4977.33	6714.83	2515.17	5300.33	5473.83	1065.33	4895	8278	2810	5891.83	6805.5	2301.67
433	k__Bacteria	p__Proteobacteria	c__Gammaproteobacteria	o__Pseudomonadales	f__Moraxellaceae	g__Acinetobacter	s__Acinetobacter_johnsonii	NA	549.714	2414.57	3461.14	4171.43	921.143	5816.86	682.429	2162.57	6369	326.714	6279.71	4347.29	4861.43	5696	2423
434	k__Bacteria	p__WS3	c__PRR-12	o__Sediment-1	f__PRR-10	g__unclassified	s__unclassified	NA	6181.5	5611.33	5527.17	6050.17	5893.83	5845.33	6261.17	3013.33	5072	3911	1050	3220.67	3091	1614.5	3148.83
435	k__Bacteria	p__Bacteroidetes	c__Sphingobacteria	o__Sphingobacteriales	f__Sphingobacteriaceae	g__Pedobacter	s__unclassified	NA	921.714	9028	1964.43	570.714	704.714	2578.29	1442.43	2933	1817.71	2828.57	1559.71	6664.29	9503.14	8673.14	2941.29
436	k__Bacteria	p__TM7	c__TM7-3	o__CW040	f__F16	g__unclassified	s__unclassified	NA	945.167	3965.33	8476.33	5245.17	705.5	309.667	711.333	688.667	411	148.167	1120.33	388.167	275.167	91.6667	2788.5
437	k__Bacteria	p__Proteobacteria	c__Betaproteobacteria	o__Neisseriales	f__Neisseriaceae	g__Simonsiella	s__unclassified	NA	1619	478.833	7456.5	7560.17	5670.17	2887	5650.67	739.5	8686.17	8125	2196.83	512.333	471.5	3964.33	3648.33
438	k__Bacteria	p__Proteobacteria	c__Deltaproteobacteria	o__MIZ46	f__unclassified	g__unclassified	s__unclassified	NA	8277.5	6831.33	3619.17	5663.83	4315.17	5899	858.333	5956.17	7476.33	5880.33	1330.17	5226.67	228.667	5238	1415.33
440	k__Bacteria	p__Fusobacteria	c__Fusobacteria	o__Fusobacteriales	f__Fusobacteriaceae	g__Leptotrichia	s__unclassified	NA	4874.2	7917.4	3310.6	5129	1771.2	1236.6	1231.4	752.2	1801.8	1513.8	1575.4	861	1171	501	2506.2
441	k__Bacteria	p__TM7	c__TM7-3	o__Blgi18	f__unclassified	g__unclassified	s__unclassified	NA	1177.4	2760.8	4463.4	4854.6	1359	3221.8	603.4	512.2	2744.6	784.6	761	432.6	259	588.4	2643.8
442	k__Bacteria	p__Bacteroidetes	c__Bacteroidia	o__Bacteroidales	f__Bacteroidaceae	g__Bacteroides	s__Bacteroides_vulgatus	NA	5474.62	527.625	547.125	3101.62	1567.5	1378	1192.62	6000.62	5016.25	6256.62	7599.38	3704.12	841.375	3116.62	3054.62
443	k__Bacteria	p__Firmicutes	c__Clostridia	o__Clostridiales	f__Clostridiales_Family_XI._Incertae_Sedis	g__Anaerococcus	s__unclassified	NA	4322.29	5861.71	5714.43	5658.71	3174.14	5698.57	1904.29	7566.29	7074	6390.57	6997.71	5421	7412.57	5838.86	2855.14
444	k__Bacteria	p__Firmicutes	c__Bacilli	o__Lactobacillales	f__Streptococcaceae	g__Streptococcus	s__Streptococcus_oralis	NA	2202.25	6006.75	4147.62	4090.88	4328.12	3374.75	488.75	263.75	5303.75	1292.38	979.875	266	169.375	2414.5	2549.38
445	k__Bacteria	p__Firmicutes	c__Clostridia	o__Clostridiales	f__Lachnospiraceae	g__Coprococcus	s__Clostridium_sp._SS2/1	NA	3198.67	1136.17	902.5	1010.17	6212.17	1208.17	1813.17	9836.5	1372.33	7436	4612.83	1260	5736.33	5640.5	3261.33
446	k__Bacteria	p__Proteobacteria	c__Alphaproteobacteria	o__Rhizobiales	f__Rhizobiaceae	g__Agrobacterium	s__unclassified	NA	552	2538.33	293.833	1161.33	559.833	642.667	1197	772.667	778	4433	1753.83	870.333	5356.33	8439.67	3023.67
447	k__Bacteria	p__Proteobacteria	c__Alphaproteobacteria	o__Rhizobiales	f__Brucellaceae	g__Brucella	s__unclassified	NA	250.4	188.8	2769.6	2102	349.2	1831	821	608.4	437.6	3048.6	7920	6786.6	6824.2	6656.4	2159.6
448	k__Bacteria	p__Firmicutes	c__Clostridia	o__Clostridiales	f__Veillonellaceae	g__Phascolarctobacterium	s__unclassified	NA	1233.71	650.571	4442.86	636.571	1326.71	768.143	1198	9212.71	1955.71	6657.29	1966.29	4028.57	976.429	650.571	2082.43
449	k__Bacteria	p__Bacteroidetes	c__Bacteroidia	o__Bacteroidales	f__Bacteroidaceae	g__Bacteroides	s__Bacteroides_dorei	NA	5873.67	245.333	430	3844	957.333	982.667	1031.83	5606.5	5623.5	4052.5	1673.17	3265.83	624.667	1210.33	3556.5
450	k__Bacteria	p__Actinobacteria	c__Actinobacteria	o__Actinomycetales	f__Corynebacteriaceae	g__Corynebacterium	s__Corynebacterium_efficiens	NA	3144.17	7933.83	8770.83	1909.5	3774.33	4202.83	2454	3434	5514.17	10000	5843.67	7937.67	9527.33	8168.67	1692.83
451	k__Bacteria	p__Actinobacteria	c__Actinobacteria	o__Actinomycetales	f__Corynebacteriaceae	g__Corynebacterium	s__Corynebacterium_simulans	NA	8872.12	6651.88	3101.5	3719.38	3889	5827	8453.62	8748.62	9117.75	7874.88	9216.5	8880.88	8322.38	6305.12	4765.75
452	k__Bacteria	p__Bacteroidetes	c__Flavobacteria	o__Flavobacteriales	f__Flavobacteriaceae	g__Flavobacterium	s__unclassified	NA	1046.5	6175.67	7524.83	533.833	914.667	583.333	1895	769.5	505.5	184	1227	6893.5	289.167	293	2947.67
453	k__Bacteria	p__Actinobacteria	c__Actinobacteria	o__Actinomycetales	f__Corynebacteriaceae	g__Corynebacterium	s__Corynebacterium_matruchotii	NA	7731.12	532.375	786.875	3320.88	1156.5	2758.25	1160.38	1034.62	5905.38	4889.5	1220.5	973.5	1267.88	2186	3553.38
454	k__Bacteria	p__Actinobacteria	c__Actinobacteria	o__Actinomycetales	f__Corynebacteriaceae	g__Corynebacterium	s__unclassified	NA	8850.67	8972.5	10344.5	7140.83	7701.83	8377	8464.17	7700.67	9447.5	9934	9953	9774.17	10089	9548.33	9784.67
455	k__Bacteria	p__Proteobacteria	c__Alphaproteobacteria	o__Sphingomonadales	f__Sphingomonadaceae	g__Sphingobium	s__unclassified	NA	9122.83	10278.3	7036.5	9480.83	812.167	9164.33	738.5	4575.83	9496.33	547.333	1191.33	7558.33	10134.7	10098	2707.17
456	k__Bacteria	p__Cyanobacteria	c__Nostocophycideae	o__Stigonematales	f__	g__unclassified	s__unclassified	NA	4985.83	8636.33	4327.5	6949.67	5974.5	6723.33	2789.83	2292	2282.83	5795	6002	890.167	402	7802.17	3578
457	k__Bacteria	p__Firmicutes	c__Clostridia	o__Clostridiales	f__Eubacteriaceae	g__Eubacterium	s__Eubacterium_yurii	NA	789.8	6042.8	6131.6	365.4	792.2	366.8	1057.4	562.8	4724.2	744	1955.6	643.2	423.6	396.8	2760.4
458	k__Bacteria	p__Actinobacteria	c__Actinobacteria	o__Actinomycetales	f__Microbacteriaceae	g__Leucobacter	s__Leucobacter_komagatae	NA	851	3758	5637.6	4862.6	580	5753.6	693.4	834	240.6	103.4	957.6	2428.8	702.8	6288.6	3130.2
459	k__Bacteria	p__Proteobacteria	c__Gammaproteobacteria	o__Pseudomonadales	f__Moraxellaceae	g__Acinetobacter	s__unclassified	NA	3732.2	7922.8	6248	5436.6	2861.2	7507.8	5917.8	5067.6	7792.4	5265.8	7807.2	7009.2	7424	7532	4150
460	k__Bacteria	p__Armatimonadetes	c__CH21	o__unclassified	f__unclassified	g__unclassified	s__unclassified	NA	7094.12	5582.38	6015.88	1263.25	4132.25	7013.12	1887.12	4260.75	1697.25	6835.62	1906.75	1023.88	6668	7549	3773.88
461	k__Bacteria	p__Firmicutes	c__Clostridia	o__Clostridiales	f__Lachnospiraceae	g__Dorea	s__Dorea_formicigenerans	NA	656.167	520.667	366.667	5340.33	791.667	480.833	852.167	6610.83	279.667	8609.5	505.667	284.5	4913.33	4666.33	3165.67
462	k__Bacteria	p__Firmicutes	c__Bacilli	o__Lactobacillales	f__Aerococcaceae	g__unclassified	s__unclassified	NA	6956	2466.4	4456.6	3216	6131.4	2132.6	2845	1844.4	5676	4842.8	3840.8	5967.2	4727.6	4577.8	2595.8
463	k__Bacteria	p__Proteobacteria	c__Betaproteobacteria	o__Burkholderiales	f__Oxalobacteraceae	g__Janthinobacterium	s__Janthinobacterium_lividum	NA	8611	5754.2	3983.4	6230.4	3751	5252	4343	7681.8	5748.8	4953.2	5702.6	4476.4	5187	6386.6	3494
464	k__Bacteria	p__Proteobacteria	c__Gammaproteobacteria	o__Cardiobacteriales	f__Cardiobacteriaceae	g__Cardiobacterium	s__unclassified	NA	1822.67	8526.17	4429.33	6443	2117.17	1347.83	7947.67	1730	3300.33	8242.33	2090.17	1477.17	4870.33	5590.83	3339.5
465	k__Bacteria	p__Actinobacteria	c__Actinobacteria	o__Actinomycetales	f__Mycobacteriaceae	g__Mycobacterium	s__unclassified	NA	7808.6	5875.8	4967.4	1653	2961.2	7379.2	1998.6	4488	2416.6	2741	1245.8	6982.2	7984.2	10180.2	3715.2
466	k__Bacteria	p__Firmicutes	c__Clostridia	o__Clostridiales	f__Clostridiales_Family_XI._Incertae_Sedis	g__Anaerococcus	s__Anaerococcus_hydrogenalis	NA	8971.2	9173.6	8731.2	8041.2	5369	6278	2885.4	10250	9539.8	9198.4	9783	9609.6	8908.6	8088.8	4862.8
467	k__Bacteria	p__Firmicutes	c__Clostridia	o__Clostridiales	f__Veillonellaceae	g__Thermosinus	s__Thermosinus_carboxydivorans	NA	4198.8	4416.6	4690.8	4889.8	4643.2	4575.6	4097.8	3834.8	3028.8	4127.8	4914.4	4338.8	2910.2	1534.8	3322.4
468	k__Bacteria	p__Proteobacteria	c__Gammaproteobacteria	o__Pseudomonadales	f__Moraxellaceae	g__Acinetobacter	s__Acinetobacter_venetianus	NA	7347.67	3630	5127.17	7913.33	3065.83	781.167	1127.17	2923.33	873.833	1126	7332.17	1862.83	3826.67	5413.83	3675.17
469	k__Bacteria	p__Bacteroidetes	c__Flavobacteria	o__Flavobacteriales	f__Flavobacteriaceae	g__Capnocytophaga	s__Capnocytophaga_sputigena	NA	1590.83	931.167	3065.17	5791.67	1022	1047.83	6449.5	1912.33	6361	1875.67	2307.33	3255.5	2424.5	900.333	2104.33
470	k__Bacteria	p__Actinobacteria	c__Actinobacteria	o__Actinomycetales	f__Corynebacteriaceae	g__Corynebacterium	s__Corynebacterium_freneyi	NA	886.6	7595	6779.2	5343	8208.8	7407.4	5131.8	9054.2	8390.6	8327.8	1026.2	8802.8	7273	3731	3495.8
471	k__Bacteria	p__Actinobacteria	c__Actinobacteria	o__Actinomycetales	f__Mycobacteriaceae	g__Mycobacterium	s__unclassified	NA	5818.5	4085.33	6786	4504.5	4331.33	5582.17	3150.83	4648	4752.33	5154.33	2704	6592.67	7254.5	10435	3413.83
472	k__Bacteria	p__Firmicutes	c__Clostridia	o__Clostridiales	f__Clostridiales_Family_XIII._Incertae_Sedis	g__Mogibacterium	s__unclassified	NA	2231.4	8397.4	7653.4	2391.6	7103.6	1232.8	1759.8	5217.6	1357	3727.8	2489.6	1592	905	909.8	3639.4
473	k__Bacteria	p__Firmicutes	c__Bacilli	o__Lactobacillales	f__Streptococcaceae	g__Streptococcus	s__Streptococcus_oralis	NA	4290.4	9046.2	7622.2	7352.6	7896.4	8270.2	8525.4	6581.2	8453.2	5274.2	2027.6	2090.4	2742.8	1842	2753.4
474	k__Bacteria	p__Firmicutes	c__Bacilli	o__Lactobacillales	f__Streptococcaceae	g__Streptococcus	s__unclassified	NA	8196.2	9260.2	9201	8862	7700.6	9230.2	9191.4	7916.6	9078.8	8014.8	2652.2	8051.4	7309.2	5918	2410.2
475	k__Bacteria	p__Firmicutes	c__Bacilli	o__Lactobacillales	f__Streptococcaceae	g__Streptococcus	s__Streptococcus_thermophilus	NA	7633.33	7976.17	8337.67	7931.5	8954.83	8854.67	8297.17	7134	7298.83	6493.83	4750.67	9704	9416.33	8577.33	2122.67
476	k__Bacteria	p__Firmicutes	c__Bacilli	o__Bacillales	f__Staphylococcaceae	g__Staphylococcus	s__Staphylococcus_hominis	NA	7978.4	9328	9404.8	8104.4	7451.2	7334.4	8536.6	8922	9537.4	8930.2	8252.2	9001.6	9218.2	8220.4	2947.4
477	k__Bacteria	p__Bacteroidetes	c__Bacteroidia	o__Bacteroidales	f__Prevotellaceae	g__Prevotella	s__Prevotella_pallens	NA	8095	8551	9892.14	9477.29	8323.14	7499.29	2515.43	3352.57	8880.29	4364.14	2638.29	3152.57	2654	5345.14	3131
478	k__Bacteria	p__Bacteroidetes	c__Bacteroidia	o__Bacteroidales	f__Prevotellaceae	g__Prevotella	s__unclassified	NA	7031.29	5427.14	8025.86	7020.57	1734.43	4181.86	1118.71	830.143	5883.29	662.143	1864.14	595.429	659.429	2780.57	4116.14
479	k__Bacteria	p__Proteobacteria	c__Gammaproteobacteria	o__Pseudomonadales	f__Pseudomonadaceae	g__Pseudomonas	s__unclassified	NA	997.333	2554.17	4238.67	2726.67	1037.67	5295.33	785.167	712.167	8994	8121	1580.83	766.5	8341.17	4531.5	2372.67
480	k__Bacteria	p__Proteobacteria	c__Gammaproteobacteria	o__Pseudomonadales	f__Pseudomonadaceae	g__Pseudomonas	s__unclassified	NA	1996.6	2999	2203.2	1880	1792.8	3236	2362.2	1940.2	7096.2	4759.8	1608	1399	5593	6316	4078.6
481	k__Bacteria	p__Proteobacteria	c__Gammaproteobacteria	o__Pseudomonadales	f__Pseudomonadaceae	g__Pseudomonas	s__unclassified	NA	5360.5	7399.83	3238.17	5354.5	5176	5133.83	1037.67	1596.83	7135.83	1871.17	1892.5	4271.67	6151.5	7576.33	2557.5
482	k__Bacteria	p__Proteobacteria	c__Alphaproteobacteria	o__Sphingomonadales	f__Sphingomonadaceae	g__Sphingobium	s__unclassified	NA	8709.5	8312.83	6098.17	2213.83	2606.5	7455.5	2026	3960.17	8958.83	867.5	2575.5	7619.17	1819	9958.5	3373
483	k__Bacteria	p__Firmicutes	c__Clostridia	o__Clostridiales	f__Lachnospiraceae	g__Coprococcus	s__Coprococcus_catus	NA	1609.2	862.2	1857.6	1768.6	7648.6	697.2	1122.6	8143.8	7208	6696.2	1594.2	771.4	6327.8	5836.4	1525.8
484	k__Bacteria	p__Proteobacteria	c__Gammaproteobacteria	o__Pseudomonadales	f__Moraxellaceae	g__Acinetobacter	s__Acinetobacter_johnsonii	NA	7267.4	9415.4	8121	7837.2	3920	9201.6	7042.2	8985.2	9315	7176.2	9019	8886.8	9309.8	9332.8	4369.8
485	k__Bacteria	p__Proteobacteria	c__Gammaproteobacteria	o__Pseudomonadales	f__Moraxellaceae	g__Acinetobacter	s__Acinetobacter_johnsonii	NA	4874.2	10186.6	6654.8	7883.2	2662.6	10138.6	2628.6	8689.6	10268.4	2266.2	5339	9742.8	10268.6	10275.8	2378.8
486	k__Bacteria	p__Firmicutes	c__Clostridia	o__Clostridiales	f__Ruminococcaceae	g__Faecalibacterium	s__unclassified	NA	1783.8	8321.2	9699.4	6941.2	5997.6	4951	610.2	10279.8	8801.6	10072.2	5250.8	8420.6	9139.2	7535.6	2224.6
487	k__Bacteria	p__Firmicutes	c__Clostridia	o__Clostridiales	f__Veillonellaceae	g__Veillonella	s__Veillonella_dispar	NA	6535.6	6439.8	6630.2	7477.4	7233.2	7060.2	7137	4666	6765.6	5283.4	4483.8	3751.6	4380.8	3826.6	4622
488	k__Bacteria	p__Proteobacteria	c__Gammaproteobacteria	o__Xanthomonadales	f__Xanthomonadaceae	g__Stenotrophomonas	s__Pseudomonas_geniculata	NA	418.6	7510.8	1921.8	6406.6	7765.2	1007.2	903	1148.6	6803.4	3403.8	1825.8	3029.2	3934.4	4430.2	3153.8
489	k__Bacteria	p__Proteobacteria	c__Alphaproteobacteria	o__Rhizobiales	f__Methylobacteriaceae	g__Methylobacterium	s__unclassified	NA	8111.2	2615.2	6217.2	8530.8	7387.4	8999.4	7492.8	4903	1347.6	7520.4	2334.2	8077.4	7861.2	8471.8	3590.8
490	k__Bacteria	p__Proteobacteria	c__Alphaproteobacteria	o__Rhizobiales	f__Methylobacteriaceae	g__Methylobacterium	s__unclassified	NA	973.5	6683.5	356.333	1091	1258.33	1050.67	2647.17	1319.5	794.5	766.167	1564.5	4940.33	7116.33	9050	2585.5
491	k__Bacteria	p__Firmicutes	c__Clostridia	o__Clostridiales	f__Clostridiaceae	g__Clostridium	s__unclassified	NA	1205	509.167	5426.67	334.667	1016.17	517	666.333	2661.5	7023.33	6386	2028.83	4906	4039.17	8523.17	2486.5
492	k__Bacteria	p__Firmicutes	c__Clostridia	o__Clostridiales	f__Clostridiales_Family_XI._Incertae_Sedis	g__Peptoniphilus	s__Peptoniphilus_asaccharolyticus	NA	5808	4095	5124.83	3085.17	6671.5	1654	7623	7600.33	6728	9659.5	8980.33	9275.5	9212.67	7107.67	3925.5
493	k__Bacteria	p__Firmicutes	c__Clostridia	o__Clostridiales	f__Lachnospiraceae	g__Blautia	s__unclassified	NA	1044	351	5447.4	1004.8	771.6	1111.2	1687.6	6457.8	1405	5559	2022.8	1593.8	470.4	2277	3525
494	k__Bacteria	p__Proteobacteria	c__Alphaproteobacteria	o__Rhizobiales	f__Hyphomicrobiaceae	g__Hyphomicrobium	s__unclassified	NA	1373.86	760.571	6482	2053.43	947.429	873	934.857	990.714	843.143	4243.43	1519.29	7299.14	4150.71	8718.29	3058.86
495	k__Bacteria	p__Firmicutes	c__Clostridia	o__Clostridiales	f__Lachnospiraceae	g__Oribacterium	s__unclassified	NA	9511.83	9563.5	9630.67	9612.5	9132	8668.17	4787.67	7676.5	8091.33	8665.5	2376.5	5657	7147.5	7170.17	2375.17
496	k__Bacteria	p__Actinobacteria	c__Actinobacteria	o__Actinomycetales	f__Thermomonosporaceae	g__Actinomadura	s__Actinomadura_nitritigenes	NA	5351.2	6081.6	6852	6524.6	5721.4	6408.4	7864.6	8488	7753	9401.2	7398	9426.8	9438.6	7154.8	5214.2
497	k__Bacteria	p__Fusobacteria	c__Fusobacteria	o__Fusobacteriales	f__Fusobacteriaceae	g__Leptotrichia	s__unclassified	NA	9491.67	8935.33	9213.33	8998.67	8094.83	8043.83	7726.83	2594.17	8782.67	8625.67	3744.83	7499	7111.5	3968.33	3234.83
498	k__Bacteria	p__Actinobacteria	c__Actinobacteria	o__Actinomycetales	f__Micrococcaceae	g__Rothia	s__Rothia_dentocariosa	NA	6805.17	7463.5	6708.5	7122.83	5347.17	7467.17	6795.33	4958.17	6401.67	6783.5	1924.33	4046	3913.33	2867.5	3996.5
499	k__Bacteria	p__Firmicutes	c__Clostridia	o__Clostridiales	f__Clostridiales_Family_XI._Incertae_Sedis	g__Finegoldia	s__Finegoldia_magna	NA	8399.62	7637.88	8324	6334	5815.62	1791.62	8558.25	9105	8615.5	8177.38	7960.25	8378.62	8400.25	7113.62	3779.12
500	k__Bacteria	p__Proteobacteria	c__Gammaproteobacteria	o__Enterobacteriales	f__Enterobacteriaceae	g__Trabulsiella	s__Citrobacter_rodentium	NA	8164.83	8335	7018.67	5683.83	7624.33	7844	5825.5	10167.2	6808	3920.17	6677.5	6553.5	6636.33	8330.17	5052.5
501	k__Bacteria	p__Firmicutes	c__Clostridia	o__Clostridiales	f__Lachnospiraceae	g__unclassified	s__unclassified	NA	1092.67	6014.67	6812.67	6899.17	488.667	6922.17	736.5	551.167	1024.67	5605.17	709.333	400	296.667	287.667	3756.67
502	k__Bacteria	p__Firmicutes	c__Clostridia	o__Clostridiales	f__Lachnospiraceae	g__unclassified	s__unclassified	NA	8129.83	7937.83	7963.83	7750.17	7742.67	7120	4487.17	8769	7676	8345.67	8455.67	6145.67	7415.67	6592.83	6855
504	k__Bacteria	p__Firmicutes	c__Clostridia	o__Clostridiales	f__Lachnospiraceae	g__unclassified	s__unclassified	NA	4962	3490	5075.6	4067.2	4849.8	2822.6	2230.2	7500.6	6698.2	6686.6	7046.8	2154.6	3414.8	4452.8	3441.2
505	k__Bacteria	p__Firmicutes	c__Clostridia	o__Clostridiales	f__Lachnospiraceae	g__unclassified	s__unclassified	NA	1937.83	2803.5	3546.5	2722.17	3560.33	2032.67	2109.5	6941.33	5656.33	6113	5682.33	1418.5	1889.17	3034.17	3079
506	k__Bacteria	p__Firmicutes	c__Clostridia	o__Clostridiales	f__Lachnospiraceae	g__unclassified	s__unclassified	NA	2852	3219.6	3134.2	3273	3978.6	1444.4	1686.8	8009.8	2520.4	4705.4	6213.2	2600.4	3082.6	3211.8	3507.2
507	k__Bacteria	p__Firmicutes	c__Clostridia	o__Clostridiales	f__Lachnospiraceae	g__unclassified	s__unclassified	NA	4898.8	1867.4	2672.8	1866.6	6028.6	1305.6	5184.8	6977.4	6210.4	7373	5099.2	977.4	1567.8	6142.8	2287.4
508	k__Bacteria	p__Firmicutes	c__Clostridia	o__Clostridiales	f__Lachnospiraceae	g__Clostridium	s__unclassified	NA	1765.2	1068.8	585.4	6208	4343.8	662.8	1496.8	8189.4	5468.8	8228.8	1983.4	4666.4	5769.8	4155.6	3009.2
509	k__Bacteria	p__Firmicutes	c__Clostridia	o__Clostridiales	f__Lachnospiraceae	g__Roseburia	s__Eubacterium_rectale	NA	1709	1480	2332.6	2945.2	6962.2	872.2	572.8	7419.6	5679.6	6576.2	3750.2	796.6	4183.8	3298	4199.6
510	k__Bacteria	p__Firmicutes	c__Bacilli	o__Lactobacillales	f__Streptococcaceae	g__Streptococcus	s__Streptococcus_thermophilus	NA	7170.71	7029.57	8606.86	8254	9387	9210.71	8781.71	6826.86	7872.57	5811.71	6069.71	9646.43	9648.71	8376.86	3426.29
511	k__Bacteria	p__Proteobacteria	c__Gammaproteobacteria	o__Enterobacteriales	f__Enterobacteriaceae	g__unclassified	s__unclassified	NA	5804.56	5747	4452.67	2926.44	4771	4508.44	2796.44	5823.44	4641.67	1089.22	4683.56	3620.44	3517.89	5075	3488.56
512	k__Bacteria	p__Bacteroidetes	c__Bacteroidia	o__Bacteroidales	f__Prevotellaceae	g__Prevotella	s__unclassified	NA	1532.2	4224.6	8115.8	2199	1576.8	1447.4	1296.6	723.6	7178.6	320.8	1545.8	509.2	450.8	680.6	3424.4
513	k__Bacteria	p__Proteobacteria	c__Betaproteobacteria	o__Rhodocyclales	f__Rhodocyclaceae	g__unclassified	s__unclassified	NA	8203	6570	5614.8	5286	7363.6	6788.6	7182	7432.6	6245	5125.6	7177.2	5618.8	5943.8	6509.6	5759.8
514	k__Bacteria	p__Proteobacteria	c__Alphaproteobacteria	o__Sphingomonadales	f__Sphingomonadaceae	g__Sphingomonas	s__unclassified	NA	5846.5	5716.12	5469.5	8637.5	9133.12	8721.75	5804.38	5049.5	4708.88	2935.38	1575.38	5548.88	5321.88	7932.12	3325.12
515	k__Bacteria	p__Proteobacteria	c__Alphaproteobacteria	o__Sphingomonadales	f__Sphingomonadaceae	g__Sphingomonas	s__unclassified	NA	1480.2	1225	5611	7503.4	8060.6	6836.2	3353.8	921.2	1214.8	939	2400	3675.6	1700.8	5397	4387.4
516	k__Bacteria	p__Proteobacteria	c__Alphaproteobacteria	o__Sphingomonadales	f__Sphingomonadaceae	g__Sphingomonas	s__unclassified	NA	4478.8	3700.8	3919.4	7748	8384.4	7281.8	4399.4	2680	1190.4	1323.4	1695.8	2215.2	2565.8	5226.8	3952.6
517	k__Bacteria	p__Planctomycetes	c__Planctomycea	o__Planctomycetales	f__Planctomycetaceae	g__unclassified	s__unclassified	NA	2776.2	1678.2	1934.4	2417.2	3010	2660	3797.2	2919.2	4306.2	3626.4	5247.2	3113.2	3459.2	1158.2	7734.4
518	k__Bacteria	p__Fusobacteria	c__Fusobacteria	o__Fusobacteriales	f__Fusobacteriaceae	g__Fusobacterium	s__Fusobacterium_canifelinum	NA	10131.4	10285.4	10258	10179.1	9929.57	9351.43	7538.57	1086	9881.71	9835.86	1877.14	8167.86	9052.57	7486.57	2899.29
519	k__Bacteria	p__Fusobacteria	c__Fusobacteria	o__Fusobacteriales	f__Fusobacteriaceae	g__unclassified	s__unclassified	NA	4916.89	4807.56	4815	5153.67	4198.67	2718.56	2587.89	1445.56	2995.11	2543.78	1772.33	1607.89	1782.11	1545.67	3168.67
521	k__Bacteria	p__Proteobacteria	c__Gammaproteobacteria	o__Pasteurellales	f__Pasteurellaceae	g__CCUG_15572_10	s__Bisgaard_Taxon_10	NA	6207.5	7214.67	9908.5	8560.5	8888.17	6078	8257	2200.33	5976.17	8388	2634.5	6586.83	3120.83	6065.67	4000.5
522	k__Bacteria	p__Firmicutes	c__Bacilli	o__Lactobacillales	f__Leuconostocaceae	g__Leuconostoc	s__Leuconostoc_fallax	NA	1159.67	489.167	6279.17	515	2828.33	6941.33	5958.5	5624.67	7966.33	6350.17	1651.67	10194	10050.8	8095.67	3866.67
523	k__Bacteria	p__Bacteroidetes	c__Sphingobacteria	o__Sphingobacteriales	f__Chitinophagaceae	g__Segetibacter	s__unclassified	NA	5433.33	7853.5	2015	3473.5	3279.67	3825.83	8968	8033.33	3445.33	7761.33	2694.67	2801.5	2278.67	8980.17	4654.83
524	k__Bacteria	p__Bacteroidetes	c__Sphingobacteria	o__Sphingobacteriales	f__Chitinophagaceae	g__unclassified	s__unclassified	NA	6833.5	5470.33	3865	4651	924.167	4909.33	5268.67	6025.17	4014.17	3948.83	1880.33	4128.33	4133	5003.17	3322.5
525	k__Bacteria	p__Bacteroidetes	c__Flavobacteria	o__Flavobacteriales	f__Flavobacteriaceae	g__unclassified	s__unclassified	NA	2336.8	718.2	926.6	530.4	1894.2	7269.4	1212.6	803.6	744.6	3931.4	5751	3391.4	7301	5510	2510.8
526	k__Bacteria	p__Bacteroidetes	c__Flavobacteria	o__Flavobacteriales	f__Flavobacteriaceae	g__Flavobacterium	s__Flavobacterium_frigidarium	NA	687.889	4056.56	6817.11	672.111	610.444	4200.89	2018.11	938	3827.33	746.556	2036.78	4395.67	238.667	5863	2893.89
527	k__Bacteria	p__Bacteroidetes	c__Flavobacteria	o__Flavobacteriales	f__Flavobacteriaceae	g__Flavobacterium	s__unclassified	NA	1629.29	4085.86	4810.14	1303.86	2000.71	3673.43	1440.86	1170.86	5288.43	744.286	2238.29	1898.86	764	6118.14	2261.43
528	k__Bacteria	p__Verrucomicrobia	c__Verrucomicrobiae	o__Verrucomicrobiales	f__Verrucomicrobiaceae	g__Luteolibacter	s__unclassified	NA	1709.33	2285.67	8193.67	1556.33	1935.67	3283.17	1774.17	10140.2	1144.5	6261	9031.33	7338.33	7944.5	8058.33	3908.83
529	k__Bacteria	p__Proteobacteria	c__Betaproteobacteria	o__Neisseriales	f__Neisseriaceae	g__unclassified	s__unclassified	NA	6111	7776.4	7919	7953.6	7795.8	7026.6	6792.6	3833.4	7610	6647.4	4865.8	6400.2	3264.6	3817.8	5437
530	k__Bacteria	p__Actinobacteria	c__Actinobacteria	o__Actinomycetales	f__Microbacteriaceae	g__Microbacterium	s__Microbacterium_schleiferi	NA	1175.33	5248.5	5290.33	5002.5	1128.17	2408.33	2072.83	874	673.833	4779.67	1657.17	3319	4407.5	8426.67	4336.83
531	k__Bacteria	p__Actinobacteria	c__Actinobacteria	o__Actinomycetales	f__Microbacteriaceae	g__Microbacterium	s__unclassified	NA	5989.88	5628.25	3789	1635	1687.62	5250.12	2729.62	1819	1533.62	2354.88	2152.38	7090.25	7110.12	7158.62	4679.38
532	k__Bacteria	p__Actinobacteria	c__Actinobacteria	o__Actinomycetales	f__Microbacteriaceae	g__Microbacterium	s__unclassified	NA	8200	8855	7123.2	6096.6	4114.2	8320.4	7480.8	4132.6	3110.2	6014.8	3534	9787.2	9929.6	10012.6	2824.2
533	k__Bacteria	p__Actinobacteria	c__Actinobacteria	o__Actinomycetales	f__Microbacteriaceae	g__Leucobacter	s__Leucobacter_komagatae	NA	7972	8273	8339.8	7090.2	4469.6	8621.4	6550.2	2112.4	7560.2	6780	2584.2	7889	7617.8	9009.8	3343
534	k__Bacteria	p__Verrucomicrobia	c__Spartobacteria	o__Spartobacteriales	f__Spartobacteriaceae	g__Candidatus_Xiphinematobacter	s__unclassified	NA	1326.8	6104	4742	798.4	1045.6	1010.4	1140	8655.2	802.6	3678.6	7355.6	936.6	9272	7354.2	2729.8
535	k__Bacteria	p__Proteobacteria	c__Betaproteobacteria	o__Burkholderiales	f__Burkholderiaceae	g__Burkholderia	s__unclassified	NA	9431.33	9463.5	8099.5	8434	8554.33	9377.5	5101.17	8519.5	9075.33	8777.83	7745	7764.83	9068.33	8974	6370.17
536	k__Bacteria	p__Proteobacteria	c__Betaproteobacteria	o__Burkholderiales	f__Burkholderiaceae	g__Burkholderia	s__unclassified	NA	8013	7032.8	5603	5801.6	6732.4	6724.4	7032.8	7051.8	5733.4	5752	8523.2	6647.8	6204.4	6272.8	9493.8
537	k__Bacteria	p__Tenericutes	c__Erysipelotrichi	o__Erysipelotrichales	f__Erysipelotrichaceae	g__Bulleidia	s__Solobacterium_moorei	NA	1819.29	7857	7924.71	8028	5359.29	6718.86	2102.57	1600.29	7802.71	6320.57	2976.86	1702	3857	1129.71	5450.86
538	k__Bacteria	p__Proteobacteria	c__Gammaproteobacteria	o__Pseudomonadales	f__Moraxellaceae	g__Acinetobacter	s__unclassified	NA	5881.4	7478.4	4259	5052.8	2448.4	6901	4956.2	7976.4	7148.6	4252.2	7127.8	6236.6	6802.8	7011	2384.6
539	k__Bacteria	p__Firmicutes	c__Clostridia	o__Clostridiales	f__Clostridiales_Family_XI._Incertae_Sedis	g__Peptoniphilus	s__Peptoniphilus_asaccharolyticus	NA	7978	7253.8	7582.6	5497	6072.2	5232.4	6880.8	9251.2	7507.8	9531.6	9633.2	9387.6	9354.4	7660.8	4055
540	k__Bacteria	p__Actinobacteria	c__Actinobacteria	o__Actinomycetales	f__Dermabacteraceae	g__Dermabacter	s__unclassified	NA	2943.17	8393.5	9169.83	5800.67	2018.67	7796.33	3697.17	4888.67	9663.83	9542.33	9728.67	9920.83	9930.67	9842.67	2548.83
541	k__Bacteria	p__Bacteroidetes	c__Bacteroidia	o__Bacteroidales	f__Porphyromonadaceae	g__Porphyromonas	s__unclassified	NA	2108.6	1125.4	2470.2	1125.8	1633.6	1660.4	3750.4	1525.2	4005.4	3641.6	4928.8	6415.2	3704.2	1043.4	4333.4
542	k__Bacteria	p__Bacteroidetes	c__Bacteroidia	o__Bacteroidales	f__Porphyromonadaceae	g__Porphyromonas	s__Porphyromonas_gingivalis	NA	5422.4	506.2	6543	6819.2	6573.8	4880.8	1759.4	856.6	5444.6	4688.4	1630	5859.4	3880.2	4275.8	3059.8
543	k__Bacteria	p__Proteobacteria	c__Gammaproteobacteria	o__Xanthomonadales	f__Xanthomonadaceae	g__unclassified	s__unclassified	NA	1082.8	9446	8521.6	7711.4	8857.4	7633.4	6083.8	7674.4	9717.8	7441.4	2321.8	9386	8815.6	10011.6	4301.6
544	k__Bacteria	p__Proteobacteria	c__Gammaproteobacteria	o__Xanthomonadales	f__Xanthomonadaceae	g__unclassified	s__unclassified	NA	1386.44	7204.22	5534.11	6451.78	7768.56	1018.78	1527.56	3569.44	9573.22	1042.44	2192.22	4642.44	6860.56	4733.78	3033.78
545	k__Bacteria	p__Proteobacteria	c__Betaproteobacteria	o__Burkholderiales	f__Comamonadaceae	g__Acidovorax	s__unclassified	NA	7356.12	5426.75	4821.12	5305	5376.75	5727	6754.5	6764.25	5340.62	4355.5	7266.5	5179.12	4940.75	5010.75	8009.88
547	k__Bacteria	p__Proteobacteria	c__Betaproteobacteria	o__Burkholderiales	f__Comamonadaceae	g__unclassified	s__unclassified	NA	9984.5	9358	7671.33	8032	8316	8293.17	8850	9770.67	9240.83	8825.83	9172.17	8848.5	9281.5	9793.33	8967.33
548	k__Bacteria	p__Proteobacteria	c__Betaproteobacteria	o__Burkholderiales	f__Comamonadaceae	g__Diaphorobacter	s__unclassified	NA	7447.2	5388	3964.8	5075.2	4479.8	5426.6	5739.6	6774.6	5060.4	4767.2	7207	4988.2	5720.6	5651	7467
549	k__Bacteria	p__Proteobacteria	c__Betaproteobacteria	o__Burkholderiales	f__Comamonadaceae	g__unclassified	s__unclassified	NA	8770.2	7757.4	6551	7751	6258.4	7989	8437.6	8753.8	7945.2	7507	8556.6	6665	8237.8	7794	7802
550	k__Bacteria	p__Proteobacteria	c__Alphaproteobacteria	o__Rhodospirillales	f__Rhodospirillaceae	g__Magnetospirillum	s__Magnetospirillum_sp.	NA	8269	7856.5	2591.17	3307.83	3875.83	7882.83	5789.5	9115	5945.17	5788.83	3523.67	4155	5564	7931.67	4071.67
551	k__Bacteria	p__Proteobacteria	c__Alphaproteobacteria	o__Rhizobiales	f__Rhizobiaceae	g__Agrobacterium	s__Rhizobium_sp._IRBG_74	NA	3929	9076.8	6868.4	9964.6	10171.4	9871.2	8899.8	2985	10067	8927.4	10230.8	9797	9923	9697.8	4218.4
552	k__Bacteria	p__Proteobacteria	c__Betaproteobacteria	o__Burkholderiales	f__Alcaligenaceae	g__Achromobacter	s__unclassified	NA	3963.33	6970.83	2118	2786.83	2986.17	3573.67	4058.83	3525.33	7713	2161.17	3761.5	5206.5	3134.5	7034.5	5838.67
553	k__Bacteria	p__Firmicutes	c__Clostridia	o__Clostridiales	f__Lachnospiraceae	g__unclassified	s__unclassified	NA	3182.6	1639.6	1716.6	2080.6	2690.2	2386.6	3729.8	2878.2	4640.6	2719.8	4171.2	2510.8	2871	903.4	6514.2
554	k__Bacteria	p__Firmicutes	c__Clostridia	o__Clostridiales	f__Lachnospiraceae	g__unclassified	s__unclassified	NA	2343	1236.5	1335.83	1389.83	1897.83	1338.83	2567.33	2660.33	2554.33	2840.17	5507.83	2035.5	2563.67	806.5	5220.83
555	k__Bacteria	p__Firmicutes	c__Clostridia	o__Clostridiales	f__Veillonellaceae	g__Dialister	s__unclassified	NA	2137.2	6830.6	7774.4	3796.2	2841.6	8126.4	8225.8	8922	8639.8	9844.2	10179.8	9975.4	9690.8	7873.8	4175.8
556	k__Bacteria	p__Firmicutes	c__Clostridia	o__Clostridiales	f__Ruminococcaceae	g__unclassified	s__unclassified	NA	7560.33	4870.83	6873.17	4352.17	4512.83	2691.17	7378.33	9165.33	6540.5	8232.17	7635.67	7312.33	6314.33	5922	3351.17
557	k__Bacteria	p__Firmicutes	c__Clostridia	o__Clostridiales	f__unclassified	g__unclassified	s__unclassified	NA	6998.4	5857	7071.2	4678.4	5127.6	3945.4	7192.2	8526.2	7650	7704.2	7647.4	7925	7849.6	5720	4124.2
558	k__Bacteria	p__Firmicutes	c__Clostridia	o__Clostridiales	f__Lachnospiraceae	g__unclassified	s__unclassified	NA	5035.83	3789	4757.67	3929.67	4545.5	2906.5	5936.17	9018.67	6530.67	8123.17	5776.5	6568.33	6287.33	4627.33	5267.33
559	k__Bacteria	p__Firmicutes	c__Clostridia	o__Clostridiales	f__Lachnospiraceae	g__unclassified	s__unclassified	NA	2442	3541.4	3835.4	2050.2	2216.2	4150.2	5127	5125.6	4512.4	5888.8	8091.2	6460.8	6038	3209.6	5285.4
560	k__Bacteria	p__Firmicutes	c__Clostridia	o__Clostridiales	f__Lachnospiraceae	g__unclassified	s__unclassified	NA	5429.2	4636.4	3465.8	4517.2	4023.2	3614.6	6965.2	6185.4	5597.4	8154.4	8079.4	8105.2	7329	6746	1231.8
561	k__Bacteria	p__Firmicutes	c__Clostridia	o__Clostridiales	f__Lachnospiraceae	g__unclassified	s__unclassified	NA	4465.8	4626	5301.6	4142.2	4754.4	3046.2	5077.6	7236	4714.6	7655.4	7674.2	7918.2	6629.6	4991.2	4797.2
562	k__Bacteria	p__Firmicutes	c__Clostridia	o__Clostridiales	f__Lachnospiraceae	g__unclassified	s__unclassified	NA	5446.4	4883.6	5419.2	4947.8	5077.2	3493.6	5032	6689.6	4176.6	7028.8	7610.4	7815.4	6115.6	4512.4	4458.6
563	k__Bacteria	p__Firmicutes	c__Clostridia	o__Clostridiales	f__Ruminococcaceae	g__unclassified	s__unclassified	NA	1390.17	1473.17	801.667	580.667	586.5	5545	1416.83	9022.33	790.833	2710.17	2284.17	5252.33	1044	1073.83	2880.17
564	k__Bacteria	p__Firmicutes	c__Clostridia	o__Clostridiales	f__unclassified	g__unclassified	s__unclassified	NA	5928.2	5152.4	5775.6	5618.4	6103.2	5628.4	7201	8996.6	6466.8	8159	6526.8	4757.6	4633.8	5093.2	7831.4
565	k__Bacteria	p__Firmicutes	c__Clostridia	o__Clostridiales	f__Lachnospiraceae	g__unclassified	s__unclassified	NA	678.667	3655.67	2680.5	4212.5	558.333	653.167	597	4221.67	4662.67	4031.67	1508.67	4629.5	1598	6969.83	1581.83
566	k__Bacteria	p__Firmicutes	c__Clostridia	o__Clostridiales	f__Clostridiaceae	g__Clostridium	s__unclassified	NA	807.333	6115	1848.17	8333.33	1153.67	987.5	1584.67	7956.67	1869	6724.5	5515.83	8325	2481.5	9457.17	1993.33
567	k__Bacteria	p__Firmicutes	c__Clostridia	o__Clostridiales	f__Lachnospiraceae	g__Moryella	s__unclassified	NA	1957.17	8861	8560.33	9275.67	8212.5	8102.83	1545.67	1755.67	7909.33	4447.5	1486.17	837.333	855.167	3425.5	2880.17
569	k__Bacteria	p__Firmicutes	c__Clostridia	o__Clostridiales	f__Lachnospiraceae	g__unclassified	s__unclassified	NA	7687.25	6943.88	4788.25	5122.88	1164.12	6495.12	7338.12	7738	6100.12	6372	1104	6012	5833.38	6768.62	3165.88
570	k__Bacteria	p__Firmicutes	c__Clostridia	o__Clostridiales	f__Lachnospiraceae	g__unclassified	s__unclassified	NA	4518	2308.2	7747	4023.8	3415.8	750.2	6991.6	1378	3393.6	942.8	6588.6	2525.2	741.2	1227.2	3048.4
571	k__Bacteria	p__Firmicutes	c__Clostridia	o__Clostridiales	f__Lachnospiraceae	g__unclassified	s__unclassified	NA	4896.17	3681	5168.83	4381.17	5844.17	4805.83	6514.83	3479.33	2597.67	3170.17	5222.83	6414.83	3291	4622.33	5263.83
572	k__Bacteria	p__Firmicutes	c__Clostridia	o__Clostridiales	f__Lachnospiraceae	g__unclassified	s__unclassified	NA	5989.8	5099	4437.4	5748.8	6148	6230.4	7550.8	6228.8	6244.4	5016	7136.2	5032.2	4823.6	5578.8	8572.8
573	k__Bacteria	p__Firmicutes	c__Clostridia	o__Clostridiales	f__Ruminococcaceae	g__unclassified	s__unclassified	NA	5651	4826.2	4350.6	5298.2	5321	5559.4	6903.6	6522	5384.8	4850	6782.8	4367.4	4225.8	4725.6	8394.2
574	k__Bacteria	p__Firmicutes	c__Bacilli	o__Lactobacillales	f__Streptococcaceae	g__Streptococcus	s__unclassified	NA	6571.33	6523.67	6797.17	6871	7185.67	6654.67	7312.83	4847	6170.17	5968.83	3866.67	4116.83	4840.33	3297.5	3557
575	k__Bacteria	p__Actinobacteria	c__Actinobacteria	o__Actinomycetales	f__Corynebacteriaceae	g__unclassified	s__unclassified	NA	7504	6391.17	6654.5	6706.17	6016	6255.67	4576	3398.17	2406.83	5218.83	4690.17	3370.83	3928.67	3761.33	4380.83
576	k__Bacteria	p__Actinobacteria	c__Actinobacteria	o__Actinomycetales	f__Propionibacteriaceae	g__Propionibacterium	s__Propionibacterium_acnes	NA	9687.14	8984.71	9731.14	9045	9168.57	9089.43	9185.71	7780.57	7612.71	9431.86	6330.43	9218.29	9242.43	8855.29	9461.29
577	k__Bacteria	p__Actinobacteria	c__Actinobacteria	o__Actinomycetales	f__Micrococcaceae	g__Rothia	s__Rothia_dentocariosa	NA	8916.2	9778.4	9413.6	9669.6	7731.2	9771.2	8966.8	7175.8	9139.6	9418.8	8081.6	7480.8	7661.2	6512	4860.2
578	k__Bacteria	p__Actinobacteria	c__Actinobacteria	o__Actinomycetales	f__Mycobacteriaceae	g__Mycobacterium	s__unclassified	NA	1187.83	4684.83	1111.67	728.5	1198	1020.83	1503.5	1270.17	1151.5	1951.5	2610.83	7202.5	6171.33	9599.67	3543.67
579	k__Bacteria	p__Actinobacteria	c__Actinobacteria	o__Actinomycetales	f__Microbacteriaceae	g__unclassified	s__unclassified	NA	721.2	1278.2	3007.2	3249.2	896.8	8036.4	4383.6	633.2	339	6880.6	1267.8	8898.6	9834.6	10165.6	3482.2
580	k__Bacteria	p__Actinobacteria	c__Actinobacteria	o__Actinomycetales	f__Corynebacteriaceae	g__Corynebacterium	s__unclassified	NA	3415.8	4408.4	2998.8	3195.2	3478.8	3221.6	7589	3952	6611	6226.6	8574	8221.4	7723.2	6397	5362.2
581	k__Bacteria	p__Actinobacteria	c__Actinobacteria	o__Actinomycetales	f__Micrococcaceae	g__Nesterenkonia	s__unclassified	NA	6122.86	7786.29	8448.86	6893.86	4616.57	7255.43	7433.43	4772.14	8664.14	8637.86	9002.29	8934.43	9061.14	9116.86	3307.71
582	k__Bacteria	p__Actinobacteria	c__Actinobacteria	o__Actinomycetales	f__Streptosporangiaceae	g__unclassified	s__unclassified	NA	4005.17	3261.5	6097.17	3709.5	1636.5	4180.67	5898.5	2450.67	3279.17	4715.33	6915.17	6577.5	5859.5	6761.5	3563.17
583	k__Bacteria	p__Actinobacteria	c__Actinobacteria	o__Actinomycetales	f__Dermabacteraceae	g__Dermabacter	s__Dermabacter_hominis	NA	1407.44	4996.78	6051.78	1952.67	1358.44	3509.56	1438.89	2583.89	7452	6641.56	7743.56	7315	7399.44	6549.22	3251.67
584	k__Bacteria	p__Actinobacteria	c__Actinobacteria	o__Actinomycetales	f__Corynebacteriaceae	g__Corynebacterium	s__unclassified	NA	6532.2	5995.8	6930.4	4555	5372	5891	5734.2	6003	7190.8	6851	8527.2	8597.4	7954	7356.6	7480.2
585	k__Bacteria	p__Actinobacteria	c__Actinobacteria	o__Actinomycetales	f__Corynebacteriaceae	g__Corynebacterium	s__unclassified	NA	3070.38	1597.12	2120.88	2186.5	3168.62	2792.88	3729	2875	3675.25	2707.75	5936.12	3319.25	2793.88	1212.88	7996.38
586	k__Bacteria	p__Actinobacteria	c__Actinobacteria	o__Actinomycetales	f__Microbacteriaceae	g__Frigoribacterium	s__unclassified	NA	8165.62	6852.12	7739	6865.38	8529.38	7474.5	8512.5	6870.5	6152.62	6080.88	8596.88	8775	6634.62	7365.62	8181.88
587	k__Bacteria	p__Bacteroidetes	c__Sphingobacteria	o__Sphingobacteriales	f__Chitinophagaceae	g__unclassified	s__unclassified	NA	5734	4570.4	4295	4742	5364.8	4991.2	5809.6	5114.8	3113.4	3630.8	5861.4	5230.2	3105	4820.8	7609.2
588	k__Bacteria	p__Firmicutes	c__Bacilli	o__Bacillales	f__Staphylococcaceae	g__Staphylococcus	s__unclassified	NA	7195.6	5758.4	7735.2	5437.8	7215.6	6246.4	7493.8	6004.6	5924	4937.6	7360.8	6719	5870.8	5561	5421.8
589	k__Bacteria	p__Firmicutes	c__Bacilli	o__Bacillales	f__Bacillaceae	g__Bacillus	s__unclassified	NA	7066	5976.6	6854.6	6798.8	7518.2	6862.4	7319.4	5640	6010	5051.8	6119.6	5996.8	5460	4302.8	5955
590	k__Bacteria	p__Firmicutes	c__Bacilli	o__Bacillales	f__Staphylococcaceae	g__Staphylococcus	s__Staphylococcus_cohnii	NA	5926.8	5121	5089.4	5546.4	5988.2	5677.2	7979.4	6088.4	6816.8	5736.4	7075.8	4673.8	5126.8	4673	2852.2
591	k__Bacteria	p__Firmicutes	c__Bacilli	o__Bacillales	f__Bacillaceae	g__Bacillus	s__unclassified	NA	7477	7068.6	7641.4	7674.4	8099.4	7547	8856.4	7178.6	8281.2	7069.4	8050.4	6208.2	6447.2	6221.8	5944.4
592	k__Bacteria	p__Firmicutes	c__Bacilli	o__Bacillales	f__Staphylococcaceae	g__Staphylococcus	s__unclassified	NA	5981.2	5320	6329.8	5496.2	6116	5958	7436.8	5003.6	6518.8	5684.6	5216.8	4880.6	5681.6	4917.6	3807.8
593	k__Bacteria	p__Firmicutes	c__Bacilli	o__Bacillales	f__Staphylococcaceae	g__Staphylococcus	s__Staphylococcus_epidermidis	NA	7031	6609.2	7281.4	6606	7129.4	7178.4	8254.4	6715	8144	6941.4	6830.2	6335.8	7257.8	5991.4	4116
594	k__Bacteria	p__Proteobacteria	c__Gammaproteobacteria	o__Oceanospirillales	f__Hahellaceae	g__Hahella	s__unclassified	NA	5191.17	1234.17	6380.17	6750.33	8462.67	8013.5	7966.33	1711.5	3255.33	4421.83	2865	5819.83	6343.67	5925	3510.67
595	k__Bacteria	p__Bacteroidetes	c__Bacteroidia	o__Bacteroidales	f__RikenellaceaeII	g__unclassified	s__unclassified	NA	6285.8	2057.2	8168	8736.8	7882.4	5907	7318.6	2634.4	7998	7672.6	6674.4	8927.2	6629.8	6263.2	2719.4
596	k__Bacteria	p__Bacteroidetes	c__Bacteroidia	o__Bacteroidales	f__Bacteroidaceae	g__Bacteroides	s__Bacteroides_ovatus	NA	8751.17	9229.17	9870.83	9807.67	8331.67	9180.5	8931.17	8182.5	9675	9568	8286.5	10197.2	8934.5	9015.5	1901.83
597	k__Bacteria	p__Bacteroidetes	c__Bacteroidia	o__Bacteroidales	f__unclassified	g__unclassified	s__unclassified	NA	4871.14	6337.86	6222.71	5672.71	5532.14	3741.14	3831.29	4853.71	3757.86	2872.29	2741.29	2085.57	1947	3195.86	3526.43
598	k__Bacteria	p__Bacteroidetes	c__Bacteroidia	o__Bacteroidales	f__Bacteroidaceae	g__Bacteroides	s__unclassified	NA	7367.43	9247.71	9470.14	9171.43	9148.43	7078.43	5568.71	7560.43	7468.29	6960.71	6623.29	5359.14	5877	6958.86	4099.14
599	k__Bacteria	p__Bacteroidetes	c__Bacteroidia	o__Bacteroidales	f__RikenellaceaeII	g__unclassified	s__unclassified	NA	1810.4	1447.2	1255	1119.6	2064.6	1762.8	3409	1356.8	2626.6	4355	6136.4	5471.2	4827.2	2445.2	4077.6
600	k__Bacteria	p__Bacteroidetes	c__Bacteroidia	o__Bacteroidales	f__Prevotellaceae	g__Prevotella	s__unclassified	NA	1818.6	2761.6	2873.2	1706.6	922.8	2116.8	5585.2	1854.2	4940.6	3940	5727.8	7104.8	997.4	3391.8	2959
601	k__Bacteria	p__Bacteroidetes	c__Bacteroidia	o__Bacteroidales	f__Bacteroidaceae	g__Bacteroides	s__Bacteroides_ovatus	NA	7421.29	5987.43	7066.29	6327.71	6512.86	6629	7205.57	5703.29	6593	4848.86	7485.14	7243	4880.14	4721.86	4892.29
602	k__Bacteria	p__Bacteroidetes	c__Bacteroidia	o__Bacteroidales	f__RikenellaceaeII	g__unclassified	s__unclassified	NA	4166.8	3327.4	1879	5605.6	2427.4	2440.2	3565.4	5532.6	5545	1935.6	9260.8	2864.4	3621.6	5897.6	4248.6
603	k__Bacteria	p__Bacteroidetes	c__Bacteroidia	o__Bacteroidales	f__RikenellaceaeII	g__unclassified	s__unclassified	NA	2447.33	1433.83	1347.67	1603.5	2190.17	1754	2528.67	2350.17	2182	2742.67	5699.33	3168.33	3207.83	1122.67	5636.83
604	k__Bacteria	p__Bacteroidetes	c__Bacteroidia	o__Bacteroidales	f__RikenellaceaeII	g__unclassified	s__unclassified	NA	2454	1493.2	1393.4	2119.8	2312.2	1799.4	3462.6	2831.2	3683.2	1857.2	5005.4	1644.2	2651.2	825.2	7766.4
605	k__Bacteria	p__Bacteroidetes	c__Bacteroidia	o__Bacteroidales	f__RikenellaceaeII	g__unclassified	s__unclassified	NA	2675.4	1107.8	992	1607.4	2034.8	2382	3234.6	2346.4	2847.8	2042.4	5116.6	1285	2257	1359	6046.4
606	k__Bacteria	p__Proteobacteria	c__Betaproteobacteria	o__Rhodocyclales	f__Rhodocyclaceae	g__unclassified	s__unclassified	NA	5949	5089.2	4357.2	5809	5620.2	6234.8	7254.6	5844.6	4831.6	4796.8	6404.4	4300.4	5036.8	4747.8	7082.6
607	k__Bacteria	p__Proteobacteria	c__Alphaproteobacteria	o__Sphingomonadales	f__Erythrobacteraceae	g__unclassified	s__unclassified	NA	1072.67	2096.67	461.833	512.333	300.5	5044.17	438.167	2280.17	120.333	102.833	882.167	2472.5	5703.83	5315.67	2896.5
608	k__Bacteria	p__Proteobacteria	c__Gammaproteobacteria	o__Chromatiales	f__unclassified	g__unclassified	s__unclassified	NA	6279.2	5572.6	2449.6	3475.8	5722	5722.8	6575	5157.4	4238.2	2547.8	2210.2	3738	3220	4769.2	3451.8
609	k__Bacteria	p__Actinobacteria	c__Actinobacteria	o__Acidimicrobiales	f__CL500-29	g__unclassified	s__unclassified	NA	1161.17	3801.67	6041.83	758.333	935.667	914	7220.17	851.833	419.833	3972.33	1254.17	667	467.5	1533.67	2267
610	k__Bacteria	p__Proteobacteria	c__Betaproteobacteria	o__Burkholderiales	f__Comamonadaceae	g__Aquamonas	s__unclassified	NA	8990.4	7353.6	6527.4	6694.2	8041.6	7141.8	8127.2	8100.2	7516.4	5987.2	8667.4	6920.4	7163.2	6865.6	9141.8
611	k__Bacteria	p__Proteobacteria	c__Betaproteobacteria	o__Burkholderiales	f__Comamonadaceae	g__Aquamonas	s__unclassified	NA	9700.5	8592.5	6607	7490.5	8003.17	7885.83	8293.67	9186.17	8383.33	7889.5	8818.17	8181	8271.17	8256.67	4841.83
612	k__Bacteria	p__Proteobacteria	c__Alphaproteobacteria	o__Rhizobiales	f__Rhizobiaceae	g__Rhizobium	s__unclassified	NA	4388.2	7260	5110.4	7259.2	8152.6	7847.6	5090	3285	7250	6493.2	8466	7497.4	7430.6	8735	4803
613	k__Bacteria	p__Proteobacteria	c__Alphaproteobacteria	o__Rhizobiales	f__Bradyrhizobiaceae	g__Bradyrhizobium	s__unclassified	NA	8917.29	7980.43	6259	7538.57	7162.86	8144.14	8880.43	8269.29	7623.86	7150.43	8917	6602.43	7428.29	7895.29	9608
614	k__Bacteria	p__Proteobacteria	c__Alphaproteobacteria	o__Rhizobiales	f__Bradyrhizobiaceae	g__unclassified	s__unclassified	NA	7303	6085	4474	5783	5766.4	6442.8	6685.4	6311.2	4662	4761.4	7582.6	5048.4	5284	6322	9129.8
615	k__Bacteria	p__Proteobacteria	c__Alphaproteobacteria	o__Rhizobiales	f__Bradyrhizobiaceae	g__Bradyrhizobium	s__unclassified	NA	5266.4	3361.4	1808.2	2180.4	2470.6	2992.4	3861.2	4140.8	1521.8	1403.2	5362.4	1992	1648.8	2752.6	7714.8
616	k__Bacteria	p__Actinobacteria	c__Actinobacteria	o__Bifidobacteriales	f__Bifidobacteriaceae	g__Bifidobacterium	s__unclassified	NA	977.833	4468.67	8342.83	3523.83	6886.5	3916.33	5054.17	9938.17	7616.67	10303.7	1614.67	3155.17	8848.67	7967.67	1777.67
617	k__Bacteria	p__Firmicutes	c__Clostridia	o__Clostridiales	f__Veillonellaceae	g__unclassified	s__unclassified	NA	6450.6	7703	7591.6	7812.8	7119.8	7552.6	6497	5817.2	7116.2	7773.4	7003.4	7211.2	6844	3549.4	4264.4
618	k__Bacteria	p__Firmicutes	c__Clostridia	o__Clostridiales	f__Lachnospiraceae	g__unclassified	s__unclassified	NA	7283.67	7942.33	8571.33	9141.67	8456.5	8239.67	8384.33	5859.83	7708.83	8287.83	3361.67	7518.17	7678.17	5814.17	2928.67
619	k__Bacteria	p__Firmicutes	c__Clostridia	o__Clostridiales	f__Lachnospiraceae	g__unclassified	s__unclassified	NA	1357.17	2038.33	763.167	1359.17	905.833	1258.33	3445.5	3343.5	1357.5	2943.17	5348.5	4338.67	3035.33	1944.33	2983.83
620	k__Bacteria	p__Firmicutes	c__Clostridia	o__Clostridiales	f__unclassified	g__unclassified	s__unclassified	NA	2416.6	1802.8	4892	2492	2517.4	1829.4	2929.8	3096	2453.6	7271.8	8287.8	7367.4	4524	1760	3524.4
621	k__Bacteria	p__Proteobacteria	c__Alphaproteobacteria	o__unclassified	f__unclassified	g__unclassified	s__unclassified	NA	8442	6960	3091.5	5864.12	4013.25	6253.62	7573.75	6881.62	6758.62	5652.5	6670.75	5393.88	5406.5	7268.88	5807.62
622	k__Bacteria	p__Proteobacteria	c__Alphaproteobacteria	o__Rhizobiales	f__Hyphomicrobiaceae	g__Hyphomicrobium	s__unclassified	NA	7227.6	4928	1940.6	5186.6	3387	3961.4	5418	7553.2	5608.2	4377.8	7043	3617.8	5287.6	4739.2	3607.4
623	k__Bacteria	p__Proteobacteria	c__Alphaproteobacteria	o__Rhizobiales	f__unclassified	g__unclassified	s__unclassified	NA	7651.5	5427.17	2931.17	5804.17	3747.5	4924.33	5952.5	8255.5	6670.83	5336.33	7558.67	6349.33	6319.67	7685.67	3172.5
624	k__Bacteria	p__Proteobacteria	c__Alphaproteobacteria	o__Rickettsiales	f__Holosporaceae	g__unclassified	s__unclassified	NA	1028.38	5949.12	487.625	4482.38	5754.75	790.625	1308.12	5010.12	4861.75	2022.25	2131.38	803	541.375	3987.62	3487.12
625	k__Bacteria	p__Proteobacteria	c__Alphaproteobacteria	o__unclassified	f__unclassified	g__unclassified	s__unclassified	NA	3029.33	5798.33	927	730.333	1026.17	1694.5	1319.83	2122.5	904.333	573.167	1081.33	6219.83	1201.5	5795	4062.83
626	k__Bacteria	p__Proteobacteria	c__Alphaproteobacteria	o__Rhodobacterales	f__Rhodobacteraceae	g__Roseivivax	s__unclassified	NA	1710.8	1723.2	936.8	979.8	4329.6	7622.2	6708	2766.4	802	6356.6	4955.2	5420	8282	8812.8	4905.4
627	k__Bacteria	p__Proteobacteria	c__Alphaproteobacteria	o__Rhodobacterales	f__Rhodobacteraceae	g__unclassified	s__unclassified	NA	5680.71	7423.57	7612.57	7262.43	2737.71	6831.29	6071.29	3448.29	5837.43	6926	4429.57	8973.29	8994.14	9595.43	4303.71
628	k__Bacteria	p__Proteobacteria	c__Alphaproteobacteria	o__unclassified	f__unclassified	g__unclassified	s__unclassified	NA	6035.2	3792.4	4639.8	4444.4	3424.8	4374.4	5296.6	5137	3616	6973.2	5781.4	5434.2	6058.6	8628	5184
629	k__Bacteria	p__Proteobacteria	c__Alphaproteobacteria	o__Rhodobacterales	f__Rhodobacteraceae	g__unclassified	s__unclassified	NA	4440.25	2816	3603	3714.5	2407.25	3499.75	3633.88	3710.75	2627.88	7132	3186.12	5613.88	7029.38	9817.12	3362
630	k__Bacteria	p__Proteobacteria	c__Alphaproteobacteria	o__Sphingomonadales	f__Sphingomonadaceae	g__Sphingobium	s__unclassified	NA	3122	3897.6	4737.4	6350.6	7319.2	5782.6	2982.8	1652.6	1615.8	661.4	1342.2	2308.2	2901.8	4980.8	4461.8
631	k__Bacteria	p__Proteobacteria	c__Alphaproteobacteria	o__Rhodospirillales	f__Rhodospirillaceae	g__unclassified	s__unclassified	NA	8307	7244.8	7038.8	9275.2	9288.8	9870.8	8175.8	5877.4	6265.2	7799.8	5839.2	9024.4	9140	10106	5804.2
632	k__Bacteria	p__Firmicutes	c__Bacilli	o__Lactobacillales	f__Streptococcaceae	g__Streptococcus	s__unclassified	NA	8386.4	7912	8317.2	8168.6	8435.6	8081.6	8079.4	6183.6	7414.8	6798.8	6079.2	7498.4	7133.2	5482.6	2889.2
633	k__Bacteria	p__Firmicutes	c__Bacilli	o__Lactobacillales	f__Streptococcaceae	g__Streptococcus	s__unclassified	NA	7302.71	6573.57	7115.71	7400	7511.71	6820.14	7073.57	5175.43	5788.14	5523.43	6217.57	6833	6304.43	5261	4783.71
634	k__Bacteria	p__Firmicutes	c__Bacilli	o__unclassified	f__unclassified	g__unclassified	s__unclassified	NA	7233	8432.57	8493.57	9249.71	8369.43	8025.43	8247.57	6088.14	7774	8467.14	6338.29	7236.43	7907.29	5363.29	4721
635	k__Bacteria	p__Firmicutes	c__Bacilli	o__Lactobacillales	f__Streptococcaceae	g__Streptococcus	s__unclassified	NA	5626	5266.4	5415.4	6670.6	6140	5094	6826.6	3400.2	5296.6	4721	1860.6	4039.4	4439.2	3053.6	2726
636	k__Bacteria	p__Firmicutes	c__Bacilli	o__Lactobacillales	f__Lactobacillaceae	g__Lactobacillus	s__unclassified	NA	8239.83	7348.83	7428.83	7683.17	8164.17	7903.5	8638.5	8178	7958.67	6747.33	9025.5	7166	7146.17	7009.33	9954
637	k__Bacteria	p__Firmicutes	c__Bacilli	o__Bacillales	f__Bacillaceae	g__Bacillus	s__unclassified	NA	6592.17	5197.5	6389	5224.5	6564.17	5290.5	6799.83	5515.83	5862.67	4355	6956.67	5718.33	4929.83	4393.17	6031.17
638	k__Bacteria	p__Firmicutes	c__Bacilli	o__Lactobacillales	f__Enterococcaceae	g__unclassified	s__unclassified	NA	6686.57	6633.29	6811	6449	7276.86	6474.14	6031.86	5010.57	4900.14	5378.43	6164.71	5424.86	4941.14	3483.43	4193.14
639	k__Bacteria	p__Firmicutes	c__Bacilli	o__Lactobacillales	f__Carnobacteriaceae	g__Granulicatella	s__unclassified	NA	7041.33	7167.67	7225	7461.67	7538.33	7094.83	7145	6123	6408.5	6591.67	6287.83	4242.5	4939.5	4451.17	4364.5
640	k__Bacteria	p__Firmicutes	c__Bacilli	o__Bacillales	f__Staphylococcaceae	g__Staphylococcus	s__unclassified	NA	7469.6	6966	7660.6	7201.6	7837.8	7753.8	9123.4	7276	8878.6	7760	7896.8	6899.6	7517.6	7117.2	2244.2
641	k__Bacteria	p__Firmicutes	c__Bacilli	o__Bacillales	f__Staphylococcaceae	g__Staphylococcus	s__unclassified	NA	6266	5789.4	6512.6	7194	7342	6999	8271.8	6437.8	7625.2	5716.2	6802.8	5267.4	5440.2	4920.6	6563
642	k__Bacteria	p__Actinobacteria	c__Actinobacteria	o__Actinomycetales	f__Corynebacteriaceae	g__Corynebacterium	s__unclassified	NA	6983.8	7469.2	9667.6	6407.4	7076.2	7340.4	7917.6	3415.2	7791.2	8897.4	2154	7349.4	9241.8	8737.6	3885.4
643	k__Bacteria	p__Actinobacteria	c__Actinobacteria	o__Actinomycetales	f__unclassified	g__unclassified	s__unclassified	NA	9260	8259.4	9228	8891.4	7666.6	8162.4	8848.8	5168.2	7626.4	8333.4	6688.4	7854.6	8473	8534.8	6868.4
644	k__Bacteria	p__Actinobacteria	c__Actinobacteria	o__Actinomycetales	f__Micrococcaceae	g__unclassified	s__unclassified	NA	8084.8	8949.2	9434.4	9214.6	8705.4	9370.8	9825.4	7382	8698.2	9944.8	7994.8	9232.2	9333.4	9608.4	7693
645	k__Bacteria	p__Actinobacteria	c__Actinobacteria	o__Actinomycetales	f__Corynebacteriaceae	g__Corynebacterium	s__unclassified	NA	9075.5	9035.5	9932.17	8299.33	8528.67	8498.5	8420.5	8596.33	9709	9819.67	9400.67	9918.5	9968.67	9276	8380.67
646	k__Bacteria	p__Actinobacteria	c__Actinobacteria	o__Actinomycetales	f__Corynebacteriaceae	g__Corynebacterium	s__unclassified	NA	7975.33	7812.33	8036.33	6408.5	7148.67	6309	8061.83	9128.17	8025.17	9193.17	9703	9690	9071.83	8065.67	6828.83
647	k__Bacteria	p__Actinobacteria	c__Actinobacteria	o__Actinomycetales	f__Nocardioidaceae	g__unclassified	s__unclassified	NA	4504.2	3146.8	4966.8	3772.6	5228.2	4637.2	6455.6	3602.8	2709.2	3285.4	4703	5666.6	3221.2	4388.4	4745.4
648	k__Bacteria	p__Proteobacteria	c__Gammaproteobacteria	o__Pseudomonadales	f__Moraxellaceae	g__Psychrobacter	s__unclassified	NA	10150.5	9901.83	9745.67	10137.3	10245.8	10363.5	10448.7	10199.7	10252	9878.17	10192.7	9405	9838.17	9724.67	10241
649	k__Bacteria	p__Proteobacteria	c__Gammaproteobacteria	o__Oceanospirillales	f__Halomonadaceae	g__Halomonas	s__unclassified	NA	8539.4	8369.2	7775.8	8620	8886.8	8937	9657.6	8985	9122.8	8059.6	8551.8	7427.8	8359.2	8715.6	9451.2
650	k__Bacteria	p__Proteobacteria	c__Gammaproteobacteria	o__unclassified	f__unclassified	g__unclassified	s__unclassified	NA	8766	7783.8	8306.4	7998	8752	8254.6	8396.2	8058.4	7155	4779.4	7582.2	7645	6380.8	7553.4	6316.4
651	k__Bacteria	p__Proteobacteria	c__Gammaproteobacteria	o__Enterobacteriales	f__Enterobacteriaceae	g__unclassified	s__unclassified	NA	6652	6181.6	6156.8	6484.8	6816.6	5951.8	6172	5708.8	4119.4	3133.2	5574.4	5307.2	3715.4	5363.6	6579.8
652	k__Bacteria	p__Proteobacteria	c__Gammaproteobacteria	o__Alteromonadales	f__Shewanellaceae	g__Shewanella	s__unclassified	NA	5788.4	5097.2	4277	5077.6	6825	6332.2	5235.6	5486.4	4323.6	2065	5850.8	4358.6	4243.4	4546.6	7298.4
653	k__Bacteria	p__Proteobacteria	c__Gammaproteobacteria	o__unclassified	f__unclassified	g__unclassified	s__unclassified	NA	1844.33	2191.5	1346	7202.17	2340.67	9501.5	2468	2173.67	1343.67	760.167	2099.83	2327.17	7167	4402.17	5021
654	k__Bacteria	p__Proteobacteria	c__Gammaproteobacteria	o__Enterobacteriales	f__Enterobacteriaceae	g__unclassified	s__unclassified	NA	6398.67	7433.67	7491.83	8625.17	8603.33	8473.5	7535.5	6842.5	7734.33	5541.83	5280.83	6859	6836.83	8024	3444
655	k__Bacteria	p__Proteobacteria	c__Gammaproteobacteria	o__Pasteurellales	f__Pasteurellaceae	g__Haemophilus	s__Haemophilus_parainfluenzae	NA	3209.6	2784	4796.6	6531.2	5378	4160.8	3613.6	1799.8	1521.8	660.8	1568.8	2206.4	864.6	1569.4	3122.8
656	k__Bacteria	p__Proteobacteria	c__Gammaproteobacteria	o__Pseudomonadales	f__Pseudomonadaceae	g__Pseudomonas	s__unclassified	NA	1609.5	1395.67	4592	4260.5	4924.83	5227.33	1925.33	1869.17	4494.83	4529.5	2589.17	4082.67	4723.17	5934.83	2607.17
657	k__Bacteria	p__Proteobacteria	c__Gammaproteobacteria	o__Pseudomonadales	f__Pseudomonadaceae	g__Pseudomonas	s__unclassified	NA	2995.88	4593.75	6461	6448.12	5906	7331.5	1800.88	1499.5	6975.25	6701.12	2101	5895.62	7033.5	8625.5	1694.62
658	k__Bacteria	p__Proteobacteria	c__Gammaproteobacteria	o__Alteromonadales	f__Alteromonadaceae	g__unclassified	s__unclassified	NA	6877.83	8251.5	7512.83	8851.83	7574.5	7323.33	7345.5	7549.33	9124.17	6025.5	6887.83	7135.17	7716	8749.83	3475.83
659	k__Bacteria	p__Proteobacteria	c__Gammaproteobacteria	o__Chromatiales	f__Sinobacteraceae	g__unclassified	s__unclassified	NA	6669.8	8600	6526	4304.6	3400.4	6966.2	6573.6	8722	3475.8	6207.6	8147.2	6998.6	6486.6	7789	4269.2
660	k__Bacteria	p__Proteobacteria	c__Gammaproteobacteria	o__Pseudomonadales	f__Moraxellaceae	g__Acinetobacter	s__unclassified	NA	6414.8	8642.2	6873.6	6025.2	5387.4	8455	6213.8	8932.4	8775	6136.2	7957.4	7792.8	8425.2	8811.6	5631.4
661	k__Bacteria	p__Proteobacteria	c__Gammaproteobacteria	o__Pseudomonadales	f__Moraxellaceae	g__Acinetobacter	s__unclassified	NA	4919.8	6147.4	4363.4	3366.4	4038	5640	4277.6	6686.4	6213.4	3230.6	6732.6	5305.8	5208.2	5724	4707.6
662	k__Bacteria	p__Proteobacteria	c__Gammaproteobacteria	o__Enterobacteriales	f__Enterobacteriaceae	g__Escherichia	s__unclassified	NA	8970.8	8979.2	8515	7056.4	8609.6	7318.6	2921.2	8358.8	8603	5749	7948.2	8034.4	8097.8	8732.6	5397.6
663	k__Bacteria	p__Proteobacteria	c__Gammaproteobacteria	o__Xanthomonadales	f__Sinobacteraceae	g__Nevskia	s__unclassified	NA	9269.83	8015.67	1688.17	8117.67	7529.5	8894.17	7851.33	6502.67	6846.17	7699.33	8062.17	7730.33	8729.67	7474.33	3480.17
664	k__Bacteria	p__Proteobacteria	c__Gammaproteobacteria	o__Cardiobacteriales	f__Cardiobacteriaceae	g__Cardiobacterium	s__unclassified	NA	906	5296.8	1300.2	3222.4	519.8	887.8	5221	1127.8	729	4940.8	1778.6	410.4	1262	1921.6	3218
665	k__Bacteria	p__Proteobacteria	c__Betaproteobacteria	o__Burkholderiales	f__Comamonadaceae	g__unclassified	s__unclassified	NA	7739.38	5598.12	4257.62	4826.38	5678.12	5148	6251.5	7100.12	6347.12	4943.5	6316.12	4780.5	5302.62	5713	6602.62
666	k__Bacteria	p__Proteobacteria	c__Betaproteobacteria	o__Burkholderiales	f__Burkholderiaceae	g__unclassified	s__unclassified	NA	10224.8	10106.8	9127.8	9311.2	9459.6	9919	9302.8	9922.6	9237.2	9953.8	9882	9951.2	10067	10087.6	9763
667	k__Bacteria	p__Proteobacteria	c__Betaproteobacteria	o__Burkholderiales	f__Comamonadaceae	g__unclassified	s__unclassified	NA	10125.1	9639.12	8469.38	9362.88	8877.38	9290	9739.62	10115.1	9788.75	9752.12	9449	9366.12	9862	10021	8359.25
668	k__Bacteria	p__Proteobacteria	c__Betaproteobacteria	o__Burkholderiales	f__Comamonadaceae	g__Acidovorax	s__unclassified	NA	9806.2	9483.8	8036.6	8988	8467.8	9518	9621.4	9907.4	9703	9541.8	9373.4	8779.2	9617.4	10000	8970.8
669	k__Bacteria	p__Proteobacteria	c__Betaproteobacteria	o__unclassified	f__unclassified	g__unclassified	s__unclassified	NA	9257.75	8884.5	7825	8675.38	8443.75	9237.12	9298.12	9007.38	8691	8689.88	8625.12	8215.25	8944.5	8639	8834.12
670	k__Bacteria	p__Proteobacteria	c__Betaproteobacteria	o__unclassified	f__unclassified	g__unclassified	s__unclassified	NA	8593.33	8376.83	6616.17	7955.5	7689	8451	8920	8355.5	7853.67	8307.67	8279.33	7933.67	8383.17	8152	8725
671	k__Bacteria	p__Proteobacteria	c__Betaproteobacteria	o__Burkholderiales	f__Burkholderiaceae	g__unclassified	s__unclassified	NA	6565.2	5597.6	4411.8	5231.6	5491.2	6752.2	7166.8	6457.6	5451.8	5117.6	6476.6	4916.2	5723.6	4876	7580
672	k__Bacteria	p__Proteobacteria	c__Betaproteobacteria	o__Burkholderiales	f__Alcaligenaceae	g__Azohydromonas	s__unclassified	NA	9039.17	8338.67	8474.67	9125.5	9191.5	8885	9569	9204.67	9182.33	8331	9277.33	8136.17	8288.33	8834	9166.83
673	k__Bacteria	p__Proteobacteria	c__Betaproteobacteria	o__Burkholderiales	f__Comamonadaceae	g__unclassified	s__unclassified	NA	10324	10089	9539.8	9768	8619	9927.4	9902.8	10218.2	9786	9889.2	10258	9895.6	10162	10207.6	9095.8
674	k__Bacteria	p__Proteobacteria	c__Betaproteobacteria	o__Burkholderiales	f__Burkholderiaceae	g__Burkholderia	s__unclassified	NA	5935.8	5889.6	1007.2	3674.2	5260.2	5668	2868.6	4623.2	4776.4	4377.6	4755.2	1472.4	4663	4799.6	3136.2
675	k__Bacteria	p__Planctomycetes	c__Planctomycea	o__Gemmatales	f__Isosphaeraceae	g__unclassified	s__unclassified	NA	1862	8584.2	4216	4921.4	1575.4	3580	1422.2	2073.8	1317.2	4396.2	1515.8	6857.8	8830.4	8419.4	3911.8
676	k__Bacteria	p__Proteobacteria	c__Deltaproteobacteria	o__Syntrophobacterales	f__Syntrophaceae	g__Desulfobacca	s__unclassified	NA	7007.83	6129	955.333	4324.5	798.833	5277	6295.17	6106	2608.33	5351	1189	3132.33	726.5	6557.5	2374.67
677	k__Bacteria	p__Cyanobacteria	c__Chloroplast	o__Streptophyta	f__unclassified	g__unclassified	s__unclassified	NA	1687.86	4732.86	2359.71	1729.86	5166.86	3742.86	2231.57	2985.43	2482.86	3123.86	1257.86	4592.86	5126	3518.14	3754.57
678	k__Bacteria	p__Bacteroidetes	c__Sphingobacteria	o__Sphingobacteriales	f__Flexibacteraceae	g__Arcicella	s__unclassified	NA	1554.4	920.6	9186.2	997.6	1237.6	8897	4773.6	1461.6	853.2	510.2	2750.4	795.2	692.2	674.2	3450
679	k__Bacteria	p__Bacteroidetes	c__Bacteroidia	o__Bacteroidales	f__Bacteroidaceae	g__Bacteroides	s__unclassified	NA	9625.6	9861.4	10329	10312	9289.8	9743	9434	9402.8	10009.2	10169.6	8484.8	10367.2	9834.2	9332.8	6092.8
680	k__Bacteria	p__Bacteroidetes	c__Flavobacteria	o__Flavobacteriales	f__Flavobacteriaceae	g__Haloanella	s__unclassified	NA	7659.4	1833	5906.4	3843.6	3055.6	8493	2231	1658.6	1367	5257.8	8381.6	9013.6	9001.8	9313	2333
681	k__Bacteria	p__Bacteroidetes	c__Sphingobacteria	o__Sphingobacteriales	f__Sphingobacteriaceae	g__unclassified	s__unclassified	NA	1098	2988.8	527.4	734.6	574.2	1844.2	1308.4	1220.6	488.4	216.6	1232	970	4288.4	2852.4	2026.6
682	k__Bacteria	p__Bacteroidetes	c__Bacteroidia	o__Bacteroidales	f__RikenellaceaeII	g__unclassified	s__unclassified	NA	2322.43	1120.86	1086.43	1102	1597	2041	2439.43	1924	1515.57	2011.57	4930	2168.71	1620.43	1078.43	6272.14
683	k__Bacteria	p__Bacteroidetes	c__Bacteroidia	o__Bacteroidales	f__RikenellaceaeII	g__unclassified	s__unclassified	NA	2323.6	924.4	726	914.2	1794.8	1346.2	848.4	1714.6	1122.4	1123	4162.8	1568.4	1221.4	521.4	6527.8
684	k__Bacteria	p__Bacteroidetes	c__Bacteroidia	o__Bacteroidales	f__RikenellaceaeII	g__unclassified	s__unclassified	NA	2080.8	1195.4	1636.2	1563.8	2507.2	1651	3033.8	2356.2	4139.8	2967.8	5355.6	3321.4	3085.2	1144.4	6111.2
685	k__Bacteria	p__Bacteroidetes	c__Bacteroidia	o__Bacteroidales	f__RikenellaceaeII	g__unclassified	s__unclassified	NA	1956.8	938.2	1209.4	1133	1719	1369.2	2604	2196	2049.6	820	4864.8	1145.8	1251.4	480.4	6448
686	k__Bacteria	p__Bacteroidetes	c__Bacteroidia	o__Bacteroidales	f__Prevotellaceae	g__Prevotella	s__unclassified	NA	5827.8	7568.2	8809.4	6762.6	3941.8	6337.4	9337.4	8992.4	9242.4	9371.4	8677.2	10015	7807.8	8128.2	4261.2
687	k__Bacteria	p__Bacteroidetes	c__unclassified	o__unclassified	f__unclassified	g__unclassified	s__unclassified	NA	2946.67	2358.83	2232.17	672.167	3203.67	1272.67	4199.5	4879.5	3084.33	5571.33	6474.17	6979.83	4797	2955.5	2390.17
688	k__Bacteria	p__Bacteroidetes	c__Bacteroidia	o__Bacteroidales	f__RikenellaceaeII	g__unclassified	s__unclassified	NA	3757.71	2401.29	2315.14	3623.71	3952.57	3245.71	5087.86	3814	3021.57	1857.29	5597.71	3185.43	2062	2742.57	7437.57
689	k__Bacteria	p__Bacteroidetes	c__Bacteroidia	o__Bacteroidales	f__RikenellaceaeII	g__unclassified	s__unclassified	NA	9651.6	9386.8	9421.6	9254.4	9721.6	9349	9841.4	9612.8	9517.2	9012.2	9999.4	9441.6	9043.6	9061.2	9461.2
690	k__Bacteria	p__Firmicutes	c__Bacilli	o__Lactobacillales	f__Lactobacillaceae	g__Lactobacillus	s__unclassified	NA	1079	693	1277.12	758.25	1136.88	3811.5	801.625	1335.25	662.625	314.5	1002.12	7139.75	6457.5	1376.25	3291.12
691	k__Bacteria	p__Firmicutes	c__Clostridia	o__Clostridiales	f__Lachnospiraceae	g__unclassified	s__unclassified	NA	7120.33	7766.17	6856.17	5971.83	6282	7251.33	6807.67	7379	6957.5	7482.17	7914.67	8387	7817.17	9356.17	7630.33
692	k__Bacteria	p__Firmicutes	c__Bacilli	o__Gemellales	f__Gemellaceae	g__Gemella	s__Gemella_sanguinis	NA	8386	8906.6	8192.2	8816.6	8575.6	8594	1753.2	7143.2	4841.6	4423.8	3027.4	997.8	587.8	3368	3250
693	k__Bacteria	p__Firmicutes	c__Clostridia	o__Clostridiales	f__Lachnospiraceae	g__unclassified	s__unclassified	NA	2362	1189.83	1232.33	1208.83	1402.17	1473.33	2352.17	1861.33	2034.67	2405.5	5446.83	2994	2918.67	977.333	4714.17
694	k__Bacteria	p__Firmicutes	c__Clostridia	o__Clostridiales	f__Clostridiales_Family_XI._Incertae_Sedis	g__Peptoniphilus	s__unclassified	NA	2596.8	5499.4	1434.8	2170.6	2881.2	2156.8	8893.2	2993.8	8042.2	9199.2	9882.6	9434.6	9177	8041.6	1679.4
695	k__Bacteria	p__Firmicutes	c__Clostridia	o__Clostridiales	f__Lachnospiraceae	g__unclassified	s__unclassified	NA	3342	3957.4	4118.6	3471.6	6159.4	3057.8	5816	4816.4	3552	6603	7687.6	7808.8	6744.2	4193.8	3852.4
696	k__Bacteria	p__Firmicutes	c__Bacilli	o__Bacillales	f__unclassified	g__unclassified	s__unclassified	NA	6184.5	4928.67	5120.83	5473.33	6649	6223.67	8061.67	6343.33	7004.33	5259.33	6768	4501.5	4751	5276.5	4607.33
697	k__Bacteria	p__Firmicutes	c__Clostridia	o__Clostridiales	f__Lachnospiraceae	g__unclassified	s__unclassified	NA	8956.6	7662.6	7250.2	8752.6	8585.8	2428.2	9378.2	1850.8	8899	6145.6	3869	8308.2	7874.6	7412.6	5319.4
698	k__Bacteria	p__Firmicutes	c__Bacilli	o__Lactobacillales	f__unclassified	g__unclassified	s__unclassified	NA	6634.6	6842.6	6541.2	6033.8	7035.8	5538	5741.8	4895.4	4298.8	4550	2189.2	3772.4	4036.8	2515	3277
699	k__Bacteria	p__Firmicutes	c__unclassified	o__unclassified	f__unclassified	g__unclassified	s__unclassified	NA	3477	3151.8	3721.8	5106.6	3873.6	3551.2	3824.8	1776	1483.2	1501.4	1236	1643.8	1204.8	849.8	2780.6
700	k__Bacteria	p__Firmicutes	c__Clostridia	o__Clostridiales	f__Lachnospiraceae	g__unclassified	s__unclassified	NA	3948.5	4137.5	4320.62	5862.12	4766.25	3175.62	3623.25	1717.88	1851.62	1946.12	1483.88	715.875	890	1032.88	3194.38
701	k__Bacteria	p__Firmicutes	c__Bacilli	o__Lactobacillales	f__Streptococcaceae	g__Streptococcus	s__unclassified	NA	4262.5	4197	4983.17	6081.33	4957.17	4512.17	4030.17	2734.67	2000.67	2750.17	2664.5	3731.33	3314.83	1758	4440.67
702	k__Bacteria	p__Firmicutes	c__Clostridia	o__Clostridiales	f__Peptostreptococcaceae	g__Filifactor	s__unclassified	NA	1094	7755.86	7876.57	5748	710.571	806.286	1755.86	1616.71	1214.14	866.714	2857.43	1420	1132.14	966.286	4258.29
703	k__Bacteria	p__Firmicutes	c__Bacilli	o__Gemellales	f__Gemellaceae	g__Gemella	s__unclassified	NA	9075	8506.33	9149.5	9081.33	9049.5	8409.33	2354.5	4419	6914.33	7446.33	1329.17	6512.83	5911.17	5745.83	2833.33
704	k__Bacteria	p__Firmicutes	c__Bacilli	o__Lactobacillales	f__Lactobacillaceae	g__Lactobacillus	s__unclassified	NA	6328.6	6789.6	7915.6	8600.6	7791.6	7610.4	7374.4	4429.2	6825	6232	3632.8	6216.2	6403.6	4086.2	4820.6
705	k__Bacteria	p__Firmicutes	c__unclassified	o__unclassified	f__unclassified	g__unclassified	s__unclassified	NA	5212.4	6183	7433	7759	6971.8	6653.4	6670.8	5243.4	5819.6	6134.6	4070	6077.4	5867.8	4391.8	3290.6
706	k__Bacteria	p__Firmicutes	c__unclassified	o__unclassified	f__unclassified	g__unclassified	s__unclassified	NA	7155.2	7763.6	8166.4	8954.6	8085.6	8026.6	7659	8057.6	7183.8	8195.2	4955.2	7883.2	7838	6437.6	4984.2
707	k__Bacteria	p__Verrucomicrobia	c__Verrucomicrobiae	o__Verrucomicrobiales	f__Verrucomicrobiaceae	g__Akkermansia	s__unclassified	NA	1234.67	700.167	2809.17	888	1274	1231.17	1687.33	7476.83	1057.67	2239.33	5556.83	883.833	2571.5	767.5	3313.5
708	k__Bacteria	p__Verrucomicrobia	c__Verrucomicrobiae	o__Verrucomicrobiales	f__Verrucomicrobiaceae	g__unclassified	s__unclassified	NA	1571.67	2900	3487	1240.67	1129.83	1386.83	938	7539	804	2007.5	5766.83	1306.67	5658	3890.17	2733
709	k__Bacteria	p__Proteobacteria	c__Gammaproteobacteria	o__Enterobacteriales	f__Enterobacteriaceae	g__unclassified	s__unclassified	NA	5480	6434.2	4705.4	4306.4	5727.6	5111.4	4505	6118.4	4868	2411.8	4320.8	4181.6	3840.4	6540.4	3848.4
710	k__Bacteria	p__Proteobacteria	c__Gammaproteobacteria	o__Chromatiales	f__Sinobacteraceae	g__unclassified	s__unclassified	NA	7979.4	5534.2	1572.2	561.2	883.2	6580.8	983	5902.8	4726.2	2292.6	970.2	1586.6	5338.2	4645.8	3335.4
711	k__Bacteria	p__Proteobacteria	c__Gammaproteobacteria	o__Enterobacteriales	f__Enterobacteriaceae	g__unclassified	s__unclassified	NA	3974.57	2185.43	2549.71	4161.57	4287.43	1325	5552.86	1576.57	3591.29	685.429	3685.86	1569.86	1374.29	1217.43	3580
712	k__Bacteria	p__Proteobacteria	c__Gammaproteobacteria	o__Oceanospirillales	f__OM60	g__unclassified	s__unclassified	NA	7085.83	6457.17	6332	6253.33	7429	7266.17	8769.17	7598.83	8865.5	6166.83	8120	5813.83	6269	6876	7511.83
713	k__Bacteria	p__Proteobacteria	c__Gammaproteobacteria	o__unclassified	f__unclassified	g__unclassified	s__unclassified	NA	6742.5	5511.5	5098.17	6218.17	6608.83	6971.17	7981.17	6633.67	6842.83	4741.5	7807.83	4853	5493.67	6436.67	7101.33
714	k__Bacteria	p__Proteobacteria	c__Betaproteobacteria	o__Burkholderiales	f__Oxalobacteraceae	g__Collimonas	s__Collimonas_fungivorans	NA	3161.6	2989.8	1612	2200.2	2452.4	4223.8	4759.4	7076.6	7335.8	969.8	2157.2	1767.8	1339.4	3013.8	3532.2
715	k__Bacteria	p__Proteobacteria	c__Gammaproteobacteria	o__Pseudomonadales	f__Moraxellaceae	g__Acinetobacter	s__Acinetobacter_johnsonii	NA	8605.67	8159.22	7254.78	8558.78	8587.67	8998.78	9262	8644.78	8657.56	7847.78	8480.44	7192.56	8248.33	8238.78	9255.56
716	k__Bacteria	p__Proteobacteria	c__Betaproteobacteria	o__Burkholderiales	f__Comamonadaceae	g__unclassified	s__unclassified	NA	9896.2	9878	9471.6	9876.6	9659.6	9944.4	10138.6	9994.8	9930	9890.4	9798	9465	10019.2	9778.6	9865.2
717	k__Bacteria	p__Proteobacteria	c__Betaproteobacteria	o__Burkholderiales	f__Burkholderiaceae	g__unclassified	s__unclassified	NA	7396.33	6731.17	5686.33	6816.17	6309	7444.67	7940.67	6974.5	6629.17	6491	7083.67	5945	6711	6406.67	7931.33
718	k__Bacteria	p__Proteobacteria	c__Betaproteobacteria	o__Burkholderiales	f__Burkholderiaceae	g__Burkholderia	s__unclassified	NA	7434.2	7127.8	6075.4	7457.6	6965.2	7623	8571.6	7550	7313	7283.4	7645.4	6836	7354.4	7049.4	8675
719	k__Bacteria	p__Proteobacteria	c__Betaproteobacteria	o__Burkholderiales	f__Comamonadaceae	g__unclassified	s__unclassified	NA	7236.17	6212.17	5247.67	6890.5	6831.5	7402.33	8198	7390.83	6912.83	6231.83	7490.33	5863.67	6496.33	6555	8629.17
720	k__Bacteria	p__Proteobacteria	c__Betaproteobacteria	o__Burkholderiales	f__Burkholderiaceae	g__unclassified	s__unclassified	NA	8990.2	9002.2	7755	8835.8	8104.2	9139.8	9104.2	8804	8851	8843.4	8713	8211	9018.2	9423.6	9050.2
721	k__Bacteria	p__Proteobacteria	c__Betaproteobacteria	o__Burkholderiales	f__Burkholderiaceae	g__unclassified	s__unclassified	NA	8995.86	9471.14	7910.57	8941.29	8519.86	9338.57	9384.14	9033.71	8957.14	9195.43	8518.14	8750.57	9391	9840.43	8828.29
722	k__Bacteria	p__Proteobacteria	c__Betaproteobacteria	o__Burkholderiales	f__Comamonadaceae	g__Acidovorax	s__unclassified	NA	8131	6787.6	5161.2	6436.6	5157	6497.6	7455.4	7954.8	6418.4	6619.4	6917.6	6271	7393.8	7047.6	6480.8
723	k__Bacteria	p__Proteobacteria	c__unclassified	o__unclassified	f__unclassified	g__unclassified	s__unclassified	NA	8592.2	6939	5334	6284.8	5992.8	6302	7092.2	8300.6	6649.6	6917.2	8024	6624.2	7764.6	7235.8	6565.8
724	k__Bacteria	p__Proteobacteria	c__unclassified	o__unclassified	f__unclassified	g__unclassified	s__unclassified	NA	7204.8	4875.8	2801.2	3120.8	2253.4	3569.8	4862.2	6722	3357.8	3277	4177	3305.8	4350.8	4267.2	5401.6
725	k__Bacteria	p__Proteobacteria	c__Gammaproteobacteria	o__unclassified	f__unclassified	g__unclassified	s__unclassified	NA	6221.6	5148.4	3245.4	3581.4	4788.2	4220	4585	5422	4032	3241.4	5801	4009.8	3796.8	4786.2	5863
726	k__Bacteria	p__Proteobacteria	c__Betaproteobacteria	o__Burkholderiales	f__Comamonadaceae	g__unclassified	s__unclassified	NA	7895.8	6331.8	5404.6	6133.6	5731.4	6490.2	6870.4	7599.8	6297.2	5749	8149.6	6673	6244	6862	7416.6
727	k__Bacteria	p__Proteobacteria	c__Gammaproteobacteria	o__Oceanospirillales	f__OM60	g__unclassified	s__unclassified	NA	8014	5867.6	3507.6	4590	5545.8	5421.8	5950	7111	5918.2	4906	6432	5022.2	5504.4	5786.8	5021.4
728	k__Bacteria	p__Proteobacteria	c__unclassified	o__unclassified	f__unclassified	g__unclassified	s__unclassified	NA	6628.6	4074.2	1826.2	4750.8	3297.4	3982.8	5153	6209.4	5083.8	3408.4	6743	2853.6	4614.4	4410.6	5190.8
729	k__Bacteria	p__Proteobacteria	c__Betaproteobacteria	o__Rhodocyclales	f__Rhodocyclaceae	g__unclassified	s__unclassified	NA	8113.5	7672.67	4785.5	6119.5	7149	7667	8121.67	7847.5	8302.5	6161.5	8668.33	6778.83	7475.67	8353.83	6293
730	k__Bacteria	p__Proteobacteria	c__Betaproteobacteria	o__Burkholderiales	f__Comamonadaceae	g__unclassified	s__unclassified	NA	9061.44	8362.67	7086.44	8355.56	7810.67	8532.56	9153.33	9199.56	8846.67	8693.44	8778.44	7935.33	8802.56	9017.56	8841.67
731	k__Bacteria	p__Proteobacteria	c__Betaproteobacteria	o__Burkholderiales	f__Comamonadaceae	g__Aquamonas	s__unclassified	NA	8579	7789.8	5586	5517	6966.6	6916.6	6304.8	7811	6559.6	5882.4	7547.6	6495.4	7000.4	8049.8	7042.6
732	k__Bacteria	p__Proteobacteria	c__Betaproteobacteria	o__Burkholderiales	f__Comamonadaceae	g__unclassified	s__unclassified	NA	9325	8627	7654.6	7769	8445.8	8358.6	8318	8497	7564	8390.2	9681	9264.4	8399.2	8875.6	9643.8
733	k__Bacteria	p__Proteobacteria	c__Gammaproteobacteria	o__Oceanospirillales	f__unclassified	g__unclassified	s__unclassified	NA	10128.6	9871.8	9486.2	9331.2	9937.8	9871.6	9430	9880.4	9139	9592.4	10155.6	9894	9770.2	10037.4	10093
734	k__Bacteria	p__Proteobacteria	c__Alphaproteobacteria	o__Sphingomonadales	f__Sphingomonadaceae	g__Novosphingobium	s__unclassified	NA	6906.17	4936.33	5199.17	5802.17	7077.67	6292.5	6331.83	5085.83	3471.67	3349.5	7710.17	5089.83	4819.67	5749.5	3595.33
735	k__Bacteria	p__Proteobacteria	c__Gammaproteobacteria	o__Chromatiales	f__Chromatiaceae	g__unclassified	s__unclassified	NA	4878.67	3287.67	2831.83	3393.17	3903.17	3769.33	4938.5	4632.17	2740.67	1693	4721	2527.17	1916.5	2662.5	7028.67
736	k__Bacteria	p__Proteobacteria	c__unclassified	o__unclassified	f__unclassified	g__unclassified	s__unclassified	NA	4128.43	2608.14	2397	2613.29	3589.43	3066.86	4121.86	3750	1521.29	1081.29	4883.86	1313.86	1334.43	2164.14	7660
737	k__Bacteria	p__Proteobacteria	c__Gammaproteobacteria	o__Pseudomonadales	f__Pseudomonadaceae	g__Pseudomonas	s__unclassified	NA	8166.4	7147.4	7022.8	7309	7771.6	7162.8	7805	7356.4	6929.2	5832.8	8492.2	6833.2	6454.8	6877	9561.2
738	k__Bacteria	p__Proteobacteria	c__Gammaproteobacteria	o__Alteromonadales	f__Alteromonadaceae	g__unclassified	s__unclassified	NA	6715.4	5075.8	5850.2	5229.8	7042.2	5937.8	6743.6	5663.2	4448.6	4098.6	7217	5011.4	3890.6	4611	5225
739	k__Bacteria	p__Proteobacteria	c__Gammaproteobacteria	o__Pseudomonadales	f__Pseudomonadaceae	g__Pseudomonas	s__unclassified	NA	7474.17	5939.5	6590.33	5951.83	7407.5	6564.83	7226.33	6610	5887.83	5166.33	8188.33	7074.5	5275	6292	9279
740	k__Bacteria	p__Proteobacteria	c__Betaproteobacteria	o__Burkholderiales	f__unclassified	g__unclassified	s__unclassified	NA	6557.2	5201.4	3824	4691.6	5258.8	6144.6	5834.8	6111.6	4340.2	4221	6610.8	5088.8	4854.4	4836.8	8204.6
741	k__Bacteria	p__Proteobacteria	c__Alphaproteobacteria	o__unclassified	f__unclassified	g__unclassified	s__unclassified	NA	6818.33	5612.17	3671.17	4796.33	4587.83	5637	5644.33	5686.67	3394	4320.67	6748.83	4742.67	4618	5593.83	8311.5
742	k__Bacteria	p__Proteobacteria	c__Betaproteobacteria	o__unclassified	f__unclassified	g__unclassified	s__unclassified	NA	7134.86	6679.29	4879.71	5410.57	6284.29	6759.14	7089.14	6951	5426.14	5653	7363.14	6128.57	6047.86	6921.43	8505
743	k__Bacteria	p__Proteobacteria	c__Gammaproteobacteria	o__unclassified	f__unclassified	g__unclassified	s__unclassified	NA	7111	6163.67	4868	5368.33	6699.5	6736.17	6301.17	6548.83	5070.17	5299.67	7319	6064.67	5731.17	6261.67	8515.17
744	k__Bacteria	p__Proteobacteria	c__Gammaproteobacteria	o__unclassified	f__unclassified	g__unclassified	s__unclassified	NA	3464.2	2743.8	426	4700.6	1234.8	1856.4	1833.6	4533.2	4162.2	1281.8	9039.8	3918	3643	5256.6	2808.6
745	k__Bacteria	p__Proteobacteria	c__Gammaproteobacteria	o__Chromatiales	f__unclassified	g__unclassified	s__unclassified	NA	2277.4	998	840.8	1155.6	1443.8	1800.4	1784.6	2259.8	1230.4	1849	4984.4	2488.2	1316	862.2	5044
746	k__Bacteria	p__Proteobacteria	c__unclassified	o__unclassified	f__unclassified	g__unclassified	s__unclassified	NA	2232.29	1047.86	1432.71	1366.43	2120.86	1521.29	1929	2439.14	1799.57	1989.29	5375.14	2690	2239.57	817	7218.29
747	k__Bacteria	p__Proteobacteria	c__Gammaproteobacteria	o__Chromatiales	f__unclassified	g__unclassified	s__unclassified	NA	3064.33	1546.33	1883.17	2027.33	3080.67	3263	3749.83	2952.17	4362.17	3102.83	4712.17	2888.33	2592	959	7607.67
748	k__Bacteria	p__Proteobacteria	c__Alphaproteobacteria	o__Rhizobiales	f__unclassified	g__unclassified	s__unclassified	NA	2267.83	982.833	1009.83	1197.33	2118.33	1211.17	2680	2686	3373.5	1091.33	4718.67	2033.83	2248.17	824	6645.33
749	k__Bacteria	p__Proteobacteria	c__Gammaproteobacteria	o__Oceanospirillales	f__unclassified	g__unclassified	s__unclassified	NA	1994	913.2	1298	1228	2207.6	1495	2720	1920.4	2312.4	986.4	4612.6	1721.2	1598.2	478.6	6119.8
750	k__Bacteria	p__Proteobacteria	c__Gammaproteobacteria	o__Chromatiales	f__Chromatiaceae	g__unclassified	s__unclassified	NA	9009.17	9161.33	6064.5	7526.17	8781.33	9006.17	9064.83	7929.5	7978.67	6044.83	2579.83	7759.17	6610.67	8463.83	3331.67
751	k__Bacteria	p__Proteobacteria	c__Gammaproteobacteria	o__Pseudomonadales	f__Pseudomonadaceae	g__Pseudomonas	s__unclassified	NA	3681.6	5199.4	2540.4	3085.6	3672	3552.8	2844.8	1446.8	4218.6	2809.8	2976.2	2684	4095.4	5703	5005.6
752	k__Bacteria	p__Proteobacteria	c__Gammaproteobacteria	o__Pseudomonadales	f__Pseudomonadaceae	g__Pseudomonas	s__unclassified	NA	4212.57	6825.86	4513	5463.57	4769.14	5233	3985.29	4424.57	7272.57	5087	3753.14	4314.57	6286.57	7842.57	5527.43
753	k__Bacteria	p__Proteobacteria	c__Gammaproteobacteria	o__Pseudomonadales	f__Pseudomonadaceae	g__Pseudomonas	s__unclassified	NA	6286	7847.8	4302.2	6314.6	6067	7071.8	6820	5803.6	7681.6	5343.6	5481	5517	6722.6	8596.2	5709.8
754	k__Bacteria	p__Proteobacteria	c__Alphaproteobacteria	o__unclassified	f__unclassified	g__unclassified	s__unclassified	NA	9041.86	7764.71	7411.86	9357.86	8743.71	3619	9652.71	2589.57	9932.43	5968	4190.71	8657.43	7801.14	7717.57	5216.14
755	k__Bacteria	p__Proteobacteria	c__Alphaproteobacteria	o__Rhodospirillales	f__Acetobacteraceae	g__Roseomonas	s__unclassified	NA	1320.17	1170.67	1935.67	6742	6958.83	7912.33	2431	1643.33	585.833	698.333	1982.33	5956.5	6767.5	6778.33	4758.67
756	k__Bacteria	p__Proteobacteria	c__Gammaproteobacteria	o__Oceanospirillales	f__Alteromonadaceae	g__Marinobacter	s__unclassified	NA	3088	2455	2415.4	4204	5863.8	5632.4	3960.4	3401.6	1618.2	1524	3338.4	2315	2583	3152.6	3777.4
757	k__Bacteria	p__Proteobacteria	c__Alphaproteobacteria	o__Rhizobiales	f__unclassified	g__unclassified	s__unclassified	NA	8010.67	4141.67	7744	9074.5	8917.33	9632.5	8687	4634.67	6323.33	7749.5	6947.5	8693	8678.33	9065.5	4034.5
758	k__Bacteria	p__Proteobacteria	c__Gammaproteobacteria	o__unclassified	f__unclassified	g__unclassified	s__unclassified	NA	6328.14	7273.86	7884.29	8614	8240.29	7528.29	7191	944.429	5471.14	4956.71	754	6308.14	1242.14	3327	3004.14
759	k__Bacteria	p__Proteobacteria	c__Gammaproteobacteria	o__Enterobacteriales	f__Enterobacteriaceae	g__unclassified	s__unclassified	NA	5744.8	6245.8	7216.6	8398.6	6855.8	5973.8	5926.4	4409	4648	1732.4	3310.8	4560	2871.6	5214	2324.8
760	k__Bacteria	p__Proteobacteria	c__Betaproteobacteria	o__Neisseriales	f__Neisseriaceae	g__Neisseria	s__unclassified	NA	1244.67	3730.33	7826	6846.5	7873.17	6011.33	1522.67	948.833	468.833	1958	894.667	1334.67	442.833	1153.17	3505.67
761	k__Bacteria	p__Proteobacteria	c__Gammaproteobacteria	o__unclassified	f__unclassified	g__unclassified	s__unclassified	NA	3797.6	5899.6	7298.6	7791.6	7303.6	6541	5988.2	1701.8	3046.6	3914.8	1247.4	2788.8	1376.4	2024	3090
762	k__Bacteria	p__Acidobacteria	c__Acidobacteria	o__Acidobacteriales	f__Acidobacteriaceae	g__unclassified	s__unclassified	NA	9337.2	4333.6	8278.6	9355.8	9341.2	9542	8960.4	6907.4	1803	8764.2	1244.6	9221.8	9050.8	10126.2	3043.6
763	k__Bacteria	p__Acidobacteria	c__unclassified	o__unclassified	f__unclassified	g__unclassified	s__unclassified	NA	9952.6	10159.4	10264.4	10399.6	10278.8	10287.6	10267	9222.6	10224.6	10245.2	6756.2	10061.6	10104.6	9881.4	7213
764	k__Bacteria	p__Acidobacteria	c__Acidobacteria	o__Acidobacteriales	f__Acidobacteriaceae	g__unclassified	s__unclassified	NA	4871.62	3884.75	3520.38	3885	4598.25	4234.38	5384.5	4451	2240.88	2664.75	5305.25	4504	2415.25	4049.38	6740
765	k__Bacteria	p__Tenericutes	c__Mollicutes	o__unclassified	f__unclassified	g__unclassified	s__unclassified	NA	7067.4	7696.4	8097.8	9068.2	8265	7804	8083.6	5504.6	7560.8	6746.8	4977.4	5439.2	6238.6	4285	4721
766	k__Bacteria	p__Tenericutes	c__Erysipelotrichi	o__Erysipelotrichales	f__Erysipelotrichaceae	g__Clostridium	s__unclassified	NA	5390	5612.6	5547.6	5583	5835.4	5264.2	5022.4	4646	4286.6	5668.2	5201.8	2355.4	3342	2863	3313.2
767	k__Bacteria	p__Chloroflexi	c__Anaerolineae	o__Anaerolineales	f__Anaerolinaceae	g__unclassified	s__unclassified	NA	4466.17	4882	6273.33	7259.33	5767.5	5714.5	5232.83	3708.67	3645.17	4678.17	3483.67	5101.67	4864.83	3565.5	4215.83
768	k__Bacteria	p__Chloroflexi	c__Anaerolineae	o__Anaerolineales	f__Anaerolinaceae	g__unclassified	s__unclassified	NA	4693.6	3232.6	4067.4	3948.4	5673	4249	6176.2	3905	1990.2	2430.4	5248.8	5104.2	2588.2	3775.8	6042.2
769	k__Bacteria	p__Firmicutes	c__Clostridia	o__Clostridiales	f__Ruminococcaceae	g__unclassified	s__unclassified	NA	1906.91	1942	3059.91	1994.45	2261.09	1753.45	2699.55	8224.73	3041	6644.27	2984.91	3005.91	3451.55	2153.64	3026.09
770	k__Bacteria	p__Proteobacteria	c__Gammaproteobacteria	o__unclassified	f__unclassified	g__unclassified	s__unclassified	NA	10268.3	10280.8	10245.7	10089.5	10016.7	10151.4	9689.6	10121.2	9774	10282.3	10122.9	10401.7	10302.4	10330.4	9636.7
771	k__Bacteria	p__Proteobacteria	c__Alphaproteobacteria	o__unclassified	f__unclassified	g__unclassified	s__unclassified	NA	4716.7	2940.4	1765.9	2400.4	1659.2	2446.4	3838.7	3620.6	1714.5	1386.1	4615.1	1677.4	1511.8	2387.6	5310.5
772	k__Bacteria	p__Firmicutes	c__Clostridia	o__Clostridiales	f__Lachnospiraceae	g__unclassified	s__unclassified	NA	9535.36	9505.91	9482.91	9838	9888.73	9904.09	9924.64	9795.64	9856.27	9596.36	9443.73	9005	9453.91	9780.82	9743.91
773	k__Bacteria	p__Firmicutes	c__Clostridia	o__Clostridiales	f__Lachnospiraceae	g__unclassified	s__unclassified	NA	2687.8	1725.9	7901.9	1819	3263.2	1472.8	2489.9	9468.6	8243.9	9257.7	5785.8	4869.3	2792.8	5602.6	2978
774	k__Bacteria	p__Firmicutes	c__Clostridia	o__Clostridiales	f__Lachnospiraceae	g__unclassified	s__unclassified	NA	3379.4	2741	5680.5	2156.1	3083.1	2584.1	2784.8	9512.3	3411.9	7840.2	2791.1	4965.9	4079.2	3953.6	2765.4
775	k__Bacteria	p__Firmicutes	c__Clostridia	o__Clostridiales	f__Lachnospiraceae	g__unclassified	s__unclassified	NA	2244.8	1226.7	1502.2	1405.6	1607.9	2453.3	2184.9	2125.7	3134.6	2365.6	5049	2370	1973.3	900.2	4452.9
776	k__Bacteria	p__Firmicutes	c__Clostridia	o__Clostridiales	f__Lachnospiraceae	g__unclassified	s__unclassified	NA	4507.45	3851.18	3913.36	3336.82	3288.91	3712.82	4785.73	5268.18	3918.45	5414.91	6889.45	6862.09	5534.82	4315.36	3090.73
777	k__Bacteria	p__Proteobacteria	c__Alphaproteobacteria	o__Rhizobiales	f__unclassified	g__unclassified	s__unclassified	NA	7315	6098.73	4445	4992.18	4773.91	6311	6423.64	6297.45	4546.91	4264.91	7367.73	4961.55	5347.91	5357.45	9124.36
778	k__Bacteria	p__Proteobacteria	c__Betaproteobacteria	o__Rhodocyclales	f__Rhodocyclaceae	g__unclassified	s__unclassified	NA	4979.64	4332.91	2591.91	4036.09	4202.18	4720.45	5478.36	4874.36	2385.36	3192.73	5095.09	3821.36	3316.36	3754.09	6769.36
779	k__Bacteria	p__Bacteroidetes	c__Bacteroidia	o__Bacteroidales	f__RikenellaceaeII	g__unclassified	s__unclassified	NA	4743.09	3858.36	2441.64	4004.09	3774.27	4394.82	5389.18	4590.36	2582.82	2696.27	4410.82	3043.64	2968.82	3700.09	6008.18
780	k__Bacteria	p__Firmicutes	c__Bacilli	o__Lactobacillales	f__Lactobacillaceae	g__Lactobacillus	s__unclassified	NA	7298.64	6136.73	6182.09	6168.09	7209.27	6352.82	6594.82	5794.91	5774.73	4874.73	6654.91	4587.18	4883.36	3614	3782.18
781	k__Bacteria	p__Proteobacteria	c__Epsilonproteobacteria	o__Campylobacterales	f__Campylobacteraceae	g__Campylobacter	s__Bacteroides_ureolyticus	NA	969.6	3050.6	4319.7	1453.3	935.9	3383.2	7356.1	1498	6215.7	7103.8	8414.4	8050.1	5382.2	3781.3	2394.7
782	k__Bacteria	p__Proteobacteria	c__unclassified	o__unclassified	f__unclassified	g__unclassified	s__unclassified	NA	2312.58	1213.58	1267.67	1498.42	1739	1982.75	2135.67	2248.25	1885.75	2822.17	4499.42	2651.83	2117.75	933.083	5435.83
783	k__Bacteria	p__Proteobacteria	c__Gammaproteobacteria	o__Oceanospirillales	f__Halomonadaceae	g__unclassified	s__unclassified	NA	2565.27	1524.36	1793.55	2009.55	2540.18	2804.09	3608.73	2582.09	2786.91	2861.55	5198.27	2428.45	2773.45	1237.36	6945.82
784	k__Bacteria	p__Proteobacteria	c__Betaproteobacteria	o__Burkholderiales	f__Comamonadaceae	g__unclassified	s__unclassified	NA	6660	4307.3	2856.8	3662.6	4204.5	3472.6	3961.6	5794	4000	3615.6	4815.8	3699.8	4056.2	4864	5461.7
785	k__Bacteria	p__Proteobacteria	c__Alphaproteobacteria	o__Sphingomonadales	f__Sphingomonadaceae	g__Sphingobium	s__unclassified	NA	8828.6	7841.7	4790.6	7501.2	6198.3	7972.9	7733.8	9072.6	7796.1	6642.6	8620.7	7670.6	8349.2	8871.4	6870
786	k__Bacteria	p__Proteobacteria	c__Gammaproteobacteria	o__unclassified	f__unclassified	g__unclassified	s__unclassified	NA	5722.81	4941.44	4914.88	6092.5	6404.69	6093.38	7294.56	6121.5	5515.56	4399.19	6318.94	4409	4489.06	4848.56	8017.06
787	k__Bacteria	p__Proteobacteria	c__Gammaproteobacteria	o__Enterobacteriales	f__Enterobacteriaceae	g__unclassified	s__unclassified	NA	5617	4129.4	4021.6	3860.7	5524.6	4616.1	5100.3	5340.8	3832.3	2143.1	5748.4	3570.4	2974.7	3849	7237.2
788	k__Bacteria	p__Cyanobacteria	c__Chloroplast	o__Streptophyta	f__unclassified	g__unclassified	s__unclassified	NA	2179.5	7148	3414.6	2020.5	7037.4	4859.7	1652.3	3359.8	3820.4	6468.4	1633.4	6044.2	6978.8	5532.8	4619.2
789	k__Bacteria	p__Firmicutes	c__Clostridia	o__Clostridiales	f__Lachnospiraceae	g__unclassified	s__unclassified	NA	1962.4	2575.4	3601.6	3759.2	2980.2	2880	2752.8	6797.4	4802	6479.8	4504.8	1622.4	1936.4	2757.6	3646.2
790	k__Bacteria	p__Firmicutes	c__Clostridia	o__Clostridiales	f__Lachnospiraceae	g__unclassified	s__unclassified	NA	3007	2619.86	2651.43	3312.14	2856.43	2377.29	2359.86	6189	1354.29	3513.14	3068.57	1577.57	1418	1894.57	3027
791	k__Bacteria	p__Firmicutes	c__Clostridia	o__Clostridiales	f__Lachnospiraceae	g__unclassified	s__unclassified	NA	3583.14	2593.29	2803.43	2111.14	2768.71	1886.29	3951.14	6437.14	2809.57	4372.71	5187.14	4825.57	3775.71	2427.29	4193.14
792	k__Bacteria	p__Firmicutes	c__Clostridia	o__Clostridiales	f__Lachnospiraceae	g__unclassified	s__unclassified	NA	3161.83	2876.83	2510.83	2413	4583.5	2095	3819	6296.33	4600.67	6279.5	6140.67	3921	4142.67	4044.83	5062.33
793	k__Bacteria	p__Firmicutes	c__Clostridia	o__Clostridiales	f__Lachnospiraceae	g__unclassified	s__unclassified	NA	2566.17	1060.5	971.667	1232.33	2019.5	1878.33	3060.5	2206.33	1534.17	1294.33	3682.33	1622.67	1148.17	774.667	6458.33
794	k__Bacteria	p__Firmicutes	c__Clostridia	o__Clostridiales	f__Lachnospiraceae	g__unclassified	s__unclassified	NA	5127.8	3272.6	2694.6	3996.4	2810	3244.2	5013.6	4652.4	2936.4	2243.4	5881.8	2707.4	2964.4	3138.2	8580.6
795	k__Bacteria	p__Firmicutes	c__Clostridia	o__Clostridiales	f__Lachnospiraceae	g__unclassified	s__unclassified	NA	8480.2	7708.2	8072.8	8610.4	8515	8782.4	9100.2	8940.2	8858.6	7777.4	8399.2	7243.6	7845.8	7750.6	7957.6
796	k__Bacteria	p__Firmicutes	c__Clostridia	o__Clostridiales	f__Lachnospiraceae	g__unclassified	s__unclassified	NA	9174.4	9432.8	9053.4	8817.4	9121.8	9188	8257.4	9427	8528.6	9653.6	9429.4	9830.2	9364.8	9873.6	9238.2
797	k__Bacteria	p__Cyanobacteria	c__Chloroplast	o__Streptophyta	f__unclassified	g__unclassified	s__unclassified	NA	1995.5	5583.67	3555.17	2631.33	6100.5	4692	2254.83	4014.5	2919.5	4897.67	2477.5	5136.33	5776.67	3902.33	4627.67
798	k__Bacteria	p__Firmicutes	c__Clostridia	o__Clostridiales	f__Lachnospiraceae	g__unclassified	s__unclassified	NA	7314.5	9041.33	8968.17	8552.83	9105	9222.33	8130.67	8166.33	8343.33	8969.83	6649.5	8912.33	9479.33	9016.33	6215.83
802	k__Bacteria	p__Proteobacteria	c__Deltaproteobacteria	o__Syntrophobacterales	f__unclassified	g__unclassified	s__unclassified	NA	7342.6	7617.6	9417.4	9558.4	9360.8	8982.4	8430.8	5951.2	8320.2	8298.6	5895.6	8277.8	7812.2	8453.4	7053.6
803	k__Bacteria	p__Firmicutes	c__Clostridia	o__Clostridiales	f__Lachnospiraceae	g__unclassified	s__unclassified	NA	6946.67	7680.5	7843.33	9022.5	8078.17	8081.33	8291.83	6601.17	7443.33	7787.5	6297.5	7024.67	7069.83	7679.83	6423.33
804	k__Bacteria	p__Firmicutes	c__Bacilli	o__Lactobacillales	f__Streptococcaceae	g__Streptococcus	s__unclassified	NA	8600.75	8527	9022.62	9277.25	9158.5	9198.5	9025	6799.12	8836.75	8253.62	4775.62	7464.12	8136.38	6850.25	4761.25
805	k__Bacteria	p__Firmicutes	c__Clostridia	o__Clostridiales	f__Lachnospiraceae	g__unclassified	s__unclassified	NA	7791	8156.89	8250.11	8199.44	8132.56	8188	7658.22	6468.89	7875.89	6996.44	5672.33	5905.56	6013.89	5085.33	6378.56
806	k__Bacteria	p__Firmicutes	c__Clostridia	o__Clostridiales	f__Lachnospiraceae	g__unclassified	s__unclassified	NA	2196.4	6761.6	6486.6	6559.4	5385.6	5632	2181.8	2877.4	6404.6	4944.4	3303	1243	1143	2431.2	4734.2
808	k__Bacteria	p__Proteobacteria	c__Gammaproteobacteria	o__unclassified	f__unclassified	g__unclassified	s__unclassified	NA	3068.33	3735.17	5126	5705.33	5153.33	3564.33	3120.33	1748.83	1714.17	1355.67	3491.5	2526.5	1374.5	1542.83	3275.33
809	k__Bacteria	p__Firmicutes	c__Clostridia	o__Clostridiales	f__Lachnospiraceae	g__unclassified	s__unclassified	NA	4202.8	4420	5068.4	6389.4	5045.6	4556.2	4889.2	3065	3237	3355.6	2616	2679.6	2050.2	2999.4	3679.6
810	k__Bacteria	p__Firmicutes	c__Clostridia	o__Clostridiales	f__Lachnospiraceae	g__unclassified	s__unclassified	NA	5408.4	5154.6	5553	5793.2	5786	5553.8	5533	4368	3920.4	4137.8	4613	3843.6	4035.6	3317.4	5949.4
811	k__Bacteria	p__Firmicutes	c__Clostridia	o__Clostridiales	f__Lachnospiraceae	g__unclassified	s__unclassified	NA	4525	4011.67	3515.83	4785.67	4837.83	4042	3685	3040.67	3037.83	2148.17	3625.5	2079.17	1741.83	1378.83	2841
812	k__Bacteria	p__Firmicutes	c__Bacilli	o__Lactobacillales	f__unclassified	g__unclassified	s__unclassified	NA	8372.2	8320.4	8399.8	8542	8705.4	8001.2	7911.2	6609.6	7186.4	7327.2	7734.4	8354.2	7817.8	6757.8	5453.4
813	k__Bacteria	p__Firmicutes	c__Clostridia	o__Clostridiales	f__Lachnospiraceae	g__unclassified	s__unclassified	NA	8729.4	9148	9456	9444.2	9131.8	8540.6	7812.4	7651.8	7822.6	8707.2	7669	9395.8	9114	7779.2	6176.8
814	k__Bacteria	p__Firmicutes	c__Clostridia	o__Clostridiales	f__Lachnospiraceae	g__unclassified	s__unclassified	NA	7227	8089.8	8202.2	8504.8	8122.6	7933.2	6926	7080.6	6307.6	8100.2	7562	8512.4	7757.8	7639.8	6957.6
815	k__Bacteria	p__Proteobacteria	c__unclassified	o__unclassified	f__unclassified	g__unclassified	s__unclassified	NA	4103.38	4297.38	5367.5	4868.75	5309.5	4805.62	6539.12	2874.38	2352.12	4122	4183.62	6785	3620.25	5256.38	4626.62
816	k__Bacteria	p__Actinobacteria	c__Actinobacteria	o__Actinomycetales	f__Microbacteriaceae	g__unclassified	s__unclassified	NA	6192.78	6917.33	7763.78	7939.11	7651.33	7757	9079.22	5733.44	6393.78	7671.89	6772.11	8094.56	7516.56	8364.11	6240
817	k__Bacteria	p__Firmicutes	c__Bacilli	o__Lactobacillales	f__Lactobacillaceae	g__Lactobacillus	s__Lactobacillus_delbrueckii	NA	2743	2479.8	4493.8	2464.4	3196.4	6410.2	2530.8	2536.6	1127.6	1028.6	2287.8	8063.8	8208.8	2432.4	3899.4
819	k__Bacteria	p__Proteobacteria	c__Deltaproteobacteria	o__Desulfobacterales	f__Desulfobacteraceae	g__unclassified	s__unclassified	NA	3859	3007.17	3372.67	6271.33	6512	6517.5	3980	2116.5	1164.67	1074.17	2122	1574	2328.83	3846.17	4505.17
820	k__Bacteria	p__Proteobacteria	c__Gammaproteobacteria	o__Pseudomonadales	f__Pseudomonadaceae	g__Pseudomonas	s__unclassified	NA	5977.4	6659.8	6995.6	7748.2	8022.2	7808.4	7377.8	6705.2	6886.4	6679.4	6624.4	7025.4	6625	7477.2	6607.2
821	k__Bacteria	p__Proteobacteria	c__Gammaproteobacteria	o__Pseudomonadales	f__Moraxellaceae	g__Psychrobacter	s__unclassified	NA	5506.4	5446.2	6127.6	8286.2	8750.8	8256	7790.6	6186	6300	5193.8	5457	5950.4	6427.4	7105.8	5762.2
822	k__Bacteria	p__Firmicutes	c__Clostridia	o__Clostridiales	f__Lachnospiraceae	g__unclassified	s__unclassified	NA	8341.12	7832	8210.5	8631	8415	8572.25	9179.12	8460.25	8769.25	7879.62	8533.5	7376.62	7868.38	7845.88	9268.12
823	k__Bacteria	p__Firmicutes	c__Clostridia	o__Clostridiales	f__Lachnospiraceae	g__unclassified	s__unclassified	NA	5001.17	4058.83	5089.67	5183.5	5154.67	4718.33	6584.5	4468.33	5638.33	3363.83	5996.83	3477.17	3644.33	3435.83	3680.33
824	k__Bacteria	p__Firmicutes	c__Clostridia	o__Clostridiales	f__Lachnospiraceae	g__unclassified	s__unclassified	NA	7031	6265.83	6971.5	7820.83	7690	7409.33	8402.33	7759.67	7480.83	7075.67	7755.33	7127.33	6237.5	6351.33	7790.5
825	k__Bacteria	p__Proteobacteria	c__Gammaproteobacteria	o__Oceanospirillales	f__unclassified	g__unclassified	s__unclassified	NA	6416.22	5226.11	5052.44	5754	6327.22	6185	7321.33	6575.56	6070.89	4213.33	7017.89	4849.44	4856	5815.56	8563.56
826	k__Bacteria	p__Proteobacteria	c__Gammaproteobacteria	o__Oceanospirillales	f__unclassified	g__unclassified	s__unclassified	NA	5531	4715.33	3556.67	4935.83	4650.17	5644.33	6464.17	5218.67	4351.67	3947.17	5427.33	3815.67	4237	4947.33	7373.33
827	k__Bacteria	p__Proteobacteria	c__Gammaproteobacteria	o__Pseudomonadales	f__Moraxellaceae	g__Acinetobacter	s__unclassified	NA	5173	4021.71	3664	5022.57	6509.14	5854.14	5015.14	4817.71	3081.57	2796.86	5210.71	4026.14	3577	4322.86	4899.86
828	k__Bacteria	p__Proteobacteria	c__Gammaproteobacteria	o__Pseudomonadales	f__Moraxellaceae	g__unclassified	s__unclassified	NA	2679.8	2157.2	2344	3843.4	5365.6	4720.4	3530.2	3469	1462.6	1756.2	2473.2	1849	2019.4	2216.2	2476
830	k__Bacteria	p__Proteobacteria	c__Gammaproteobacteria	o__Pseudomonadales	f__Moraxellaceae	g__Acinetobacter	s__unclassified	NA	4780.38	4036.5	3662.38	5108.12	5886.12	5295.62	6542.25	4790.62	3988.62	2631.12	5615.25	3594.75	3186.75	4196	7787.88
831	k__Bacteria	p__Firmicutes	c__Clostridia	o__Clostridiales	f__Lachnospiraceae	g__unclassified	s__unclassified	NA	5352	4559.6	4464.2	5582.8	5434.2	5057.6	6757.2	7749.4	4884.4	4873	6995	4709.2	4370.2	4801.2	8076.4
832	k__Bacteria	p__Proteobacteria	c__unclassified	o__unclassified	f__unclassified	g__unclassified	s__unclassified	NA	6691.83	5552.83	5586.17	6454.17	6791.17	6027.17	7909.17	7515.67	6623.5	6185.5	7818	6127.83	5716.83	5764.83	8461
833	k__Bacteria	p__Bacteroidetes	c__Bacteroidia	o__Bacteroidales	f__RikenellaceaeII	g__unclassified	s__unclassified	NA	6529.43	4425.86	4863.86	5243.86	4967.71	5114.57	7274.14	6604.71	5805.29	4119.86	7666	5352.71	4029.71	4666.14	5659
834	k__Bacteria	p__Proteobacteria	c__Gammaproteobacteria	o__unclassified	f__unclassified	g__unclassified	s__unclassified	NA	6877	5226.8	5163.2	6080.4	5352.4	5056.4	7377	6493.8	4725.2	4645.2	6957.8	5157.2	5485.6	5159.4	8395.8
836	k__Bacteria	p__Proteobacteria	c__Betaproteobacteria	o__Burkholderiales	f__Comamonadaceae	g__unclassified	s__unclassified	NA	7113.8	5432.8	4694.6	5655	5528.4	6086.2	7354	7002.4	6332.8	4571.4	6914.2	4378	5509.6	5547.4	7332.4
837	k__Bacteria	p__Proteobacteria	c__unclassified	o__unclassified	f__unclassified	g__unclassified	s__unclassified	NA	7589.14	5285.43	4536.57	5173.86	5176.57	4838.71	6451.71	6968.43	5327.57	4036.57	7163.29	4836.43	5393	4983.43	7433.43
838	k__Bacteria	p__Proteobacteria	c__Gammaproteobacteria	o__unclassified	f__unclassified	g__unclassified	s__unclassified	NA	3836	2542.4	1352.8	2336.2	1119.8	3151	4052.6	3696.4	1765	1222.6	3448	1589.6	1576.8	2613.8	3902
839	k__Bacteria	p__Proteobacteria	c__Alphaproteobacteria	o__Rhodospirillales	f__Rhodospirillaceae	g__unclassified	s__unclassified	NA	6147.29	4145.57	2554.43	2821.71	3511	3389.29	4163.71	5725.29	2446.14	2713.86	4009.57	2875	3210.14	3813.14	5129.57
840	k__Bacteria	p__Proteobacteria	c__unclassified	o__unclassified	f__unclassified	g__unclassified	s__unclassified	NA	5004.62	4385.62	3239.88	4093.12	4342.25	4758.5	5304.5	5306.38	2602.25	3012.75	3952.88	3568.75	3540	4281.5	6827.62
841	k__Bacteria	p__Firmicutes	c__Clostridia	o__Clostridiales	f__Lachnospiraceae	g__unclassified	s__unclassified	NA	4839.78	3954.89	2820.78	4100.22	4099.67	4482.78	5225.67	4605.56	2380.22	2953.56	5075.89	3698.89	2858.78	3571.44	6788.11
842	k__Bacteria	p__Proteobacteria	c__Alphaproteobacteria	o__unclassified	f__unclassified	g__unclassified	s__unclassified	NA	5564.56	4272.33	2612.67	3520.33	3572.56	4655.67	5281.78	4897.33	2286.89	2769.78	5984.33	3084.78	3525.78	4520.56	8033.67
843	k__Bacteria	p__Proteobacteria	c__Gammaproteobacteria	o__unclassified	f__unclassified	g__unclassified	s__unclassified	NA	6066.33	5466.17	3425.67	4278.67	5490.33	5908	6178.5	5781.83	4176.33	4110.17	5860.33	4304.83	4525.5	5164.83	7434
844	k__Bacteria	p__Proteobacteria	c__Betaproteobacteria	o__Burkholderiales	f__Comamonadaceae	g__unclassified	s__unclassified	NA	5894.8	5423.8	4581	6261.2	6012.8	6090.6	7264	6283	5387.6	5437.8	5806.2	5219.6	5465.6	5821.2	7668.4
845	k__Bacteria	p__Proteobacteria	c__unclassified	o__unclassified	f__unclassified	g__unclassified	s__unclassified	NA	7900.43	7874	6648.86	7918	7679.14	8285	8715.43	7936	8015	7515.29	7608.71	6930.43	7700.71	7843	8828.57
846	k__Bacteria	p__Proteobacteria	c__Betaproteobacteria	o__Burkholderiales	f__Burkholderiaceae	g__Ralstonia	s__unclassified	NA	10344	10305.9	9960.71	10333.1	10131.1	10365.4	10414.4	10349.1	10341.3	10307.9	10216.9	10011.4	10344.6	10207.9	9965
847	k__Bacteria	p__Proteobacteria	c__unclassified	o__unclassified	f__unclassified	g__unclassified	s__unclassified	NA	9421	9135.8	8677.4	9608.6	9384.6	9540	10014	9777.4	9660.2	9486.2	9547.4	8649.8	9305.4	9136.2	9778.4
848	k__Bacteria	p__Proteobacteria	c__Gammaproteobacteria	o__unclassified	f__unclassified	g__unclassified	s__unclassified	NA	10023.7	10077.6	9143.14	10022.4	9716	10197	9905.14	9873.71	9996.86	9997.71	9413.43	9692.86	10105.1	10320.9	9272.29
850	k__Bacteria	p__Firmicutes	c__Clostridia	o__Clostridiales	f__Lachnospiraceae	g__unclassified	s__unclassified	NA	9512.6	9758	9647.4	10225.8	10098.8	10210.4	10186.8	10072.2	10212.8	10110.4	9874.8	9441	9924.2	10041	9681.8
851	k__Bacteria	p__Firmicutes	c__Clostridia	o__Clostridiales	f__Lachnospiraceae	g__unclassified	s__unclassified	NA	6565.2	6409.2	6933.6	7720	7689.8	7751.4	8296	7259.8	7614.8	6932.6	7271	6547.6	6563.6	7226.8	8468.8
853	k__Bacteria	p__Proteobacteria	c__unclassified	o__unclassified	f__unclassified	g__unclassified	s__unclassified	NA	9146.8	9518.6	8344	9078.4	9501	9367.6	8292.6	8156.8	9197.4	8371.8	8901.2	9697.2	9383.6	10141.6	9386.6
854	k__Bacteria	p__Proteobacteria	c__Gammaproteobacteria	o__Enterobacteriales	f__Enterobacteriaceae	g__unclassified	s__unclassified	NA	6995.33	7256.67	5750.83	4656.17	6649.33	6697	5304.17	7252.83	6841.33	3046	5787.67	5962.17	5769.33	7601.83	3735.17
855	k__Bacteria	p__Proteobacteria	c__Gammaproteobacteria	o__Oceanospirillales	f__Halomonadaceae	g__Candidatus_Portiera	s__unclassified	NA	5888.17	4832	5441.33	4648.5	6333.17	5357.5	6689.83	4876.33	2970.17	3701.17	5595.33	6637.33	4283.5	6914.83	6631
856	k__Bacteria	p__Firmicutes	c__Bacilli	o__Bacillales	f__Bacillaceae	g__unclassified	s__unclassified	NA	8912.2	8366.4	9096	7968.2	8749	8229.2	7987.6	8519	7695.2	7779.8	9065.4	8908.6	8297.4	9149.4	9056.8
857	k__Bacteria	p__Firmicutes	c__Clostridia	o__Clostridiales	f__Lachnospiraceae	g__unclassified	s__unclassified	NA	9592.33	9371.83	9545.5	9289.67	9237.33	9091.5	8883.67	9250	8480	9347	9686.83	9807.83	9350	9307	9647.33
859	k__Bacteria	p__Firmicutes	c__Clostridia	o__Clostridiales	f__Lachnospiraceae	g__unclassified	s__unclassified	NA	7486.86	7158.29	7705	7254.86	7759.43	7211	6535.57	6883.71	5803.86	6656.29	8091.86	8258.14	7014	7343.57	8653.29
860	k__Bacteria	p__Proteobacteria	c__Deltaproteobacteria	o__Myxococcales	f__unclassified	g__unclassified	s__unclassified	NA	8353.83	7530.17	6176.5	6604.5	7418.33	7306.5	7159	7350.83	5877.5	7029	7941.33	7605.5	7359.83	8591.67	8947
861	k__Bacteria	p__Proteobacteria	c__unclassified	o__unclassified	f__unclassified	g__unclassified	s__unclassified	NA	8757	8277.33	6964	7244.11	7841.11	8310.67	7903.67	8310.22	7035.56	7689.33	8432.11	7903	7903.89	8172.33	9006.78
862	k__Bacteria	p__Acidobacteria	c__Solibacteres	o__Solibacterales	f__Solibacteraceae	g__Candidatus_Solibacter	s__unclassified	NA	10376.8	10317	9895	9856.8	9941	10239	9989.8	10182.8	9904.4	10224.6	10175.8	10260.2	10269.6	10325	9980
864	k__Bacteria	p__Firmicutes	c__Clostridia	o__Clostridiales	f__Ruminococcaceae	g__unclassified	s__unclassified	NA	6824.89	5674.11	6438.67	5740	6922.56	5988.89	6644.67	6111.78	5244.44	5062.33	7433.44	7071.44	5386.89	5017.33	8165.56
865	k__Bacteria	p__Firmicutes	c__Clostridia	o__Clostridiales	f__Lachnospiraceae	g__unclassified	s__unclassified	NA	4420.83	3438.67	4069.67	3613.83	5007.67	3443	5833	4208.5	2337.83	2997.67	5274.83	5327.67	3106.67	3552.33	5288.5
867	k__Bacteria	p__Proteobacteria	c__Alphaproteobacteria	o__Rhizobiales	f__Bradyrhizobiaceae	g__Bradyrhizobium	s__unclassified	NA	6230.6	4915.4	3605.8	3800	4217.4	4670.6	5309.8	5124.4	3060.4	3361.6	6747.8	4878.2	4198	4344.4	8485.4
868	k__Bacteria	p__Firmicutes	c__Clostridia	o__Clostridiales	f__Lachnospiraceae	g__unclassified	s__unclassified	NA	5274	4215.4	3973.4	4339.6	5057	4306.2	4853.4	5287.4	3640.8	3410.6	6590.4	4660.6	3223.2	3645.8	5497.8
870	k__Bacteria	p__Firmicutes	c__Clostridia	o__Clostridiales	f__Lachnospiraceae	g__unclassified	s__unclassified	NA	3761.33	2117.33	1891	1635.17	2704.67	2535.83	3949.5	4099.33	1652.83	2131.17	5006	3490.83	2282	1940.83	4588.67
871	k__Bacteria	p__Firmicutes	c__Clostridia	o__Clostridiales	f__Lachnospiraceae	g__unclassified	s__unclassified	NA	3194.2	1450.8	1543.8	1661.4	2210.2	2383.4	3613.8	3266.6	1515.6	1464.8	4671.8	1729.2	1706.4	2040.8	6071
872	k__Bacteria	p__Proteobacteria	c__Betaproteobacteria	o__Burkholderiales	f__Burkholderiaceae	g__unclassified	s__unclassified	NA	9137.8	8264	7921.6	7320.6	8768.8	8735.4	8430.6	8691.2	7731.4	7604.4	9413.4	8663.6	7783.8	8059.4	9773
873	k__Bacteria	p__Proteobacteria	c__Gammaproteobacteria	o__unclassified	f__unclassified	g__unclassified	s__unclassified	NA	7749.6	6584.4	6411.4	6361.6	6999.6	6586.6	6639.8	6776	6080.4	5401.8	7365	6199	5963.2	6122.6	8013.2
874	k__Bacteria	p__Proteobacteria	c__Gammaproteobacteria	o__Pseudomonadales	f__unclassified	g__unclassified	s__unclassified	NA	4292.71	2741.43	1866.71	2786.14	3827.29	2917.14	3570	3713.86	1763.57	1073.71	3689	2261.71	1467.14	2599.29	5117
875	k__Bacteria	p__Firmicutes	c__Clostridia	o__Clostridiales	f__Lachnospiraceae	g__unclassified	s__unclassified	NA	2660	1602.71	1548.71	1992.14	2675.14	3246.29	3353.43	2580.86	3073.14	1996.57	4290.86	2150.43	1948.71	1192.57	6904.71
878	k__Bacteria	p__Firmicutes	c__Clostridia	o__Clostridiales	f__Lachnospiraceae	g__unclassified	s__unclassified	NA	2093	1472	1208	1943.33	2507.5	1800.33	3233.33	2155.17	1609.83	2693.83	4942.67	2764	2603	833.833	5472.33
880	k__Bacteria	p__Firmicutes	c__Clostridia	o__Clostridiales	f__Lachnospiraceae	g__unclassified	s__unclassified	NA	1907.33	1022.89	1062.67	1532.22	1587.11	1449.89	2820.22	1240.78	1979.44	1496	4615	2479.44	1955.22	725.222	5386.56
881	k__Bacteria	p__Firmicutes	c__Clostridia	o__Clostridiales	f__Lachnospiraceae	g__unclassified	s__unclassified	NA	2091.5	854.667	682.5	1079	1740.17	1528.33	1692.83	1445.33	1814.17	1180.67	5110.33	1859.67	1583.17	1643.5	5950.5
882	k__Bacteria	p__Firmicutes	c__Clostridia	o__Clostridiales	f__Lachnospiraceae	g__unclassified	s__unclassified	NA	4367.5	3937.17	4685.83	3620.17	3978.17	4209.67	5843.5	4644	3846.33	7639.5	8244.33	8542.17	7706.83	7842.83	5572.5
883	k__Bacteria	p__Bacteroidetes	c__Sphingobacteria	o__Sphingobacteriales	f__Flexibacteraceae	g__unclassified	s__unclassified	NA	6429.67	5869.83	5368.33	6042.17	5677.17	5495.5	6185.17	6570.17	4541	6280.17	7233.5	7931.33	6631.83	6864.17	7051.33
884	k__Bacteria	p__Proteobacteria	c__Alphaproteobacteria	o__Rhodospirillales	f__Rhodospirillaceae	g__unclassified	s__unclassified	NA	5676.6	5489.4	4187.4	4621.8	4925	5230.6	5055	5945.2	4202.4	5486.6	6730.6	6414.4	5401.2	7574.6	5695.2
885	k__Bacteria	p__Proteobacteria	c__unclassified	o__unclassified	f__unclassified	g__unclassified	s__unclassified	NA	4351.4	3274.8	3302.2	2769	3170	2403.4	3484.4	4817.4	2736	3579.4	6208.4	4795.2	3432.2	2925.6	5209.6
887	k__Bacteria	p__Firmicutes	c__Clostridia	o__Clostridiales	f__Lachnospiraceae	g__unclassified	s__unclassified	NA	7729	7369.57	7597.14	6835	7293.57	7142.29	7131.29	8142.29	6608.71	8387.71	8185.14	8533.43	7945.86	7814.43	8147.14
888	k__Bacteria	p__Firmicutes	c__Clostridia	o__Clostridiales	f__Lachnospiraceae	g__unclassified	s__unclassified	NA	5971.86	5179.14	6326.43	5015.14	5884.86	5337.57	6121.57	7412	4227.29	7304.14	7856.14	7937.57	6979.29	6510.14	6862.86
889	k__Bacteria	p__Firmicutes	c__Clostridia	o__Clostridiales	f__Ruminococcaceae	g__unclassified	s__unclassified	NA	5356.71	4662	5224.57	4003.14	4951.43	4731.14	5027.29	7195.57	4152	6984.86	6930.43	6927	5724.43	5033.29	5870.14
890	k__Bacteria	p__Proteobacteria	c__Deltaproteobacteria	o__Syntrophobacterales	f__unclassified	g__unclassified	s__unclassified	NA	1643.6	2562.4	5084.4	2070	1947.6	6100.8	7976.2	1206	7042.8	7870	8964	8609.2	6290.4	5109.4	4236.4
891	k__Bacteria	p__Firmicutes	c__Clostridia	o__Clostridiales	f__Ruminococcaceae	g__unclassified	s__unclassified	NA	5168.67	4230.83	5306.83	4872.17	5172.33	4356	6989.33	8206.33	6761.5	6745.17	8083	6417.83	6164.67	4697.83	5485
892	k__Bacteria	p__Proteobacteria	c__Gammaproteobacteria	o__unclassified	f__unclassified	g__unclassified	s__unclassified	NA	7412	6683.4	5458.6	6906.2	7374.2	6832	8291	8093.4	7754.6	8894.6	8927	9159.8	8645.4	7701.6	7788.4
893	k__Bacteria	p__Proteobacteria	c__unclassified	o__unclassified	f__unclassified	g__unclassified	s__unclassified	NA	2623.5	5029.67	5373.67	2717	2539.67	5821.33	6578.67	6756.17	6485.33	8105	8894.33	8394.33	8015.17	6287.83	5229.5
895	k__Bacteria	p__Proteobacteria	c__Deltaproteobacteria	o__Desulfobacterales	f__Nitrospinaceae	g__unclassified	s__unclassified	NA	2637.78	2671.11	1726.89	1663.22	1753	1536.33	5777.67	1629.89	4049.56	5739.44	7338.44	6766.33	6391.56	3996.67	4223
896	k__Bacteria	p__Firmicutes	c__Clostridia	o__Clostridiales	f__unclassified	g__unclassified	s__unclassified	NA	1762.6	2776.6	3883.2	2185	4244.8	1399.8	5714.2	3685.6	4279.4	6489.6	8562.2	8675.4	7740.8	3204	3950
897	k__Bacteria	p__Firmicutes	c__Clostridia	o__Clostridiales	f__Lachnospiraceae	g__unclassified	s__unclassified	NA	2832	2468.8	2730.6	2663	2999.8	3008.2	4275	3099.4	2389.8	4929.4	5361.6	5526.8	4454	2618.4	5037.6
898	k__Bacteria	p__Firmicutes	c__Clostridia	o__Clostridiales	f__Veillonellaceae	g__Dialister	s__Dialister_invisus	NA	4090.8	5490.8	5264.2	7411	3674.4	2872.6	3380.2	7568.8	2524.4	6088	4419.4	3486.4	2466.8	2851.2	4158.6
899	k__Bacteria	p__Firmicutes	c__Clostridia	o__Clostridiales	f__Clostridiales_Family_XI._Incertae_Sedis	g__Finegoldia	s__unclassified	NA	8814.5	8394.12	9068.88	7057.38	6518.5	2964.62	8823.75	9583.75	8970.12	9035.25	8725.62	9368.62	9284.38	8084.12	3995.38
900	k__Bacteria	p__Firmicutes	c__Clostridia	o__Clostridiales	f__Lachnospiraceae	g__Clostridium	s__unclassified	NA	2813.6	3506.4	3177.6	4203.4	3721.2	3081.8	2309.8	6461.8	4006.4	5171.8	2174	1252.4	1332.6	2546.2	4449
901	k__Bacteria	p__Firmicutes	c__Clostridia	o__Clostridiales	f__Lachnospiraceae	g__unclassified	s__unclassified	NA	3680.67	1925	4110	2292	4903.17	1803	3191	7722.17	5254.83	6713.83	6997.17	2083.17	2658	4024.33	2724.67
902	k__Bacteria	p__Firmicutes	c__Clostridia	o__Clostridiales	f__Ruminococcaceae	g__unclassified	s__unclassified	NA	3180.5	2529.5	3484.17	1744.5	2387	1845.5	2702.83	7474	2524.33	5282.5	2362.17	2273.5	2720	3842.83	3218.33
903	k__Bacteria	p__Firmicutes	c__Clostridia	o__Clostridiales	f__Ruminococcaceae	g__unclassified	s__unclassified	NA	3387	4726.75	6932.62	4289.5	4834.5	3492.88	2811.62	8938.38	5786.38	7824.62	3434.75	4989.38	5797.88	4325	3104.62
905	k__Bacteria	p__Firmicutes	c__Clostridia	o__Clostridiales	f__Ruminococcaceae	g__unclassified	s__unclassified	NA	5839.6	5165.6	4970	4862.4	4501.8	5176.8	5045.2	8219.2	3826.8	7285.2	5834.6	6529.4	6265.2	5679.6	5698.2
906	k__Bacteria	p__Firmicutes	c__Clostridia	o__Clostridiales	f__Lachnospiraceae	g__unclassified	s__unclassified	NA	3136.4	2544.6	2707	2575	2853.4	2465	3094.8	6875.4	2607.2	4373	3805	2752.8	2958.6	2529.4	6093.4
907	k__Bacteria	p__Proteobacteria	c__Alphaproteobacteria	o__Rhodospirillales	f__Acetobacteraceae	g__unclassified	s__unclassified	NA	1841.5	1747.33	941.833	2677.67	3074.17	3545.17	2266.5	2104.67	7194.67	809.333	2645.67	1752.33	3254.5	3648.67	2098.5
908	k__Bacteria	p__Proteobacteria	c__Gammaproteobacteria	o__unclassified	f__unclassified	g__unclassified	s__unclassified	NA	6800.17	8296.33	6567	7177.33	7404.5	7107.17	5023.67	5413.83	9006	7439.17	4056	6790.67	8444	9518	5838
909	k__Bacteria	p__Proteobacteria	c__Deltaproteobacteria	o__Desulfobacterales	f__Desulfobacteraceae	g__unclassified	s__unclassified	NA	7979	8039.6	4375.4	5710	7493	7722.6	7975.8	6703.2	6220.8	4635	4697	6378.2	5110	7224.6	5268.2
910	k__Bacteria	p__Proteobacteria	c__Deltaproteobacteria	o__Syntrophobacterales	f__unclassified	g__unclassified	s__unclassified	NA	9297.2	8396.8	7688.8	8124	8676.6	8363	9156.8	8503.4	8068.8	7798.8	4304.6	7450.4	7491.2	8479.4	4302.2
911	k__Bacteria	p__Bacteroidetes	c__Sphingobacteria	o__Sphingobacteriales	f__Chitinophagaceae	g__unclassified	s__unclassified	NA	9644.2	8953.4	7937.2	8755.4	5547.2	8445.8	7333	9633	8083.2	8615.8	2883	7500.4	7350.8	9147	2039.4
914	k__Bacteria	p__Proteobacteria	c__unclassified	o__unclassified	f__unclassified	g__unclassified	s__unclassified	NA	7983	7625.67	8220.17	6526.5	6905.67	7397.5	6872.17	6342.67	6979.17	7445.5	8547.17	8694.33	8295	8644.33	6543.83
915	k__Bacteria	p__Actinobacteria	c__Actinobacteria	o__Actinomycetales	f__unclassified	g__unclassified	s__unclassified	NA	7342.83	6178.33	7789.33	5899.67	6646.5	6041	6499.83	6028.33	6117.17	6818.5	7804.5	8161.17	7190	6682.17	8603
916	k__Bacteria	p__Actinobacteria	c__Actinobacteria	o__Actinomycetales	f__Corynebacteriaceae	g__Corynebacterium	s__unclassified	NA	6716	5729.4	8147.4	4889.4	5764	5561	5732.6	5929.6	6891.2	7081.2	7951.4	8661.2	7807.8	6979.2	7798.6
918	k__Bacteria	p__Firmicutes	c__Clostridia	o__Clostridiales	f__Ruminococcaceae	g__unclassified	s__unclassified	NA	2484	1030.8	2110.8	1473.6	1766.6	1413.4	1901.4	8180.6	1688	5397.6	6276.8	5549	5701.2	3518.8	2333
919	k__Bacteria	p__Firmicutes	c__Clostridia	o__Clostridiales	f__Ruminococcaceae	g__unclassified	s__unclassified	NA	3321	3838.6	4409.6	2715.4	2722	2962	2529.8	7521.8	3112.8	6760.2	3463.8	3702.8	4582.4	3001	3301.4
920	k__Bacteria	p__Firmicutes	c__Bacilli	o__Bacillales	f__Staphylococcaceae	g__Staphylococcus	s__unclassified	NA	9610.2	8309.8	9730.4	8687	9968.8	9958.4	9282.8	8368.6	9600.2	9024.8	8843	8730.6	9625.8	8281	3101.4
921	k__Bacteria	p__Proteobacteria	c__Gammaproteobacteria	o__unclassified	f__unclassified	g__unclassified	s__unclassified	NA	8447.8	6483.4	2007.2	7126.2	6641.2	7650	6846.6	5665.4	6533.6	6121.2	7304	6715.6	7482.4	7414.8	4259.4
922	k__Bacteria	p__Proteobacteria	c__Gammaproteobacteria	o__unclassified	f__unclassified	g__unclassified	s__unclassified	NA	8043.2	6455.4	3250.4	5314	5831.4	5702	6926.8	6217.6	6276.6	4367.2	6324	4627.8	4513.8	6063.8	4218
923	k__Bacteria	p__Proteobacteria	c__Gammaproteobacteria	o__Xanthomonadales	f__Xanthomonadaceae	g__unclassified	s__unclassified	NA	4079.57	2984.43	2601.14	3426.43	4135.29	3722	4681.57	4188.14	1868	1785.86	4608.43	2889	1681.29	2882.43	5730.57
924	k__Bacteria	p__Bacteroidetes	c__Bacteroidia	o__Bacteroidales	f__Prevotellaceae	g__Prevotella	s__unclassified	NA	5995.83	4664.83	6445.5	6127.33	4845.17	2893.83	5724.67	3784.83	5071.33	5793.33	7935.5	7404.83	5710.67	3595.5	3801
925	k__Bacteria	p__Bacteroidetes	c__Bacteroidia	o__Bacteroidales	f__Prevotellaceae	g__Prevotella	s__unclassified	NA	2832.8	4851	6690.8	6329.2	6153.6	4373	2507.6	1144.4	1423.8	619.8	1326.8	1173.6	1705.8	1085.4	2108.8
926	k__Bacteria	p__Bacteroidetes	c__Bacteroidia	o__Bacteroidales	f__Prevotellaceae	g__Prevotella	s__unclassified	NA	7208.2	6054.2	8430.8	8123	5200	6717.4	6698.2	7671	7194	7521.2	6089	8273.6	6523	4592.8	4692.2
927	k__Bacteria	p__Firmicutes	c__Clostridia	o__Clostridiales	f__unclassified	g__unclassified	s__unclassified	NA	6015.6	7622.8	7748.8	7469	5806.2	6914.2	5110	6949	5672	6098.6	4581.2	3715.8	3490.6	6229.8	2808
928	k__Bacteria	p__Acidobacteria	c__Acidobacteria	o__Acidobacteriales	f__Acidobacteriaceae	g__unclassified	s__unclassified	NA	2459.2	981.6	1014.6	1254.2	2117	1889	2505.6	2332.4	2225	1703.2	4742.4	1878	1785.8	914.6	5281.8
929	k__Bacteria	p__Acidobacteria	c__Acidobacteria	o__Acidobacteriales	f__Acidobacteriaceae	g__unclassified	s__unclassified	NA	8636.5	7520.67	8572.17	7058.67	8779.5	7852.33	8798.83	7438.67	6594.67	6492.33	8989.17	9093.17	7957.17	8003.83	9434.5
930	k__Bacteria	p__Firmicutes	c__Clostridia	o__Clostridiales	f__Lachnospiraceae	g__Clostridium	s__unclassified	NA	4976.83	872.5	2785.33	1321.67	3098	832.667	2822.83	6044.67	5018.5	5484.67	4907.5	545	1363.17	2849	4367.17
931	k__Bacteria	p__TM7	c__TM7-3	o__EW055	f__unclassified	g__unclassified	s__unclassified	NA	4005.67	5869.83	5444.5	7348.33	2355.67	4083	950.333	552.333	2217.33	3835.67	1173.33	1551	2034.33	3210	3075.17
932	k__Bacteria	p__Cyanobacteria	c__Synechococcophycideae	o__Synechococcales	f__Synechococcaceae	g__Prochlorococcus	s__unclassified	NA	8583.4	9325.2	9354.6	9425.2	9126.2	9193.8	8215.2	7827.4	8826.8	8607.6	6806.8	8329.2	7461.4	6420.6	4720.4
933	k__Bacteria	p__Bacteroidetes	c__Sphingobacteria	o__Sphingobacteriales	f__Chitinophagaceae	g__unclassified	s__unclassified	NA	4407.8	3800.2	2878.4	4958.6	1927.4	3360.2	992	6025	761.8	2850.8	1462.4	920.8	731.2	3475.8	968.4
934	k__Bacteria	p__Bacteroidetes	c__Sphingobacteria	o__Sphingobacteriales	f__Chitinophagaceae	g__unclassified	s__unclassified	NA	7283.2	5781.2	4036.6	4900.8	4718.6	5406.6	4568	6136.8	4137	5288.4	1838.2	3860.6	4782.6	6076.6	5062.2
936	k__Bacteria	p__Proteobacteria	c__Alphaproteobacteria	o__Rhizobiales	f__Hyphomicrobiaceae	g__Devosia	s__unclassified	NA	4208.17	8699	2906.33	4911.67	3609.17	4330.33	2907.5	4006.67	4390.83	5501.67	4397.33	6287	5583.67	8336.83	4484.17
937	k__Bacteria	p__Cyanobacteria	c__Chloroplast	o__Streptophyta	f__unclassified	g__unclassified	s__unclassified	NA	2178.33	3003.17	1514.67	2860.17	8262.33	6441.67	1945.83	2214.83	5653.67	3862.33	1404	6286.17	1754.17	2182.5	4265.67
939	k__Bacteria	p__Cyanobacteria	c__Chloroplast	o__Streptophyta	f__unclassified	g__unclassified	s__unclassified	NA	1211.2	6038.6	2712	2212	7363.6	4657.8	1469.4	3494.6	4060.6	3956.6	1921.8	5550	2789	5333	3827.4
940	k__Bacteria	p__Actinobacteria	c__Actinobacteria	o__Actinomycetales	f__Corynebacteriaceae	g__Corynebacterium	s__unclassified	NA	8192.5	7071.83	7978.83	6032.5	7459.67	6869.83	6582.17	7308.17	7852.83	7762.83	8614.83	8884	8184	7434	7282.17
941	k__Bacteria	p__Actinobacteria	c__Actinobacteria	o__Actinomycetales	f__Corynebacteriaceae	g__Corynebacterium	s__unclassified	NA	7732.4	7081.8	8943.8	6340	7267.4	6916.4	7329.8	6916	8158.8	8255.2	8623.2	8981	8679.2	8259.8	8562.6
942	k__Bacteria	p__Actinobacteria	c__Actinobacteria	o__Actinomycetales	f__Corynebacteriaceae	g__Corynebacterium	s__unclassified	NA	7261	7286.67	7424.17	6520.83	8153.83	5938.33	6195.17	8325.5	8196.33	7910.5	7937.17	8805.83	8499.33	7298.33	7246
943	k__Bacteria	p__Proteobacteria	c__Gammaproteobacteria	o__Pseudomonadales	f__Pseudomonadaceae	g__Pseudomonas	s__unclassified	NA	5216.6	4700.4	4610.6	4411.2	3558.8	4451.4	2309.8	3310.8	8367	6960	2734.4	4227.2	7859.6	8174.2	3272.8
944	k__Bacteria	p__Proteobacteria	c__Alphaproteobacteria	o__Rhizobiales	f__Bradyrhizobiaceae	g__unclassified	s__unclassified	NA	8651	7568.8	3531.6	5571.8	5866	7707.8	8435.6	7861.6	5648.2	6832.2	9197.6	5532	7531.6	6589.4	9719.2
945	k__Bacteria	p__Firmicutes	c__Clostridia	o__Clostridiales	f__Veillonellaceae	g__Megasphaera	s__unclassified	NA	2758.4	7431	8156.2	6455.6	5883	2299.8	3044	2558.6	6154.6	5850.6	2231	1801.2	2228.4	1991.8	3109.8
946	k__Bacteria	p__Firmicutes	c__Bacilli	o__Lactobacillales	f__Carnobacteriaceae	g__unclassified	s__unclassified	NA	1448.17	607.667	703.333	701.5	803.5	627.833	7148	995.5	616.5	4480.17	1162.67	6292.5	487.5	3491.83	3364.33
947	k__Bacteria	p__Proteobacteria	c__Betaproteobacteria	o__Burkholderiales	f__Oxalobacteraceae	g__unclassified	s__unclassified	NA	7789.2	2671.6	1981.6	4028.8	1939.2	3243.6	6659.4	5395.2	3079.8	2205.8	3719.4	2328	2769.2	2975.4	4360.2
948	k__Bacteria	p__Bacteroidetes	c__Bacteroidia	o__Bacteroidales	f__Prevotellaceae	g__unclassified	s__unclassified	NA	8342.6	8228.8	8987.8	9024.4	7879.2	8062.2	8261.8	7836.4	8642.2	8009	8290.2	9204.6	7309.2	6746	2965
949	k__Bacteria	p__Actinobacteria	c__Actinobacteria	o__Actinomycetales	f__Corynebacteriaceae	g__Corynebacterium	s__Corynebacterium_renale	NA	8162.67	5380.17	8686.5	5322.17	5503.17	6138	6814.33	4797.17	7380.83	8198.33	3811.5	5479.5	7252.67	6622.5	1689.67
950	k__Bacteria	p__Actinobacteria	c__Actinobacteria	o__Actinomycetales	f__Actinomycetaceae	g__Actinomyces	s__Actinomyces_hyovaginalis	NA	7924.67	9562.17	9528.5	8789.83	7186.33	7865.33	6941.67	5702.67	9641.83	8771.33	3413.17	3979.17	4881.5	5631.33	2700.33
951	k__Bacteria	p__Firmicutes	c__Bacilli	o__Bacillales	f__Staphylococcaceae	g__Staphylococcus	s__Staphylococcus_hominis	NA	6650.2	8317.6	8614.4	6128.4	4137.8	5629.8	7037.8	8165	8421	7008.8	2423.8	5265.2	7106	6943.8	3116.8
952	k__Bacteria	p__Firmicutes	c__Bacilli	o__Bacillales	f__Staphylococcaceae	g__Staphylococcus	s__Staphylococcus_aureus	NA	7473.83	6202	7346.17	5670.17	7757.5	5233.5	8901.33	3098.83	5821.17	5381	3716.33	3455.17	5189.83	3442.33	3417.83
953	k__Bacteria	p__Bacteroidetes	c__Bacteroidia	o__Bacteroidales	f__Prevotellaceae	g__Prevotella	s__unclassified	NA	7643.4	7802.8	8444.8	8538.8	5784.8	7424.2	6131.2	6405.4	7317.6	6976.8	6428.6	8747.2	5527.4	5489.6	4216
954	k__Bacteria	p__Bacteroidetes	c__Bacteroidia	o__Bacteroidales	f__Prevotellaceae	g__Prevotella	s__unclassified	NA	6117.8	5444.4	6541.4	6845.4	4315	5235.8	2711.2	3133.8	5640	2813.4	3392.4	4815.6	1669.4	2950.2	2702.4
955	k__Bacteria	p__Proteobacteria	c__Gammaproteobacteria	o__Pseudomonadales	f__Pseudomonadaceae	g__Pseudomonas	s__unclassified	NA	665.6	593	2953.8	2952.8	2453.4	4782.6	824.6	358.8	4791.8	3118.8	606.4	2294.2	3646.8	5470.4	1701.4
956	k__Bacteria	p__Proteobacteria	c__Gammaproteobacteria	o__Pseudomonadales	f__Pseudomonadaceae	g__Pseudomonas	s__Pseudomonas_libanensis	NA	4608.2	4710.2	2611.4	3467.8	4259.8	2659.6	1970.2	1867	4607.4	2954.8	2594.8	2498.6	4019.8	3212	3249.8
957	k__Bacteria	p__Proteobacteria	c__Gammaproteobacteria	o__Pseudomonadales	f__Pseudomonadaceae	g__Pseudomonas	s__unclassified	NA	4252.2	6227.6	3152.4	4088.6	4391.4	4219.4	2444	3183.2	5960.4	3323.4	3061.6	3093.8	5024.8	6090	3702.6
959	k__Bacteria	p__Firmicutes	c__Clostridia	o__Clostridiales	f__Lachnospiraceae	g__Coprococcus	s__unclassified	NA	2196	780.2	456	1199.4	6784.6	1136.2	2368.8	7375.6	3813.6	837.4	2712.4	630.4	6362.6	5926.4	2947.6
960	k__Bacteria	p__Actinobacteria	c__Actinobacteria	o__Actinomycetales	f__Propionibacteriaceae	g__Propionibacterium	s__Propionibacterium_acnes	NA	5398.67	3842.83	5369.83	4278.33	4856.33	4745.5	5168.67	3412	2528	3730	3104.33	3271	3531.67	3264	6215.5
961	k__Bacteria	p__Actinobacteria	c__Actinobacteria	o__Actinomycetales	f__Corynebacteriaceae	g__Corynebacterium	s__unclassified	NA	6517.4	5287.8	7301.6	4676	5096.8	5048.2	6541	5848.2	6439.4	6181.4	7744.2	7431.6	6756.2	5921	6160.2
962	k__Bacteria	p__Proteobacteria	c__Gammaproteobacteria	o__Xanthomonadales	f__Xanthomonadaceae	g__Stenotrophomonas	s__unclassified	NA	1701.4	5250.2	1578	5383.4	7036.2	1296.6	1268.6	1570.2	8581.8	1428.2	1996.6	1850	2471.6	2783.6	3733.2
963	k__Bacteria	p__Thermi	c__Deinococci	o__Deinococcales	f__Deinococcaceae	g__Deinococcus	s__unclassified	NA	1574.2	805.6	418.8	1055.2	845.2	918.6	2176.2	1162.2	318	389.6	7289.8	5521.2	4765.2	4470	3580
964	k__Bacteria	p__Firmicutes	c__Clostridia	o__Clostridiales	f__Lachnospiraceae	g__Blautia	s__unclassified	NA	1138.67	1022.83	4720	1785.67	1310.5	834.667	1000.33	5873.5	1775	7940.67	7675.33	1418.67	4226	2812.83	3575.67
965	k__Bacteria	p__Firmicutes	c__Clostridia	o__Clostridiales	f__Ruminococcaceae	g__Ruminococcus	s__unclassified	NA	3850.67	256.833	354.333	495.5	822.667	634.5	807.167	8624.67	7191.33	8024.83	1731.33	700.667	3502.33	3966.17	2021.33
966	k__Bacteria	p__Proteobacteria	c__Betaproteobacteria	o__Burkholderiales	f__Alcaligenaceae	g__Achromobacter	s__Bordetella_hinzii	NA	4294.8	7468.4	4751.8	2675.8	2557.2	3841.4	4562.6	3713.8	7616.4	2450.4	4384.2	5744.4	3368.2	7023.8	6488.2
967	k__Bacteria	p__Firmicutes	c__Clostridia	o__Clostridiales	f__Lachnospiraceae	g__Blautia	s__unclassified	NA	1880.2	1477.4	3391.6	2106.6	3042	1612.2	2940.8	5531	4088.2	4053.2	5725.8	1680	1655	2062.4	3766.2
968	k__Bacteria	p__Firmicutes	c__Clostridia	o__Clostridiales	f__Lachnospiraceae	g__unclassified	s__unclassified	NA	5368.5	4817.5	6063.5	5007.33	5264.17	5006.17	5768.67	8634.5	4982.5	8283.83	6329.33	6710.33	5695.33	6033.17	6206.67
969	k__Bacteria	p__Firmicutes	c__Clostridia	o__Clostridiales	f__Lachnospiraceae	g__unclassified	s__unclassified	NA	3739.89	4591.56	5212.67	5812.56	5328	4521.33	3081.89	8064	6393.56	7350	4608.56	2769.89	3983	4852.22	2775.22
970	k__Bacteria	p__Firmicutes	c__Clostridia	o__Clostridiales	f__Lachnospiraceae	g__Clostridium	s__unclassified	NA	1709.67	937.5	1782.33	7063	1530.67	1128.67	1255.5	6576	4490.67	8417.83	2635.33	2821.33	5059.5	5179.33	3053.67
971	k__Bacteria	p__Firmicutes	c__Clostridia	o__Clostridiales	f__Lachnospiraceae	g__unclassified	s__unclassified	NA	2418	2432	2345.5	3055.67	1847.5	1618.33	1755.83	7770	2058	6781.33	3811.17	2396.5	3448.5	6975.83	3262
972	k__Bacteria	p__Firmicutes	c__Clostridia	o__Clostridiales	f__Lachnospiraceae	g__Clostridium	s__unclassified	NA	6480.62	6397.75	6599.38	5710.5	5336.62	4824.88	1858.12	6245.5	4528.62	4997.75	4506.38	1596.38	2396.12	2937.88	3916.38
973	k__Bacteria	p__Firmicutes	c__Clostridia	o__Clostridiales	f__Lachnospiraceae	g__Clostridium	s__unclassified	NA	4729.6	3546.4	3772.4	4195	4247.2	3527.2	1890	5612	3894.8	4477.4	5090.6	1477.8	2426	2403.4	2082
974	k__Bacteria	p__Firmicutes	c__Clostridia	o__Clostridiales	f__Lachnospiraceae	g__unclassified	s__unclassified	NA	4309.6	3167	3868	3642	4131.2	2557.8	1587.6	5601.8	4170.4	5413.4	3348	1302.6	2468.4	2399.8	2813.8
975	k__Bacteria	p__Firmicutes	c__Clostridia	o__Clostridiales	f__Ruminococcaceae	g__unclassified	s__unclassified	NA	5039.6	3869	3595.6	5207.2	5854.6	4661.2	7030.8	6088.4	4665.6	4055.4	6803.6	4334.4	3049.4	4266.2	8603.2
976	k__Bacteria	p__Firmicutes	c__Clostridia	o__Clostridiales	f__Ruminococcaceae	g__unclassified	s__unclassified	NA	3363.8	2942	3426	3010	2880	3474.4	5111	6309	3854	5283	6285	4959.2	4550	3539.2	3885.8
977	k__Bacteria	p__Firmicutes	c__Clostridia	o__Clostridiales	f__Ruminococcaceae	g__unclassified	s__unclassified	NA	1199.5	1000.33	3426.83	374	6225.67	505.667	994.167	6310.83	827.833	7969.5	1288	6028.83	6413.83	3762.83	1836
978	k__Bacteria	p__Firmicutes	c__Clostridia	o__Clostridiales	f__Ruminococcaceae	g__unclassified	s__unclassified	NA	1844.2	2164.8	4986	1834.8	1920.8	1745.6	2813.2	8762.6	2082.2	8282.8	4912	5587.4	6963.2	3819.6	3221.2
979	k__Bacteria	p__Firmicutes	c__Clostridia	o__Clostridiales	f__Ruminococcaceae	g__unclassified	s__unclassified	NA	3048.43	2380.86	4145.86	2868.29	3172.29	2639.29	2701	7283.14	3617.57	5142.86	4134	2739.14	2991.14	2329.29	3504.71
980	k__Bacteria	p__Firmicutes	c__Clostridia	o__Clostridiales	f__Ruminococcaceae	g__unclassified	s__unclassified	NA	1622.6	5607.6	6812.8	1658.6	1718.6	1304.8	1284.4	9630.6	2678	8545	2092.6	1265.6	1402.6	3515.6	3704.2
981	k__Bacteria	p__Actinobacteria	c__Actinobacteria	o__Actinomycetales	f__Actinomycetaceae	g__unclassified	s__unclassified	NA	3786	4176	3631.17	3975	3213.17	3392.67	7472	6583.5	4689.33	8425.17	8056.17	8278.33	8045.5	5360.67	5941.33
982	k__Bacteria	p__Firmicutes	c__Bacilli	o__Bacillales	f__Staphylococcaceae	g__Staphylococcus	s__unclassified	NA	7455.4	6783.4	7881.2	6660.4	7584.8	6950.4	7499.8	6592.2	7069.8	6435	8058.8	7495.2	7231.2	6104.6	2648.2
983	k__Bacteria	p__Proteobacteria	c__Gammaproteobacteria	o__Enterobacteriales	f__Enterobacteriaceae	g__unclassified	s__unclassified	NA	5016.67	4982.33	2722.17	2397.83	4833	3971.5	3779.5	5442.17	3169.5	945.167	3613.33	3274.17	2506.17	4851	4680.5
984	k__Bacteria	p__Bacteroidetes	c__Bacteroidia	o__Bacteroidales	f__Prevotellaceae	g__Prevotella	s__unclassified	NA	8698	8656.6	9519.2	9298	5564.6	8565.6	3668.4	2502.6	8916	5801.8	1715.8	5225.2	5786.8	6430	2277.6
985	k__Bacteria	p__Bacteroidetes	c__Bacteroidia	o__Bacteroidales	f__Prevotellaceae	g__Prevotella	s__unclassified	NA	7049	6012.8	8286.8	7810.6	4093.4	6561.6	2470	998.8	6515.8	4368.4	6195.8	6177	5739.4	3429.2	3711.2
986	k__Bacteria	p__Acidobacteria	c__Acidobacteria	o__Acidobacteriales	f__Acidobacteriaceae	g__Candidatus_Koribacter	s__unclassified	NA	6931.2	4599.2	3761.6	2275.2	557.4	2190.2	1901	5493.2	728.4	4227.2	1430.8	4695	2940.8	1065.4	2104.2
987	k__Bacteria	p__Proteobacteria	c__Alphaproteobacteria	o__Sphingomonadales	f__Sphingomonadaceae	g__Sphingobium	s__unclassified	NA	8171.44	9386.11	6001.11	7868.33	6803.44	9383.33	6466.67	4530	8715.89	3767	2872.67	8327.78	9775	10077.7	3920.78
988	k__Bacteria	p__Fusobacteria	c__Fusobacteria	o__Fusobacteriales	f__Fusobacteriaceae	g__Streptobacillus	s__unclassified	NA	7768.38	7918	6456.25	8187	3913.38	3036.62	3673.75	708.125	3964.62	4312.88	1322.62	4902	1829.75	4978.75	2420.38
989	k__Bacteria	p__Proteobacteria	c__Gammaproteobacteria	o__Pasteurellales	f__Pasteurellaceae	g__Avibacterium	s__Avibacterium_gallinarum	NA	4104.33	8211.17	10053.7	9065.67	8525.33	5552.33	7496.67	2168.67	4513.33	7031.5	1169	8249.17	3514.83	4514.33	3367
990	k__Bacteria	p__Bacteroidetes	c__Sphingobacteria	o__Sphingobacteriales	f__Chitinophagaceae	g__unclassified	s__unclassified	NA	6882.17	4635.17	3228.83	4583.5	5208	4417.17	2679.83	5018.17	3217.5	3978.83	1308	3621.83	3867	4120.5	2077
991	k__Bacteria	p__Proteobacteria	c__Gammaproteobacteria	o__Pseudomonadales	f__Pseudomonadaceae	g__Pseudomonas	s__unclassified	NA	5960.6	3728.4	1146.4	2319.6	6254.6	1423	862.6	3072.8	1802	1182.8	1048.4	2220.8	1320.8	2027.8	4130
992	k__Bacteria	p__Bacteroidetes	c__Flavobacteria	o__Flavobacteriales	f__Flavobacteriaceae	g__Bergeyella	s__unclassified	NA	3887	1632.67	2780.17	2247.5	2713	3636	1829	1928	1106.83	2246.33	7801.17	7185.67	4112	7842.33	3810.67
[truncated: 276 more rows]
