# Supplementary material for: Preparing for the crewed Mars journey: microbiota dynamics in the confined Mars500 habitat during simulated Mars flight and landing
Source: Microbiome. 2017 Oct 4;5:129. doi: 10.1186/s40168-017-0345-8 (PMC5627443; doi:10.1186/s40168-017-0345-8)
Supplement: Supplementary file 9 — Sequences and features of the NGS dataset and summary of statistical tests performed on different alpha diversity metrics, beta diversity and the weighted unifrac metric of the NGS dataset. (XLSX 24 kb) [file 40168_2017_345_MOESM9_ESM.xlsx]

## Sheet: Additional_File_Stats_adiv_bdiv
								Quality filtered sequences and features per sample
									Number of samples			118
									Number of features			1810
									Total frequency			1197532
							Frequency per sample					Frequency per feature
							Minimum frequency		0			Minimum frequency		2
							1st quartile		2432.25			1st quartile		19
							Median frequency		6923.5			Median frequency		43
							3rd quartile		14552.5			3rd quartile		146.75
							Maximum frequency		48273			Maximum frequency		104921
							Mean frequency		10148.6			Mean frequency		661.62
Statistics on NGS alpha diversity for different categories of the Mars500 habitat.												Statistics on NGS beta diversity for different categories of the Mars500 habitat.
category	metric	test	all groups		individual groups							category	metric	test	test statistic name	sample size	number of groups	test statistic	P-value / delta	number of permutations
			H	P-value	Group 1	Group 2	H	P-value	q-value			Modules	weighted unifrac	PERMANOVA	pseudo-F	104	3	6.39478	0.001	999
Modules	Shannon Diversity index (H')	Kruskal-Wallis	9.09303	0.0106041	Module_100 (n=30)	Module_150 (n=46)	4.74591	0.0293681	0.0440521					adonis	R2			0.1124
					Module_100 (n=30)	Module_250 (n=28)	8.28692	0.00399316	0.0119795					ANOSIM	R			0.130147
					Module_150 (n=46)	Module_250 (n=28)	1.3436	0.2464	0.2464					MRPP	A			0.05544
	Observed OTUs		4.11312	0.127893	Module_100 (n=30)	Module_150 (n=46)	2.16712	0.14099	0.211485			Time		PERMANOVA	pseudo-F		16	1.51096	0.007
					Module_100 (n=30)	Module_250 (n=28)	3.81526	0.050788	0.152363					Mantel test	Spearman			0.103995	0.004
					Module_150 (n=46)	Module_250 (n=28)	0.533092	0.46531	0.46531					adonis	R2			0.02737	0.007
	Pielou's Evenness		8.81488	0.0121864	Module_100 (n=30)	Module_150 (n=46)	5.36691	0.020522	0.030783					ANOSIM	R			0.128332	0.001
					Module_100 (n=30)	Module_250 (n=28)	7.33075	0.006778	0.020335					MRPP	A			0.03795	0.005
					Module_150 (n=46)	Module_250 (n=28)	1.09764	0.294785	0.294785			Locations		PERMANOVA	pseudo-F		12	3.40423	0.001
	Faith's Phylogenetic Diversity		4.28085	0.117605	Module_100 (n=30)	Module_150 (n=46)	0.935178	0.333521	0.333521					adonis	R2			0.28928	0.001
					Module_100 (n=30)	Module_250 (n=28)	4.3477	0.037059	0.111177					ANOSIM	R			0.14476	0.011
					Module_150 (n=46)	Module_250 (n=28)	1.61441	0.203873	0.30581					MRPP	A			0.1171	0.001
												Materials		PERMANOVA	pseudo-F		3	7.06636	0.001
category	metric	test	all groups			test								MRPP	A			0.06085	0.001
			H	P-value			Test statistic	P-value	Sample size			Positions		PERMANOVA	pseudo-F		3	4.47176	0.001
Time	Shannon Diversity index (H')	Kruskal-Wallis	38.3399	0.000803564		Spearman's rank correlation	-0.3483	0.0003	104					MRPP	A			0.03854	0.001
												Temperature [°C]		PERMANOVA	pseudo-F		23	1.34526	0.017
	Observed OTUs		42.9544	0.000160038			-0.4698	0						Mantel test	Spearman			0.120678	0.016
	Pielou's Evenness		22.1731	0.103344			0.2836	0.0035						adonis	R2			0.01628	0.092
	Faith's Phylogenetic Diversity		39.3163	0.000574685			-0.4446	0						ANOSIM	R			0.0594348	0.111
														MRPP	A			0.05696	0.002
												relative Humidity [%]		PERMANOVA	pseudo-F		29	1.49759	0.003
category	metric	test	all groups											Mantel test	Spearman			-0.0393502	0.348
			H	P-value										adonis	R2			0.01809	0.089
Locations	Shannon Diversity index (H')	Kruskal-Wallis	15.7253	0.15164										ANOSIM	R			0.142286	0.001
														MRPP	A			0.0697	0.001
	Observed OTUs		7.78262	0.732634								CO2 pressure		PERMANOVA	pseudo-F		25	1.85412	0.001
	Pielou's Evenness		28.5056	0.00270703										Mantel test	Spearman			0.0665729	0.124
	Faith's Phylogenetic Diversity		8.06887	0.707122										adonis	R2			0.02448	0.018
														ANOSIM	R			0.226255	0.001
														MRPP	A			0.0885	0.001
category	metric	test	all groups		individual groups							O2 pressure		PERMANOVA	pseudo-F		6	1.47654	0.06
			H	P-value	Group 1	Group 2	H	P-value	q-value					Mantel test	Spearman			-0.0756822	0.04
Materials	Shannon Diversity index (H')	Kruskal-Wallis	12.6426	0.00179765	steel (n=36)	wood (n=58)	10.5196	0.00118115	0.00354345					adonis	R2			0.00889	0.479
					mixed (n=10)	wood (n=58)	4.61049	0.0317769	0.0476653					ANOSIM	R			-0.0464704	0.91
					mixed (n=10)	steel (n=36)	0.312766	0.575988	0.575988					MRPP	A			0.01249	0.046
	Observed OTUs		7.07848	0.0290354	steel (n=36)	wood (n=58)	5.83438	0.0157159	0.0471478
					mixed (n=10)	wood (n=58)	2.67871	0.101698	0.152547
					mixed (n=10)	steel (n=36)	0.110857	0.739171	0.739171
	Pielou's Evenness		8.77802	0.012413	steel (n=36)	wood (n=58)	6.99335	0.00818133	0.024544
					mixed (n=10)	wood (n=58)	3.76132	0.0524512	0.0786768
					mixed (n=10)	steel (n=36)	0	1	1
	Faith's Phylogenetic Diversity		7.57885	0.0226086	steel (n=36)	wood (n=58)	6.62801	0.0100387	0.0301162
					mixed (n=10)	wood (n=58)	2.37511	0.123283	0.184924
					mixed (n=10)	steel (n=36)	0.159574	0.689549	0.689549
category	metric	test	all groups		individual groups
			H	P-value	Group 1	Group 2	H	P-value	q-value
Positions	Shannon Diversity index (H')	Kruskal-Wallis	7.18798	0.0274884	horizontal (n=59)	mixed (n=17)	5.9995	0.01431	0.0429299
					mixed (n=17)	vertical (n=28)	2.60924	0.106242	0.15375
					horizontal (n=59)	vertical (n=28)	2.03464	0.15375	0.15375
	Observed OTUs		2.0077	0.366465	horizontal (n=59)	mixed (n=17)	1.633	0.201289	0.421279
					mixed (n=17)	vertical (n=28)	0.652483	0.419226	0.421279
					horizontal (n=59)	vertical (n=28)	0.646745	0.421279	0.421279
	Pielou's Evenness		13.683	0.00106851	horizontal (n=59)	mixed (n=17)	13.0223	0.000307808	0.000923425
					mixed (n=17)	vertical (n=28)	4.14815	0.0416799	0.0625199
					horizontal (n=59)	vertical (n=28)	2.76434	0.0963867	0.0963867
	Faith's Phylogenetic Diversity		2.4325	0.296339	horizontal (n=59)	mixed (n=17)	1.53828	0.214874	0.350959
					horizontal (n=59)	vertical (n=28)	1.41655	0.233973	0.350959
					mixed (n=17)	vertical (n=28)	0.342528	0.558373	0.558373
category	metric	test	all groups			test
			H	P-value			Test statistic	P-value	Sample size
Temperature [°C]	Shannon Diversity index (H')	Kruskal-Wallis	42.689	0.00515273		Spearman's rank correlation	-0.0948	0.3382	104
	Observed OTUs		38.6951	0.0152898			-0.0675	0.4963
	Pielou's Evenness		34.0133	0.0489721			-0.1191	0.2284
	Faith's Phylogenetic Diversity		34.7122	0.0415112			-0.1077	0.2763
category	metric	test	all groups			test
			H	P-value			Test statistic	P-value	Sample size
relative Humidity [%]	Shannon Diversity index (H')	Kruskal-Wallis	52.5182	0.00334134		Spearman's rank correlation	0.1404	0.1552	104
	Observed OTUs		55.2516	0.00158538			0.211	0.0316
	Pielou's Evenness		46.6474	0.0149212			-0.1781	0.0705
	Faith's Phylogenetic Diversity		50.2292	0.00609685			0.1949	0.0475
category	metric	test	all groups			test
			H	P-value			Test statistic	P-value	Sample size
CO2 pressure	Shannon Diversity index (H')	Kruskal-Wallis	48.9675	0.00191212		Spearman's rank correlation	0.0286	0.7732	104
	Observed OTUs		45.7373	0.00476006			0.022	0.8243
	Pielou's Evenness		40.3464	0.0196251			0.1349	0.1721
	Faith's Phylogenetic Diversity		43.8972	0.00784258			0.0337	0.7345
category	metric	test	all groups			test
			H	P-value			Test statistic	P-value	Sample size
O2 pressure	Shannon Diversity index (H')	Kruskal-Wallis	11.4002	0.0439983		Spearman's rank correlation	-0.1371	0.1652	104
	Observed OTUs		15.5878	0.00812503			-0.1875	0.0566
	Pielou's Evenness		11.3786	0.0443699			0.0797	0.4215
	Faith's Phylogenetic Diversity		15.0998	0.00994438			-0.1621	0.1002
