# Supplementary material for: Preparing for the crewed Mars journey: microbiota dynamics in the confined Mars500 habitat during simulated Mars flight and landing
Source: Microbiome. 2017 Oct 4;5:129. doi: 10.1186/s40168-017-0345-8 (PMC5627443; doi:10.1186/s40168-017-0345-8)
Supplement: Supplementary file 11 — Summarizing results of differential abundant taxa of the NGS dataset using the ANCOM test. (XLSX 10 kb) [file 40168_2017_345_MOESM11_ESM.xlsx]

## Sheet: NGS_ANCOM_stats
	category	test	reject null hypothesis	taxon	test statistic name	test statistic	number of groups
	Modules	ANCOM	True	Actinomyces	W	480	3
				Finegoldia		451
	Time			Acidovorax		461	16
				Enterococcus		445
				Chroococcidiopsis		436
				Pelomonas		429
				Staphylococcus		426
				Burkholderia		423
	Locations			Sporichthyaceae hgcI clade		441	12
				Lachnoanaerobaculum		428
				Peptostreptococcus		417
	Materials			Actinomyces		486	3
	Positions			Sporichthyaceae hgcI clade		408	3
				Peptostreptococcus		383
	Temperature [°C]			Erysipelotrichaceae UCG-003		198	23
	relative Humidity [%]			Enterococcus		465	29
				Hymenobacter		444
				Acidovorax		419
	CO2 pressure			Enterococcus		390	25
	O2 pressure			Pedobacter		427	6
				Burkholderia		422
				Hymenobacter		408
				Pantoea		403
				Dyadobacter		392
